# Supplementary material for: Efficient representation of uncertainty in multiple sequence alignments using directed acyclic graphs
Source: BMC Bioinformatics. 2015 Apr 1;16:108. doi: 10.1186/s12859-015-0516-1 (PMC4395974; doi:10.1186/s12859-015-0516-1)
Supplement: Additional file 2 — Software and datasets. [file 12859_2015_516_MOESM2_ESM.zip]

Archive with 23 entries (19 files):
- data/
- data/simulated_alignments/
- data/simulated_alignments/simulated_tree.nwk
- data/simulated_alignments/low.zip
- data/simulated_alignments/medium.zip
- data/simulated_alignments/README
- data/simulated_alignments/high.zip
- data/marginal_tree_posterior_analysis/
- data/marginal_tree_posterior_analysis/4_globins_MinRisk_topo.probs
- data/marginal_tree_posterior_analysis/plot_output.R
- data/marginal_tree_posterior_analysis/tree2.nwk
- data/marginal_tree_posterior_analysis/4_globins_topo.probs
- data/marginal_tree_posterior_analysis/4_globin_posterior_barplot.eps
- data/marginal_tree_posterior_analysis/4_globins.tree
- data/marginal_tree_posterior_analysis/example-analysis.sh
- data/marginal_tree_posterior_analysis/tree3.nwk
- data/marginal_tree_posterior_analysis/4_globins.log
- data/marginal_tree_posterior_analysis/README
- data/marginal_tree_posterior_analysis/tree1.nwk
- data/WeaveAlign.jar
- data/balibase_alignments/
- data/balibase_alignments/bb3_subset.zip
- data/balibase_alignments/README
