# Supplementary material for: Efficient representation of uncertainty in multiple sequence alignments using directed acyclic graphs
Source: BMC Bioinformatics. 2015 Apr 1;16:108. doi: 10.1186/s12859-015-0516-1 (PMC4395974; doi:10.1186/s12859-015-0516-1)
Supplement: Additional file 2 — Software and datasets. [file 12859_2015_516_MOESM2_ESM.zip › data/simulated_alignments/simulated_tree.nwk]

((tax005:0.116832902872153,(tax007:0.0891844539089722,tax009:0.0891844539089722):0.116832902872153):0.753125975537841,((tax003:0.20213051820829,tax004:0.20213051820829):0.322288758064134,((tax001:0.139018907573745,tax008:0.139018907573745):0.275524547711818,(tax006:0.148574458386561,(tax000:0.109811117142456,tax002:0.109811117142456):0.148574458386561):0.275524547711818):0.322288758064134):0.753125975537841);
