# Supplementary material for: Efficient representation of uncertainty in multiple sequence alignments using directed acyclic graphs
Source: BMC Bioinformatics. 2015 Apr 1;16:108. doi: 10.1186/s12859-015-0516-1 (PMC4395974; doi:10.1186/s12859-015-0516-1)
Supplement: Additional file 2 — Software and datasets. [file 12859_2015_516_MOESM2_ESM.zip › data/marginal_tree_posterior_analysis/4_globins_topo.probs]

0.20609936628789488 0.1392344347948057 0.6546661989172615
0.4359925154089329 0.24293154089416547 0.321075943696885
0.45974522534885987 0.19753222306121992 0.3427225515899295
0.32091531077024266 0.5820080108516705 0.09707667837796179
0.29282257502804815 0.23859510851745028 0.4685823164544349
0.563761858378528 0.22653097595164656 0.20970716566988573
0.24461084204211578 0.19652159352283463 0.558867564435131
0.3233701966486107 0.30664311372007647 0.3699866896313815
0.3091855725004169 0.15693724651709556 0.5338771809824531
0.3844377951686941 0.18361954268305836 0.4319426621482451
0.241769772395358 0.18897223002348773 0.5692579975812616
0.5236791247082768 0.14358630453580495 0.3327345707560334
0.4100855102321661 0.20792987150171247 0.3819846182661412
0.3372008409324365 0.26278556015212895 0.40001359891536287
0.34452973178741875 0.3038399482595456 0.3516303199528908
0.26133634035197645 0.1886221375680539 0.5500415220800957
0.16560245023180234 0.1343485435194293 0.700049006248785
0.2430336063540332 0.12621428672018487 0.6307521069257772
0.4272461312584871 0.11458409765611519 0.4581697710854993
0.5459075964013821 0.09371424681579932 0.3603781567827833
0.38797996978275284 0.1822369681688082 0.4297830620484405
0.29920756688093203 0.19857250125981732 0.5022199318592016
0.30167752866612585 0.26710141539746024 0.43122105593649174
0.42700817251585066 0.3731239311212544 0.19986789636283178
0.3223808731901305 0.3919538098377928 0.28566531697213154
0.2749789463537772 0.4072308341119778 0.3177902195342414
0.46462533641462067 0.22630850733550908 0.30906615624976913
0.4065374947242423 0.21815567382889478 0.3753068314467879
0.3470606718662601 0.12626084928528553 0.5266784788484719
0.3626945968264081 0.22994409466467225 0.40736130850895663
0.24808679048045237 0.25308089306117176 0.4988323164582406
0.2821829035563735 0.08237678806140875 0.6354403083823346
0.2803958233143268 0.14992548808259645 0.5696786886029578
0.3827152320556719 0.29442438312005387 0.32286038482440893
0.5221663718787615 0.2020777716105862 0.27575585651058226
0.09419384574384537 0.05721220396423391 0.8485939502919407
0.1790590774436398 0.16070500075239635 0.6602359218040601
0.0492086088637671 0.0445558000253093 0.9062355911110026
0.16446933989438417 0.02832823897340265 0.8072024211321429
0.10351603662267263 0.05344985283530577 0.8430341105420726
0.17911227125360027 0.07577945496484133 0.7451082737814977
0.3279663141550915 0.1653310017850721 0.5067026840598531
0.17780886239568233 0.13790952791546676 0.6842816096887582
0.2564375466866876 0.11550087844229692 0.628061574871046
0.06760606572594516 0.02265236367951965 0.9097415705946128
0.023858247905458443 0.01633539460225521 0.9598063574922299
0.2368911178036671 0.1671136914592134 0.5959951907371583
0.590096327189862 0.2765451887813065 0.13335848402876505
0.2942666997110946 0.25478471519420776 0.4509485850948078
0.3588432005297515 0.21225386085255543 0.42890293861767514
0.3234558006141836 0.11666065565374331 0.5598835437320152
0.22939274753536806 0.3187570704596132 0.45185018200492033
0.3922204187015427 0.23133336212033836 0.37644621917820104
0.15831557560590837 0.09192952774808598 0.7497548966460065
0.21833784729313938 0.11316189175624598 0.6685002609507131
0.18612850940431497 0.1283353940965483 0.6855360964991721
0.300131727804294 0.2963488985659872 0.4035193736296914
0.2504816926791544 0.1685587295386079 0.5809595777821385
0.260754950824202 0.20383479489877598 0.5354102542771612
0.398373249795365 0.2713825376611215 0.3302442125434297
0.36310979433239426 0.45255951484921 0.18433069081835002
0.29656417328538354 0.20280068647096175 0.500635140243571
0.419380881915607 0.32190986357547896 0.2587092545088462
0.33914217511172456 0.28180577372076854 0.37905205116758894
0.2751956409630371 0.19530675302754857 0.5294976060093577
0.5137724263268236 0.19800085775135173 0.28822671592176735
0.25665414294842626 0.16921150807423524 0.5741343489773876
0.41027250658860037 0.2826289201563202 0.307098573254971
0.17230071999842292 0.1970465934405656 0.6306526865610544
0.4127891204121964 0.2757418581864358 0.3114690214014357
0.3638429252480775 0.34415259883754334 0.29200447591442985
0.38018637961527924 0.17095854819228415 0.4488550721924336
0.3607113664196876 0.36179544428290944 0.2774931892973149
0.31552570272614044 0.2404794034811994 0.4439948937925636
0.24011366832563064 0.38428311710738083 0.3756032145670606
0.4101169622774078 0.24586439143627725 0.34401864628624734
0.21067709885630342 0.459856613503015 0.32946628764064184
0.1404605890339417 0.11835505545111262 0.7411843555149109
0.2510988021446566 0.21759220245496722 0.531308995400324
0.24625034699015177 0.4135100872447655 0.3402395657651165
0.06086197135694437 0.09507217220369765 0.844065856439355
0.1996587653297 0.1768200393609684 0.6235211953094415
0.0761073336767835 0.10623650737776011 0.817656158945445
0.15632870679403965 0.09478312131005459 0.7488881718958487
0.014403493353586976 0.008977885803506398 0.976618620842835
0.0801851270529626 0.026425631361197792 0.8933892415858051
0.01937059218359383 0.015282761818680154 0.9653466459977547
0.0071299340027324125 0.0043970194268251345 0.9884730465704844
0.06096086750844203 0.023070229417322126 0.9159689030741978
0.04747731962772464 0.04759743828287432 0.9049252420894663
0.042936343600033115 0.06435172681142128 0.8927119295884353
0.0840197349327297 0.10263719253706775 0.8133430725302113
0.05727480032580635 0.046849527529252116 0.8958756721448369
0.05709273433090318 0.05936393638176777 0.8835433292873461
0.014609424235708482 0.008927272989974977 0.9764633027742399
0.017150950202971534 0.017414907888146446 0.9654341419088673
0.1341143375249782 0.09510570376831132 0.7707799587066624
0.05298570212967999 0.03224219572939062 0.9147721021409803
0.09564297454686935 0.023883665456374947 0.8804733599968101
0.1375884601975521 0.05287317918114646 0.809538360621344
