# Supplementary material for: Efficient representation of uncertainty in multiple sequence alignments using directed acyclic graphs
Source: BMC Bioinformatics. 2015 Apr 1;16:108. doi: 10.1186/s12859-015-0516-1 (PMC4395974; doi:10.1186/s12859-015-0516-1)
Supplement: Additional file 2 — Software and datasets. [file 12859_2015_516_MOESM2_ESM.zip › data/marginal_tree_posterior_analysis/4_globins.tree]

#NEXUS

BEGIN Taxa;
DIMENSIONS ntax=4;
TAXLABELS
[1] '1urva'
[2] '1lh1'
[3] '2mm1'
[4] '2hhba'
;
END; [Taxa]
BEGIN Trees;
[0] tree 'tree_0'= ((1urva:0.4846730465499208,2hhba:0.984285932273559)[4]:0.10149749426246009,(1lh1:1.7665194925380494,2mm1:0.7775483947723625)[5]:0.09349052206034313)[6];
[1] tree 'tree_1'= (1lh1:1.2165478263905767,((1urva:0.5143449876015844,2hhba:1.0644218224330229)[4]:0.32999455902972286,2mm1:0.941708941569805)[5]:0.17907732448302438)[6];
[2] tree 'tree_2'= (1lh1:1.3528027513583085,((1urva:0.3424023709039194,2hhba:0.9160183464128598)[4]:0.2986563643829163,2mm1:1.039676926785638)[5]:0.6115627729058071)[6];
[3] tree 'tree_3'= (1lh1:1.0027448592978028,((1urva:0.3029017293009477,2hhba:1.0127267189146163)[4]:0.6379453582425763,2mm1:0.9049838291852084)[5]:0.2835851986795283)[6];
[4] tree 'tree_4'= (1lh1:0.6071320567078682,((1urva:0.4121240686055381,2hhba:1.0787675602080602)[4]:0.48602487842817244,2mm1:1.0666211401274772)[5]:0.5404668174391871)[6];
[5] tree 'tree_5'= (1lh1:0.6906112754558384,((1urva:0.3674211868607926,2hhba:1.0258301907729899)[4]:0.21227638937895454,2mm1:0.9189466860222835)[5]:1.1406331169527861)[6];
[6] tree 'tree_6'= (1lh1:0.6857302454078771,((1urva:0.3082573690193362,2hhba:0.8867117766863849)[4]:0.28802145633216264,2mm1:0.9765352266339784)[5]:0.8349881210990987)[6];
[7] tree 'tree_7'= (1lh1:0.5800879352091582,((1urva:0.44220827005921565,2mm1:0.7948148594577715)[4]:0.05922500426320661,2hhba:0.6330272875750661)[5]:0.795664422999865)[6];
[8] tree 'tree_8'= (1lh1:0.595912077170588,((1urva:0.4542712108949225,2mm1:1.1605500640042645)[4]:0.19885003003900706,2hhba:0.5854204926914763)[5]:0.7412039573927747)[6];
[9] tree 'tree_9'= (1lh1:0.6934137198734727,((1urva:0.47621395322852456,2mm1:1.2166083182121918)[4]:0.25671261072337526,2hhba:0.6136981618896475)[5]:1.213745888347339)[6];
[10] tree 'tree_10'= (1lh1:0.5856486682604937,((1urva:0.4264387638871044,2mm1:1.3097609833681423)[4]:0.1218358750794301,2hhba:0.49349020531375964)[5]:1.0634961579978814)[6];
[11] tree 'tree_11'= (1lh1:0.5856486682604937,((1urva:0.5679328919634846,2hhba:0.7571414652309708)[4]:0.1276624746706394,2mm1:0.713065699210126)[5]:0.7985326939395598)[6];
[12] tree 'tree_12'= (1lh1:1.006573609757922,((1urva:0.7613359554221375,2hhba:1.0149773485181426)[4]:0.17113647316481662,2mm1:1.3717021075370155)[5]:0.9789687872106846)[6];
[13] tree 'tree_13'= (1lh1:0.7909046112767653,((2mm1:0.8571467500855297,1urva:0.36961893528211187)[4]:0.18510633503952326,2hhba:1.1721880361146468)[5]:0.5700144079009117)[6];
[14] tree 'tree_14'= (1lh1:0.9474188644080208,((2hhba:0.8627033007427081,1urva:0.6206284619893061)[4]:0.20253210981670702,2mm1:1.1349075523295074)[5]:1.2060564109884129)[6];
[15] tree 'tree_15'= (1lh1:0.8114221200081402,((2hhba:1.013441406697124,1urva:0.4274355290844706)[4]:0.05406546013572585,2mm1:1.0812323168875415)[5]:1.5732861062812347)[6];
[16] tree 'tree_16'= (1lh1:0.7702816358176731,((2hhba:0.8854804044931808,1urva:0.42743552908447047)[4]:0.06880310704119674,2mm1:1.4165077086127016)[5]:1.2074493431265134)[6];
[17] tree 'tree_17'= (1lh1:0.7138319689956267,((2hhba:0.7488677415532501,1urva:0.5365401462030561)[4]:0.14632113604776098,2mm1:1.1012173501648508)[5]:1.3028620971765412)[6];
[18] tree 'tree_18'= (1lh1:0.6435957792226589,((2mm1:1.3212902688969232,1urva:0.5728576847531228)[4]:0.10862261401784257,2hhba:0.8238070426998081)[5]:1.17466936628211)[6];
[19] tree 'tree_19'= (1lh1:0.4872688297610948,((2mm1:1.0003539238211634,1urva:0.43371274747396116)[4]:0.08223859715486752,2hhba:0.6237074676439256)[5]:1.333235041111663)[6];
[20] tree 'tree_20'= (1lh1:0.4872688297610947,((2hhba:0.6755663249255037,1urva:0.43371274747396105)[4]:0.16169014642746538,2mm1:0.9274017676593617)[5]:1.0564947150844644)[6];
[21] tree 'tree_21'= (1lh1:0.526384144834412,((2hhba:0.9369204468563979,1urva:0.5223529009778953)[4]:0.16510193103146295,2mm1:0.8205219927283682)[5]:1.4226493525274477)[6];
[22] tree 'tree_22'= (1lh1:0.6167700321109798,((2hhba:0.8364659698240455,1urva:0.5035446121891868)[4]:0.1799654557935646,2mm1:0.8158136606471251)[5]:1.1933798762042085)[6];
[23] tree 'tree_23'= (1lh1:0.7234593329441259,((1urva:0.4166241557685693,2mm1:1.22570376364736)[4]:0.166436505738581,2hhba:0.9961180833433951)[5]:1.0723660632541119)[6];
[24] tree 'tree_24'= (1lh1:0.7249312376772382,((2hhba:0.8636099358588931,1urva:0.3175379066158303)[4]:0.13112959986286676,2mm1:1.0922975445418655)[5]:1.1690190613280766)[6];
[25] tree 'tree_25'= (1lh1:0.7249312376772381,((2mm1:1.005502465522206,1urva:0.44800054819724533)[4]:0.10429332939403435,2hhba:0.8206701008837395)[5]:1.1690190613280766)[6];
[26] tree 'tree_26'= (1lh1:0.6631927830629853,((2hhba:0.6947907890965662,1urva:0.5987347865453616)[4]:0.02861479923313314,2mm1:0.7974501319609626)[5]:0.8063657478187637)[6];
[27] tree 'tree_27'= (1lh1:0.6545924801234936,((2hhba:0.6947907890965663,2mm1:1.1044309910750123)[4]:0.08855023762090641,1urva:0.43273187993448836)[5]:0.7979381195218346)[6];
[28] tree 'tree_28'= (1lh1:0.6041921105509516,((2hhba:0.6672954362652007,2mm1:1.0607247125030295)[4]:0.13519991770544204,1urva:0.41560713402982574)[5]:1.23228645472016)[6];
[29] tree 'tree_29'= (1lh1:0.5909899084044861,((2hhba:0.958243608143806,2mm1:1.1137430158857065)[4]:0.16537824121864547,1urva:0.4189971917947546)[5]:1.0781906104264531)[6];
[30] tree 'tree_30'= (1lh1:0.5937372444525691,((2hhba:0.8982101458105569,2mm1:1.1357478708190092)[4]:0.18849448010901115,1urva:0.4085751369980098)[5]:1.1790914129419636)[6];
[31] tree 'tree_31'= (1lh1:0.571081073602231,((2hhba:0.9258624813859326,2mm1:1.394953031205112)[4]:0.19417695914440314,1urva:0.48989372433853173)[5]:1.0848457378764187)[6];
[32] tree 'tree_32'= (1lh1:0.5897522240337558,((2hhba:0.8671819189583986,2mm1:1.2096293015538302)[4]:0.03836700600832751,1urva:0.44835089892365027)[5]:1.1323199742843786)[6];
[33] tree 'tree_33'= (1lh1:0.7316209773946659,((2hhba:1.1108562818157877,2mm1:0.9832537797604654)[4]:0.20047087653897966,1urva:0.4808188548863088)[5]:1.429611591760731)[6];
[34] tree 'tree_34'= (1lh1:0.6552553454362163,((2hhba:1.0385184046416867,2mm1:0.8414571162551696)[4]:0.1286226219443014,1urva:0.6650404408943844)[5]:1.3619009253701266)[6];
[35] tree 'tree_35'= (1lh1:1.000895360138858,((2hhba:0.9929413394705497,2mm1:0.7978754614109854)[4]:0.11369869111408182,1urva:0.29050019695344664)[5]:1.2850103864144022)[6];
[36] tree 'tree_36'= (1lh1:1.2220878526881551,((2hhba:0.9838669212379952,2mm1:0.853338767242803)[4]:0.166559365228161,1urva:0.44951813218066655)[5]:0.9895205170775296)[6];
[37] tree 'tree_37'= (1lh1:1.381377964355814,((2hhba:0.9489294542061446,2mm1:0.8146351732248953)[4]:0.2741413998167852,1urva:0.4703939616326394)[5]:0.7458761215218093)[6];
[38] tree 'tree_38'= (1lh1:1.2102838259816104,((2hhba:0.8395057469561924,2mm1:0.9527460837179917)[4]:0.24385154011171323,1urva:0.404165928963287)[5]:0.4757748095391414)[6];
[39] tree 'tree_39'= (1lh1:1.1194788252129593,((2hhba:0.7811990214413037,1urva:0.4710089613171189)[4]:0.2832166873988733,2mm1:1.10686129992995)[5]:0.42409486313299855)[6];
[40] tree 'tree_40'= (1lh1:1.0704185513428777,((1urva:0.4280470203822618,2mm1:0.856927677146436)[4]:0.057198204898224025,2hhba:0.9493466802117911)[5]:0.7958793721903357)[6];
[41] tree 'tree_41'= (1lh1:1.1953032033600066,((2hhba:0.9746879743347148,1urva:0.36033223466079245)[4]:0.07803857841369721,2mm1:0.9056855558192932)[5]:1.16480300445158)[6];
[42] tree 'tree_42'= (1lh1:1.2334625685380254,((2hhba:0.8108855014071177,1urva:0.3341801035822476)[4]:0.3268696038536829,2mm1:0.9836019918625065)[5]:1.2019886683754923)[6];
[43] tree 'tree_43'= (1lh1:1.0045425887084876,((2hhba:0.9794050318439802,1urva:0.3341801035822476)[4]:0.20530793349570486,2mm1:0.9351038190857786)[5]:0.9034778312980791)[6];
[44] tree 'tree_44'= (1lh1:1.1202857911064523,((2mm1:1.2179163420251011,2hhba:0.9985997967692704)[4]:0.04229541455407185,1urva:0.5768924340913039)[5]:1.0089429383717792)[6];
[45] tree 'tree_45'= (1lh1:0.33149678419821316,((2hhba:1.0019624838535008,1urva:0.4724703454193664)[4]:0.04750722946222263,2mm1:0.958169428059625)[5]:1.0620242612216102)[6];
[46] tree 'tree_46'= (1lh1:0.6618839425206616,((2mm1:1.0155496562283735,1urva:0.6030585328294924)[4]:0.26663361524505,2hhba:1.0556977895333577)[5]:1.0333923482663545)[6];
[47] tree 'tree_47'= (1lh1:0.6374143194758084,((2mm1:1.0401332948380424,2hhba:1.1195378674058953)[4]:0.10996018050923761,1urva:0.73256946105015)[5]:0.8534069463952993)[6];
[48] tree 'tree_48'= (1lh1:0.58045227057606,((2mm1:0.8676121538610133,2hhba:0.8839041004439057)[4]:0.13266095690916566,1urva:0.7086852706034867)[5]:0.7771428796389531)[6];
[49] tree 'tree_49'= (1lh1:0.3696251052560643,((2mm1:0.9045147623779335,2hhba:1.0281480530790281)[4]:0.06033381743316213,1urva:0.6905456743711853)[5]:1.341624027337149)[6];
[50] tree 'tree_50'= (1lh1:0.4154484833888806,((2mm1:1.0381742575301174,2hhba:1.171722421736137)[4]:0.07943112458258855,1urva:0.40118504299260427)[5]:1.558835412560201)[6];
[51] tree 'tree_51'= (1lh1:0.3814698046318923,((1urva:0.5899072429059705,2hhba:0.9758798806232781)[4]:0.03766757697446366,2mm1:0.9482541601234112)[5]:1.0592972967114103)[6];
[52] tree 'tree_52'= (1lh1:0.39884281075149347,((1urva:0.7015708927613571,2hhba:0.9533658930526876)[4]:0.13094637106934648,2mm1:0.9579814685790973)[5]:1.107540114871036)[6];
[53] tree 'tree_53'= (1lh1:0.3746931448967976,((1urva:0.5060858274579138,2hhba:0.8853417187534762)[4]:0.10086818183919632,2mm1:0.9909097055800753)[5]:1.0404793005005544)[6];
[54] tree 'tree_54'= (1lh1:0.8509787419588042,((2hhba:0.780303472091186,1urva:0.37561226186726715)[4]:0.2744148724302338,2mm1:0.8740053835031151)[5]:1.0991529636172934)[6];
[55] tree 'tree_55'= (1lh1:0.17951917527109013,((2mm1:0.9872721622415187,1urva:0.4685927265354942)[4]:0.0326710760228594,2hhba:1.3066369439632028)[5]:1.6319897936553156)[6];
[56] tree 'tree_56'= (1lh1:0.15956527355315428,((1urva:0.6436190944122462,2hhba:0.9208725131086539)[4]:0.14870998311764083,2mm1:0.9092478456850275)[5]:1.4505909882179737)[6];
[57] tree 'tree_57'= (1lh1:0.17839720924351032,((1urva:0.6045754740949163,2mm1:1.1637086390499753)[4]:0.06168917917231198,2hhba:0.9138987380660595)[5]:1.6798404266839064)[6];
[58] tree 'tree_58'= (1lh1:0.3613216596319744,((2hhba:1.110572500164654,1urva:0.6569826275627284)[4]:0.0874002659196842,2mm1:0.8931792981187274)[5]:1.158419434307843)[6];
[59] tree 'tree_59'= (1lh1:0.4453068815387713,((1urva:0.34065759239138227,2hhba:1.3550909011090497)[4]:0.05814744700659957,2mm1:0.9718338460658301)[5]:1.4799448257898091)[6];
[60] tree 'tree_60'= (1lh1:0.4158700986095941,((2mm1:0.8866831629647388,2hhba:1.1394480710032155)[4]:0.17777997107033597,1urva:0.3813005849667048)[5]:1.3297737900329907)[6];
[61] tree 'tree_61'= (1lh1:0.36917453888554713,((2hhba:0.9430581802281498,2mm1:0.9265639410881337)[4]:0.0897516370134778,1urva:0.290522582053104)[5]:1.481072938094127)[6];
[62] tree 'tree_62'= (1lh1:0.4109457916440057,((2hhba:1.2057399494042165,2mm1:1.0259459795273937)[4]:0.1449931572519634,1urva:0.2782892804814021)[5]:1.6486529457447159)[6];
[63] tree 'tree_63'= (1lh1:0.36499452613409006,((2hhba:1.0732315797474636,2mm1:0.8746292419134053)[4]:0.25878281091993616,1urva:0.29274419172316535)[5]:1.4643033532095344)[6];
[64] tree 'tree_64'= (1lh1:0.30472993312993524,((2mm1:0.7471443210139679,1urva:0.5316038230745919)[4]:0.07279376913642666,2hhba:0.8200034344312603)[5]:1.3472264413055208)[6];
[65] tree 'tree_65'= (1lh1:0.2764829807977552,((2hhba:0.8411445605815474,1urva:0.6128549359077284)[4]:0.0321792597414865,2mm1:0.9513679604202029)[5]:1.553138518764265)[6];
[66] tree 'tree_66'= (1lh1:0.29331332298859736,((2mm1:0.9151705013817325,1urva:0.35277182965314474)[4]:0.4379349949344212,2hhba:0.68974617348721)[5]:1.5619513907800415)[6];
[67] tree 'tree_67'= (1lh1:0.26619776470382844,((2mm1:1.2170352344675477,2hhba:0.9533842121922511)[4]:0.02930724719314247,1urva:0.48043007511303853)[5]:1.3236858720546296)[6];
[68] tree 'tree_68'= (1lh1:0.26524397271691996,((2mm1:1.182656821299233,1urva:0.32458048690316743)[4]:0.11589702505785726,2hhba:0.8682423747068451)[5]:1.5455098127319589)[6];
[69] tree 'tree_69'= (1lh1:0.28311976307301107,((2mm1:1.2540007527211388,2hhba:0.8984913198484639)[4]:0.23769679105058672,1urva:0.3523921981238729)[5]:1.728646906312972)[6];
[70] tree 'tree_70'= (1lh1:0.22383307149139625,((2hhba:0.8770282782198267,1urva:0.3669010301058233)[4]:0.07775819238813142,2mm1:1.015905956013455)[5]:1.4624503428905313)[6];
[71] tree 'tree_71'= (1lh1:0.22570890174233993,((1urva:0.2787921200655019,2hhba:0.8775350969214222)[4]:0.15844412566042898,2mm1:1.031506384190924)[5]:1.4747063896642203)[6];
[72] tree 'tree_72'= (1lh1:0.23119028291590715,((1urva:0.5329922691807931,2hhba:0.9284986484866006)[4]:0.29092211921969113,2mm1:1.297539370916012)[5]:1.2747679215331966)[6];
[73] tree 'tree_73'= (1lh1:0.5501013319633061,((1urva:0.5423493951879099,2mm1:1.1069202454090576)[4]:0.1558364177739422,2hhba:0.7882852808783487)[5]:1.2625630788114146)[6];
[74] tree 'tree_74'= (1lh1:0.5475479570490245,((1urva:0.3188530190254427,2mm1:1.1002917848471965)[4]:0.19426145435104247,2hhba:0.9252542406526483)[5]:1.0857121755904824)[6];
[75] tree 'tree_75'= (1lh1:0.568360313286129,((2hhba:0.8492781063433565,1urva:0.5010490824943246)[4]:0.38671605730112857,2mm1:0.9072310567194992)[5]:1.1269802111633516)[6];
[76] tree 'tree_76'= (1lh1:0.509524380426722,((2hhba:1.0034749023915197,1urva:0.5010490824943246)[4]:0.2864412946208361,2mm1:0.9862755567686157)[5]:1.028865441846079)[6];
[77] tree 'tree_77'= (1lh1:0.5116008176522081,((2mm1:1.3365808180150878,2hhba:0.9675554282860916)[4]:0.05214917933372165,1urva:0.39969525788988847)[5]:1.2320275821581659)[6];
[78] tree 'tree_78'= (1lh1:0.5145271815120633,((1urva:0.42359601279227066,2hhba:0.9730898589203831)[4]:0.09622583092107084,2mm1:1.2248554071021551)[5]:1.2390747972257998)[6];
[79] tree 'tree_79'= (1lh1:0.5507182517967377,((2mm1:1.2280590633219512,2hhba:0.8648120350104771)[4]:0.2202950722526873,1urva:0.37782531058518815)[5]:1.2927759354153925)[6];
[80] tree 'tree_80'= (1lh1:0.4619692155507014,((2mm1:1.144708491343952,2hhba:0.728348873867797)[4]:0.1277284743678928,1urva:0.540954077308732)[5]:0.9485985756245439)[6];
[81] tree 'tree_81'= (1lh1:0.42644199500614144,((2hhba:0.7158772153251007,1urva:0.5472002994725571)[4]:0.12992245407458886,2mm1:0.9596033864029903)[5]:0.9201488080519179)[6];
[82] tree 'tree_82'= (1lh1:0.4481564121100295,((2hhba:0.7530064418481681,1urva:0.44892256869771896)[4]:0.11889822533299177,2mm1:0.9383173564640506)[5]:1.1331215246023496)[6];
[83] tree 'tree_83'= (1lh1:0.5340505087347541,((2hhba:0.8461226102172004,1urva:0.5582790741252615)[4]:0.04825318390839528,2mm1:1.0871165429184435)[5]:1.3488521140592113)[6];
[84] tree 'tree_84'= (1lh1:0.4976722015351363,((2hhba:0.8114645011590536,2mm1:1.0834432817289323)[4]:0.1183347924914886,1urva:0.5212264859297089)[5]:1.2569713728754768)[6];
[85] tree 'tree_85'= (1lh1:0.4787730988233014,((2mm1:1.0786603800596535,1urva:0.5235674910880465)[4]:0.030600227592849027,2hhba:0.7627319229159609)[5]:1.2733405954850585)[6];
[86] tree 'tree_86'= (1lh1:0.4796680657633636,((2hhba:1.0096704633778604,1urva:0.37367511742471915)[4]:0.020536843151435773,2mm1:0.9983032518238868)[5]:1.1592723256768158)[6];
[87] tree 'tree_87'= (1lh1:0.6044844554354657,((2hhba:1.1265766691658377,2mm1:1.160809636559712)[4]:0.03730013649245182,1urva:0.606527559765382)[5]:1.2179830147209978)[6];
[88] tree 'tree_88'= (1lh1:0.41672115997681713,((2hhba:0.6946590666100396,1urva:0.5018443968515062)[4]:0.1565691659815632,2mm1:0.7026927726445924)[5]:0.8263160496622327)[6];
[89] tree 'tree_89'= (1lh1:1.1083463849570976,((1urva:0.7340203048444668,2mm1:1.09268927895221)[4]:0.16555929312579032,2hhba:0.9386607989908603)[5]:0.9098536181818098)[6];
[90] tree 'tree_90'= (1lh1:1.028184318170529,((1urva:0.5962885135825395,2hhba:0.7695633421360963)[4]:0.3933670945208356,2mm1:0.762930210979138)[5]:0.6758425208216846)[6];
[91] tree 'tree_91'= (1lh1:1.1112820152605765,((1urva:0.5956480936861263,2hhba:0.7296741498445921)[4]:0.06425857312665073,2mm1:0.9168571917974736)[5]:1.3795505686819691)[6];
[92] tree 'tree_92'= (1lh1:0.7702609945655087,((1urva:0.3933224892461757,2hhba:0.7995842171021472)[4]:0.1570303205749881,2mm1:0.7770842930113413)[5]:0.7382173064348756)[6];
[93] tree 'tree_93'= (1lh1:1.022142546534797,((1urva:0.4900532163652991,2mm1:0.9807414395092701)[4]:0.1421451116446492,2hhba:0.9776265228338483)[5]:0.9716311257137769)[6];
[94] tree 'tree_94'= (1lh1:0.7958872663336818,((2hhba:0.9531433818629954,2mm1:1.1266705677606859)[4]:0.08684913604959865,1urva:0.25595733698428447)[5]:1.2588244217679188)[6];
[95] tree 'tree_95'= (1lh1:0.789856211472719,((2hhba:0.9067281239718707,2mm1:1.1529198728407368)[4]:0.09484682820882817,1urva:0.33427402657032346)[5]:1.2492853331693845)[6];
[96] tree 'tree_96'= (1lh1:0.9258441596072248,((1urva:0.6191967232742162,2mm1:1.2457012012423332)[4]:0.37074326751679776,2hhba:0.7894386299783585)[5]:1.0454876776963578)[6];
[97] tree 'tree_97'= (1lh1:0.9326858966879612,((1urva:0.5993890382342093,2mm1:1.1667003717535185)[4]:0.6974154822380387,2hhba:0.3184777267136285)[5]:1.163770935038731)[6];
[98] tree 'tree_98'= (1lh1:0.8887930507140426,((1urva:0.5993890382342093,2mm1:1.2364096431724365)[4]:0.31613378335283193,2hhba:0.7660779808124927)[5]:0.6162827164573759)[6];
[99] tree 'tree_99'= (1lh1:1.0061253370634962,((1urva:0.5258831867148903,2mm1:1.2034659564958154)[4]:0.06383833549791362,2hhba:0.8277116402478962)[5]:0.8706918475721415)[6];
[100] tree 'tree_100'= (1lh1:1.5119633271673207,((1urva:0.4885385322037831,2mm1:1.012024314752182)[4]:0.13157025001447287,2hhba:1.0830909594801883)[5]:0.8088612223408241)[6];
[101] tree 'tree_101'= (1lh1:1.18278367264161,((2hhba:0.7237556245381316,2mm1:1.302185365850887)[4]:0.10334986459924755,1urva:0.20641069621132116)[5]:0.6327586324531194)[6];
[102] tree 'tree_102'= (1lh1:1.182668133739232,((2hhba:0.9877826366645405,2mm1:1.1284821271582484)[4]:0.14091095484331317,1urva:0.34822508242324757)[5]:1.0195555721586338)[6];
[103] tree 'tree_103'= (1lh1:1.2684308339417083,((1urva:0.7288724694488653,2hhba:1.1517713827587752)[4]:0.15337163385566094,2mm1:1.4737525130503886)[5]:0.6212957386066469)[6];
[104] tree 'tree_104'= (1lh1:0.9671808981531349,((1urva:0.5891381913118469,2hhba:0.8536215231030935)[4]:0.13598642442921835,2mm1:0.8420989744418517)[5]:0.5896635954894258)[6];
[105] tree 'tree_105'= (1lh1:1.0494280833754634,((1urva:0.5292991627222626,2hhba:0.8797240383702376)[4]:0.26978830390189334,2mm1:0.8304541658680399)[5]:0.5991159978802487)[6];
[106] tree 'tree_106'= (1lh1:1.1541235000337908,((1urva:0.9049002335812235,2hhba:0.944244134996759)[4]:0.0724131709196223,2mm1:0.9180358435992553)[5]:0.6051278880480334)[6];
[107] tree 'tree_107'= (1lh1:1.1061308198607793,((2hhba:0.7537265813372107,1urva:0.41471525822550515)[4]:0.22934934662203532,2mm1:1.0673321280276713)[5]:0.6608060857497575)[6];
[108] tree 'tree_108'= (1lh1:1.1112914518379706,((2hhba:0.7594298276939626,1urva:0.6280245807734657)[4]:0.1796699895333822,2mm1:1.0826209665949869)[5]:0.7005678157874053)[6];
[109] tree 'tree_109'= (1lh1:1.3070664773332337,((2hhba:0.8576883269873641,1urva:0.4264028239903488)[4]:0.23441008931089025,2mm1:1.0059027398679738)[5]:0.4213177902436454)[6];
[110] tree 'tree_110'= (1lh1:1.0469850647106993,((2hhba:0.8714776067280796,1urva:0.3687110992465989)[4]:0.4958249854465926,2mm1:0.66538038946267)[5]:0.6255283605953053)[6];
[111] tree 'tree_111'= (1lh1:1.0374074019836268,((2hhba:0.8714776067280798,1urva:0.36090841497119586)[4]:0.1114309232359374,2mm1:0.9965802354131288)[5]:1.058378556496892)[6];
[112] tree 'tree_112'= (1lh1:1.3696637448348619,((2hhba:0.792350488848056,1urva:0.315740924876475)[4]:0.15084865328830965,2mm1:1.06941902170628)[5]:0.5368151900670654)[6];
[113] tree 'tree_113'= ((1urva:0.3464273916767071,(1lh1:1.227908711063546,2mm1:0.8977637149548974)[5]:0.406671819803306)[4]:0.056051031289305074,2hhba:0.7024598770373237)[6];
[114] tree 'tree_114'= ((2hhba:0.9507796717056747,(1lh1:1.3687134750100545,2mm1:0.8196128190100165)[5]:0.3957705133442813)[4]:0.05049194466143936,1urva:0.406488249977409)[6];
[115] tree 'tree_115'= ((2hhba:0.8255453377240465,(1lh1:1.5327007672322521,2mm1:0.5874601457745454)[5]:0.2785395848454563)[4]:0.06166653347395645,1urva:0.4788219281938562)[6];
[116] tree 'tree_116'= (2mm1:0.5074554194254262,(2hhba:0.7932720849677818,(1lh1:1.7329183157257233,1urva:0.47611377122602305)[4]:0.1943224853687034)[5]:0.3792017241177872)[6];
[117] tree 'tree_117'= (2mm1:0.5832421530678051,(1urva:0.6016800751255783,(1lh1:1.6931849717312413,2hhba:0.9930102555517265)[4]:0.05834753352395478)[5]:0.40632446949771983)[6];
[118] tree 'tree_118'= (2mm1:0.5901812179876231,(1lh1:1.7987715777674829,(1urva:0.6723372066180948,2hhba:0.9280725587221248)[4]:0.05021152341967061)[5]:0.37579133660203146)[6];
[119] tree 'tree_119'= (2mm1:0.31180188569992373,(1lh1:1.405433420198607,(1urva:0.4874762241528128,2hhba:0.928072558722125)[4]:0.2898215353063758)[5]:0.768552871234747)[6];
[120] tree 'tree_120'= (2mm1:0.2745921004053844,(1lh1:1.3192834805587381,(1urva:0.4109894534933487,2hhba:0.9344606275065077)[4]:0.1338443318467536)[5]:0.6200161682805124)[6];
[121] tree 'tree_121'= (2mm1:0.28075350628776435,(1lh1:1.3936642163027826,(1urva:0.3821911696257929,2hhba:0.968955927381507)[4]:0.10948977101184894)[5]:0.6339283356763495)[6];
[122] tree 'tree_122'= (2mm1:0.3311602024476778,(1lh1:1.6864184790871037,(1urva:0.3374256676856833,2hhba:1.0133875661840845)[4]:0.27016645761410196)[5]:0.6049917279532002)[6];
[123] tree 'tree_123'= (2mm1:0.37554379416019484,(1urva:0.74179479987066,(1lh1:1.9274668180617247,2hhba:0.6178394884651177)[4]:0.4893512662238348)[5]:0.765519167818844)[6];
[124] tree 'tree_124'= (2mm1:0.38625197473573347,(1lh1:2.199677168988832,(1urva:0.5349260961126158,2hhba:0.7678863395847992)[4]:0.04628100658202189)[5]:0.9394764961196476)[6];
[125] tree 'tree_125'= (2mm1:0.2612345281385924,(2hhba:1.0907342705650331,(1urva:0.40831930219739054,1lh1:1.469767681577766)[4]:0.07089495380376572)[5]:0.8120484842451393)[6];
[126] tree 'tree_126'= (2mm1:0.2784237610730897,(2hhba:0.8515668181468941,(1lh1:2.0192750496879226,1urva:0.41024789649442805)[4]:0.1374002476940978)[5]:0.4888335350621639)[6];
[127] tree 'tree_127'= (2mm1:0.2568086592304208,(1lh1:2.187560643716397,(2hhba:0.7074904112371055,1urva:0.5572752846123965)[4]:0.3653577602712056)[5]:0.5051313047021082)[6];
[128] tree 'tree_128'= (2mm1:0.27284348082040283,(1lh1:2.382954995697339,(2hhba:0.7706839189615602,1urva:0.6070514786688257)[4]:0.3994108897859163)[5]:0.3812483540043436)[6];
[129] tree 'tree_129'= (2mm1:0.22579785379422176,(1lh1:1.5717706004863665,(2hhba:0.8822921970649638,1urva:0.4260809758146624)[4]:0.2882327481145372)[5]:0.7693998944927838)[6];
[130] tree 'tree_130'= (2mm1:0.18710923317633335,(1lh1:1.4861547858643802,(2hhba:0.7225080618773931,1urva:0.23755536171409375)[4]:0.25872557472090274)[5]:0.8187417642615773)[6];
[131] tree 'tree_131'= (2mm1:0.19267122067006476,(1urva:0.4488878041067861,(2hhba:0.840997745686229,1lh1:1.744968180401226)[4]:0.1882215356513961)[5]:1.041598904487537)[6];
[132] tree 'tree_132'= (2mm1:0.13795718698459924,(1lh1:1.4435779043544326,(2hhba:0.6932711358226875,1urva:0.4416241524518454)[4]:0.3255778137477251)[5]:0.5533202490598128)[6];
[133] tree 'tree_133'= (2mm1:0.15108969230017233,(1lh1:1.9820343053647451,(2hhba:0.9056732522569089,1urva:0.47794881059725425)[4]:0.30767116014530926)[5]:0.7065531634066199)[6];
[134] tree 'tree_134'= (2mm1:0.1355613110882442,(1lh1:1.7792702295940057,(2hhba:0.8926160618023786,1urva:0.47105817025656505)[4]:0.30323543133762665)[5]:0.5544056275792175)[6];
[135] tree 'tree_135'= (2mm1:0.12741350708222368,(2hhba:0.878512465604034,(1lh1:1.8117291993739317,1urva:0.5273065375146639)[4]:0.08935909314725018)[5]:0.7218159771447931)[6];
[136] tree 'tree_136'= (2mm1:0.12840751355317606,(1lh1:1.726886601138746,(2hhba:0.968872390005187,1urva:0.5273065375146642)[4]:0.2139237353218519)[5]:0.38726568210143414)[6];
[137] tree 'tree_137'= (2mm1:0.37412032677587925,(1lh1:2.0022233034146217,(2hhba:0.9688723900051869,1urva:0.5273065375146642)[4]:0.3294107642047396)[5]:0.18485642263186622)[6];
[138] tree 'tree_138'= ((2hhba:0.7955355339409038,1urva:0.4872273548546489)[4]:0.11966596256406918,(1lh1:1.8132583466232524,2mm1:0.3804882502288755)[5]:0.3700225162160148)[6];
[139] tree 'tree_139'= (2mm1:0.36910299389550755,(1urva:0.5118135898793854,(1lh1:1.8208764356244094,2hhba:0.7540599180656364)[4]:0.17453316158350157)[5]:0.35115066909812864)[6];
[140] tree 'tree_140'= ((1urva:0.7601816144277281,(1lh1:1.8281208074815702,2mm1:0.3994534887411624)[5]:0.45880928043161506)[4]:0.18073895842966162,2hhba:0.8074699878811583)[6];
[141] tree 'tree_141'= (2mm1:0.6276767744447378,(1urva:0.6352690019289051,(1lh1:1.875822894345156,2hhba:0.8861882258413798)[4]:0.11053583097076079)[5]:0.20459343233967137)[6];
[142] tree 'tree_142'= (((1lh1:2.027800892752205,2mm1:0.762276767590756)[5]:0.06406322328354606,2hhba:0.9154804161562949)[4]:0.35082092484908184,1urva:0.5007606625926484)[6];
[143] tree 'tree_143'= (((1lh1:1.981573401085371,2mm1:0.6990039636083436)[5]:0.13793348029965324,2hhba:0.9756418955043953)[4]:0.17726881031709,1urva:0.45014548678903016)[6];
[144] tree 'tree_144'= (((2hhba:0.8987207755445625,2mm1:0.9136893772388228)[5]:0.042615389439636414,1lh1:1.585331677798087)[4]:0.27335915709068587,1urva:0.4747394602869079)[6];
[145] tree 'tree_145'= (((1urva:0.49024250107673784,1lh1:1.7483725236420322)[5]:0.032800483760922594,2hhba:0.7572300432572457)[4]:0.21238574500461793,2mm1:0.8773631673290024)[6];
[146] tree 'tree_146'= (((2mm1:0.9098655283958841,1lh1:1.8776822775617066)[5]:0.2281508147944119,1urva:0.47295831504334096)[4]:0.21403109180278257,2hhba:0.6271359267329143)[6];
[147] tree 'tree_147'= (((2mm1:0.919348191908077,1urva:0.6763889582905589)[5]:0.050202043351717726,1lh1:1.6029769236005338)[4]:0.18751304710271335,2hhba:0.6065099587375296)[6];
[148] tree 'tree_148'= (((1lh1:1.7602121821071073,2mm1:0.9793268032591486)[5]:0.10996560105853183,1urva:0.578100594782303)[4]:0.575042333991999,2hhba:0.7003030139536983)[6];
[149] tree 'tree_149'= (((1lh1:1.7602121821071077,2mm1:0.8666491002677692)[5]:0.10894003470401326,1urva:0.5371213145354488)[4]:0.3038517497781731,2hhba:0.5684344147687771)[6];
[150] tree 'tree_150'= (((1lh1:1.397067981018375,2mm1:1.310189636284407)[5]:0.13933682915705758,1urva:0.5551436732725457)[4]:0.32072063827151415,2hhba:0.5792258156274902)[6];
[151] tree 'tree_151'= (((1lh1:1.53669989930576,2mm1:1.06915461793198)[5]:0.21754917140990082,1urva:0.41718451327596445)[4]:0.43273725649353567,2hhba:0.29486129567254427)[6];
[152] tree 'tree_152'= (((1urva:0.5587104104488634,2mm1:1.0309989093895608)[5]:0.04665802796784657,1lh1:1.4068789677132694)[4]:0.653795468973146,2hhba:0.35879026833791533)[6];
[153] tree 'tree_153'= (((1lh1:1.7453226834585809,2mm1:1.0770811186485663)[5]:0.24556635391346437,1urva:0.3429206641290945)[4]:0.5557307008729035,2hhba:0.31786023611635944)[6];
[154] tree 'tree_154'= (((1lh1:1.6427230560476367,2mm1:0.9761112200715348)[5]:0.2623409372148668,1urva:0.3511941027344731)[4]:0.6401114327303067,2hhba:0.30809806865913386)[6];
[155] tree 'tree_155'= (((2mm1:1.152494445871811,1lh1:1.4637397188872834)[5]:0.30877186058066,1urva:0.7377704703328004)[4]:0.35044031983338014,2hhba:0.320195557014013)[6];
[156] tree 'tree_156'= (((2mm1:0.7753796993600999,1lh1:1.4207869518510585)[5]:0.560049218794117,1urva:0.6244563208389368)[4]:0.580315984226703,2hhba:0.29170576798533543)[6];
[157] tree 'tree_157'= (((2mm1:0.6613609067502741,1lh1:1.5434353094163744)[5]:0.2871093690567852,1urva:0.5243822877316144)[4]:0.5882047651636081,2hhba:0.29567119882683535)[6];
[158] tree 'tree_158'= (((2mm1:0.7460967862298352,1lh1:1.5434353094163742)[5]:0.35687001675247926,1urva:0.41563158553747714)[4]:0.6679986280559501,2hhba:0.28108090247147843)[6];
[159] tree 'tree_159'= (((1urva:0.47894950104796247,2mm1:1.4730067981906971)[5]:0.08683199988197433,1lh1:1.71711791651175)[4]:0.6143323162615082,2hhba:0.3439549205076658)[6];
[160] tree 'tree_160'= (((1lh1:1.7627748440988442,2mm1:1.4141164617582649)[5]:0.07410186423578302,1urva:0.47599990062199693)[4]:0.4636884829480505,2hhba:0.27712641782020625)[6];
[161] tree 'tree_161'= (((1lh1:1.2336139492591585,2mm1:0.7781991945924294)[5]:0.5699673921915698,1urva:0.5420361946883702)[4]:0.6337086657647872,2hhba:0.22663148560486474)[6];
[162] tree 'tree_162'= (((1lh1:1.9014495987992062,2mm1:0.7392276727351044)[5]:0.09722800258450427,1urva:0.704342818774672)[4]:0.6076070437391405,2hhba:0.27834609459573667)[6];
[163] tree 'tree_163'= (((1lh1:1.5527645674954402,2mm1:0.5957725087947827)[5]:0.5072422627943767,1urva:0.7511467389670474)[4]:0.6093060635425392,2hhba:0.31350511792828406)[6];
[164] tree 'tree_164'= (((1urva:0.46041204223926224,1lh1:1.6827703924419337)[5]:0.13375995219261338,2mm1:1.0377078154113828)[4]:1.2085089691314612,2hhba:0.27640150068907493)[6];
[165] tree 'tree_165'= (((2mm1:0.9428652236207994,1urva:0.5270137784624475)[5]:0.2166405903425832,1lh1:1.5649457073727304)[4]:1.024773996386572,2hhba:0.26159827548598574)[6];
[166] tree 'tree_166'= (((2mm1:0.9011200993772871,1lh1:1.4323514915879814)[5]:0.07953963632143457,1urva:0.6976818088941512)[4]:0.5320267273728361,2hhba:0.2220669858632105)[6];
[167] tree 'tree_167'= (((1urva:0.8733329631004911,2mm1:1.119967961512072)[5]:0.145577680608841,1lh1:1.6577143880180025)[4]:0.41157717001938277,2hhba:0.2607581464750083)[6];
[168] tree 'tree_168'= (((1lh1:1.3697252590816815,1urva:0.8900828627501974)[5]:0.06954604172712571,2mm1:0.995968982606996)[4]:0.43871666742312626,2hhba:0.25357592346087493)[6];
[169] tree 'tree_169'= (((2mm1:0.9697287723286656,1lh1:1.4977517249967227)[5]:0.28040948871189386,1urva:0.5737158778586883)[4]:0.5229236025174431,2hhba:0.2728857441779882)[6];
[170] tree 'tree_170'= (((2mm1:0.9697287723286656,1lh1:1.5454338852226095)[5]:0.11273328643142899,1urva:0.5144016384656234)[4]:0.6324366992752013,2hhba:0.25615729334638265)[6];
[171] tree 'tree_171'= (((2mm1:0.7584149431385174,1lh1:1.4774537654728441)[5]:0.11081410401610245,1urva:0.6718284251346736)[4]:0.5127564936895911,2hhba:0.26349354635163696)[6];
[172] tree 'tree_172'= (((2mm1:0.8519747205913386,1lh1:1.4774537654728443)[5]:0.09597831777121625,1urva:0.5118931314480442)[4]:0.6932448029105431,2hhba:0.24776984545197792)[6];
[173] tree 'tree_173'= (((1lh1:1.719799512455938,2mm1:1.0015030948558985)[5]:0.5618203190403854,1urva:0.6995295158665459)[4]:0.5074962404050369,2hhba:0.31035190858660683)[6];
[174] tree 'tree_174'= (((1lh1:2.4025429569346306,2mm1:0.8056605036537341)[5]:0.3225997906649123,1urva:0.4456693921609727)[4]:0.8329192513026806,2hhba:0.29793076311703787)[6];
[175] tree 'tree_175'= (((1lh1:1.7531820106064973,2mm1:1.0151790783250203)[5]:0.17024249737986522,1urva:0.3712182753061023)[4]:1.0062128938199733,2hhba:0.2246588227515575)[6];
[176] tree 'tree_176'= (((1lh1:1.620431849590953,2mm1:0.9383101706520303)[5]:0.15735181130041634,1urva:0.7621418372799689)[4]:0.8104244970966572,2hhba:0.256485339738561)[6];
[177] tree 'tree_177'= (((1lh1:1.723504364258155,2mm1:0.8449945501116769)[5]:0.2228894091374054,1urva:0.6449459587534003)[4]:0.4920934865462706,2hhba:0.5955275226637404)[6];
[178] tree 'tree_178'= (((1lh1:2.0121877645731856,2mm1:0.7954586881618491)[5]:0.021842509309594166,1urva:0.6815757473924362)[4]:0.5275169426179354,2hhba:0.32685640781942127)[6];
[179] tree 'tree_179'= (((1lh1:1.434489122474409,2mm1:1.2352194408069352)[5]:0.06256887190438298,1urva:0.701991453751645)[4]:0.48141442780457877,2hhba:0.3196301296694525)[6];
[180] tree 'tree_180'= (((1urva:0.46710120341140604,1lh1:1.412407251730167)[5]:0.09516579733620845,2mm1:0.8764325104212164)[4]:0.5931671935994804,2hhba:0.3306579100617534)[6];
[181] tree 'tree_181'= (((2mm1:0.9265229532075131,1lh1:1.9337412062407133)[5]:0.3499325161089203,1urva:0.4450900403883899)[4]:0.362381994495737,2hhba:0.32924818062412387)[6];
[182] tree 'tree_182'= (((2mm1:0.9872468644204058,1lh1:1.8214971303914909)[5]:0.1137919177409793,1urva:0.40823367014817313)[4]:0.45146161208018415,2hhba:0.3285903911265297)[6];
[183] tree 'tree_183'= (((2mm1:1.2517332250248276,1urva:0.4713767240785741)[5]:0.17113471571718414,1lh1:1.4938426683218302)[4]:0.7225261483854789,2hhba:0.30510176067284733)[6];
[184] tree 'tree_184'= (((1lh1:1.6244438854395122,2mm1:1.2733611319627909)[5]:0.23724060208535075,1urva:0.5474395017771059)[4]:0.7758946374481149,2hhba:0.32763772011714515)[6];
[185] tree 'tree_185'= (((1lh1:1.5405735761230812,2mm1:0.8187724706489246)[5]:0.31313021615353964,1urva:0.4703927773699037)[4]:0.6953302729648192,2hhba:0.2801138891880225)[6];
[186] tree 'tree_186'= (((1lh1:1.648137104743399,2mm1:0.9222185330996412)[5]:0.14857200007239535,1urva:0.6629486317781587)[4]:0.6313039954194215,2hhba:0.23918646300352053)[6];
[187] tree 'tree_187'= (((1lh1:1.6481371047433981,2mm1:0.558765256585166)[5]:0.466513354071026,1urva:0.6347712564402457)[4]:0.48890082665167406,2hhba:0.2391864630035206)[6];
[188] tree 'tree_188'= (((1lh1:1.7635873827637603,2mm1:0.5979061775893808)[5]:0.49919212592362455,1urva:0.7625453869876183)[4]:0.41958083005217345,2hhba:0.2516290944057833)[6];
[189] tree 'tree_189'= (((1lh1:1.6751177178401833,2mm1:0.6946341414629211)[5]:0.45565091775529687,1urva:0.6273852919742882)[4]:0.6212737219924716,2hhba:0.25584269745556837)[6];
[190] tree 'tree_190'= (((1lh1:1.735949638126663,2mm1:0.7707344929567504)[5]:0.09333412958725446,1urva:0.44958526981857905)[4]:0.48155631477360306,2hhba:0.18647935645893013)[6];
[191] tree 'tree_191'= (((2mm1:0.9199895347060668,1lh1:1.4529349773258822)[5]:0.03664920319755205,1urva:0.6385558771817368)[4]:0.9231405646753815,2hhba:0.20793692024002974)[6];
[192] tree 'tree_192'= (((2mm1:0.8799644602818061,1urva:0.3481915193260168)[5]:0.15152910755698548,1lh1:1.3616772666209305)[4]:0.6997629921042396,2hhba:0.16797755281001187)[6];
[193] tree 'tree_193'= (((1lh1:1.3931375157434058,2mm1:0.86939327036726)[5]:0.43490044633597047,1urva:0.39709356327966916)[4]:0.7817161741719945,2hhba:0.18765034934836342)[6];
[194] tree 'tree_194'= (((1lh1:1.393137515743406,2mm1:0.86939327036726)[5]:0.24498193915978628,1urva:0.7404140478502068)[4]:0.5893821085659996,2hhba:0.17787512269501699)[6];
[195] tree 'tree_195'= (((1lh1:1.3391670569775056,2mm1:0.9782038243966715)[5]:0.4866232848594336,1urva:0.46291527266198473)[4]:0.6772750793110078,2hhba:0.1855311155423231)[6];
[196] tree 'tree_196'= (((1lh1:1.5580942789869567,2mm1:0.632373793806527)[5]:0.3147024205630093,1urva:0.5725933833370173)[4]:0.7624880196728472,2hhba:0.15591053506668548)[6];
[197] tree 'tree_197'= (((1lh1:1.9318196022302183,2mm1:0.8586294315008131)[5]:0.08312865955778329,1urva:0.525996014080897)[4]:0.7362753145474592,2hhba:0.1433754301147143)[6];
[198] tree 'tree_198'= (((1lh1:1.8481089272806086,2mm1:0.6317417138035673)[5]:0.20838779785345862,1urva:0.6693766688999251)[4]:0.690161814966364,2hhba:0.1541500585608353)[6];
[199] tree 'tree_199'= (((1lh1:1.3430523192936232,2mm1:0.7361890394916885)[5]:0.24186949070569808,1urva:0.6401940627342758)[4]:0.839171535921519,2hhba:0.1537869905448653)[6];
[200] tree 'tree_200'= (((1lh1:1.3430523192936232,2mm1:0.892956157034349)[5]:0.3805572737215672,1urva:0.6111402271202155)[4]:0.7865202126869093,2hhba:0.16085278556445284)[6];
[201] tree 'tree_201'= (((1lh1:1.4652958857509635,2mm1:0.5952868159888729)[5]:0.45654326662581934,1urva:0.6808611974399797)[4]:0.8045699099090562,2hhba:0.25531888652365464)[6];
[202] tree 'tree_202'= (((2mm1:0.8299425721810133,1lh1:1.785182258597417)[5]:0.2937989738501803,1urva:0.4507179049513733)[4]:0.8609624114780864,2hhba:0.2768852301298811)[6];
[203] tree 'tree_203'= (((2mm1:0.8635831018272149,1lh1:1.8575420563800529)[5]:0.36963216501600604,1urva:0.6715245857099171)[4]:0.5966944879706481,2hhba:0.26771090918480844)[6];
[204] tree 'tree_204'= (((2mm1:0.774536385747026,1lh1:1.5732207359997443)[5]:0.29928090772073984,1urva:0.5997746316968511)[4]:0.4453733870963623,2hhba:0.3018576258724587)[6];
[205] tree 'tree_205'= (((2mm1:0.6892400862299597,1lh1:1.7651664245970193)[5]:0.5135833719912585,1urva:0.4493246154061682)[4]:0.47085198839797904,2hhba:0.2889096422442581)[6];
[206] tree 'tree_206'= (((2mm1:0.7047441369155616,1lh1:1.8048728059614139)[5]:0.5251361281203881,1urva:0.38069337569251394)[4]:0.7092851655825256,2hhba:0.3082230999720857)[6];
[207] tree 'tree_207'= (((2mm1:0.8550524382048874,1lh1:1.8048728059614145)[5]:0.2827130243136591,1urva:0.3510457205101839)[4]:0.6614871938447743,2hhba:0.2940142682138973)[6];
[208] tree 'tree_208'= (((2mm1:0.6530763159721416,1lh1:1.7291554986391247)[5]:0.27677870339256816,1urva:0.3964974055643191)[4]:0.6309142553169903,2hhba:0.3117690592930417)[6];
[209] tree 'tree_209'= (((2mm1:0.5017536967005417,1lh1:2.029482383766042)[5]:0.6725842898737633,1urva:0.4639007080132082)[4]:0.6823761267205178,2hhba:0.3776817399553552)[6];
[210] tree 'tree_210'= (((2mm1:0.5441469351426591,1lh1:2.1099602492513205)[5]:0.4241817086956742,1urva:0.7249610607922782)[4]:0.7039486480750459,2hhba:0.3883238393047077)[6];
[211] tree 'tree_211'= (((2mm1:0.8092253169540514,1lh1:1.682722394412663)[5]:0.209493998202693,1urva:0.5234970490899777)[4]:0.5130002388551108,2hhba:0.3191103122675769)[6];
[212] tree 'tree_212'= (((2mm1:0.7023281817293316,1lh1:1.4959769174153368)[5]:0.2078594247360619,1urva:0.5106460445322072)[4]:0.4560684035013784,2hhba:0.28369602903402275)[6];
[213] tree 'tree_213'= (((2mm1:0.5367285569044,1lh1:1.4959769174153368)[5]:0.385353063869438,1urva:0.4192072352211168)[4]:0.5412612523702103,2hhba:0.3044360308018402)[6];
[214] tree 'tree_214'= (((1urva:0.5119207767192528,1lh1:1.8502177995943754)[5]:0.04510528397994853,2mm1:1.0573153870092546)[4]:0.6716517851689385,2hhba:0.37777506271212946)[6];
[215] tree 'tree_215'= (((1urva:0.47929485538117605,1lh1:1.8965479777275283)[5]:0.023511322934460788,2mm1:0.9673003733929594)[4]:0.6105258946331633,2hhba:0.38082979410021295)[6];
[216] tree 'tree_216'= (((2mm1:0.9464263911046475,1urva:0.5573958689431163)[5]:0.01613814948167308,1lh1:2.168355973044003)[4]:0.8348323463159991,2hhba:0.052041353181971395)[6];
[217] tree 'tree_217'= (((2mm1:0.8485562191579882,1lh1:1.9498111321578186)[5]:0.09640112677335388,1urva:0.46809138273667894)[4]:0.8865161117921009,2hhba:0.04884731498714247)[6];
[218] tree 'tree_218'= (((2mm1:1.0770886799284907,1lh1:2.219455549345391)[5]:0.15094291355161063,1urva:0.448719494209216)[4]:0.9225043076845578,2hhba:0.05560253633327831)[6];
[219] tree 'tree_219'= (((2mm1:0.5464542489047778,1lh1:2.498793196325854)[5]:0.3565983016786498,1urva:0.482267853811734)[4]:0.8356639509648783,2hhba:0.05556555125304957)[6];
[220] tree 'tree_220'= (((1urva:0.4414201221201899,1lh1:1.8198182755407952)[5]:0.14915837331886916,2mm1:1.0331385321326394)[4]:0.6565314505668521,2hhba:0.04785183246304475)[6];
[221] tree 'tree_221'= (((1lh1:2.1718103890330216,2mm1:0.9830371054256686)[5]:0.07778728318548511,1urva:0.5442017071918257)[4]:1.0303684675248772,2hhba:0.06146431239609982)[6];
[222] tree 'tree_222'= (((1lh1:1.9611801938864577,2mm1:0.9373454365337619)[5]:0.23165519986750172,1urva:0.46647166496563836)[4]:0.7616989796339801,2hhba:0.05299477234324389)[6];
[223] tree 'tree_223'= (((1urva:0.5144210713176449,1lh1:1.8354955282483638)[5]:0.041685740149657764,2mm1:1.008909679284606)[4]:0.5660223997754471,2hhba:0.045719863647850766)[6];
[224] tree 'tree_224'= (((1lh1:1.879042258629343,2mm1:0.7337622353176505)[5]:0.4473782423240565,1urva:0.4594250503250911)[4]:0.745889180941783,2hhba:0.03979894744847216)[6];
[225] tree 'tree_225'= (((1urva:0.5364365838676259,2mm1:1.039548469464672)[5]:0.11675105019034848,1lh1:1.7833377342922956)[4]:0.5999889667116991,2hhba:0.03349466009116054)[6];
[226] tree 'tree_226'= (((1lh1:1.8749835988561123,2mm1:0.9992583115531053)[5]:0.1153121753524411,1urva:0.3899378238558747)[4]:0.771409282868964,2hhba:0.2916292885355124)[6];
[227] tree 'tree_227'= (((2mm1:1.1768912001136913,1lh1:2.0247804027391574)[5]:0.11478973817351057,1urva:0.593977721640992)[4]:0.5716546624695944,2hhba:0.27273607248222614)[6];
[228] tree 'tree_228'= (((2mm1:1.1921087604238745,1urva:0.4802175419001564)[5]:0.07731100251002002,1lh1:1.7092649931749935)[4]:0.5736205223895083,2hhba:0.2736739829880047)[6];
[229] tree 'tree_229'= (((1urva:0.47287736623154,2mm1:1.2293431443772442)[5]:0.22700644022744076,1lh1:1.6530810094578046)[4]:0.49941888396343387,2hhba:0.24095997939846375)[6];
[230] tree 'tree_230'= (((1urva:0.5156729138088485,2mm1:1.3405990783275161)[5]:0.22646978360889436,1lh1:1.8026853509664178)[4]:0.47833801931046904,2hhba:0.05307454705915704)[6];
[231] tree 'tree_231'= (((2mm1:1.2061858601951074,1urva:0.6631584265236002)[5]:0.03876783461720401,1lh1:1.7854255502459573)[4]:0.5397667204552087,2hhba:0.04576130732333331)[6];
[232] tree 'tree_232'= (((2mm1:1.073063522479962,1lh1:1.5431679715647038)[5]:0.10483399652776193,1urva:0.5196258413551812)[4]:0.617141106480756,2hhba:0.04071079860090644)[6];
[233] tree 'tree_233'= (((2mm1:1.1075433614593417,1lh1:1.543167971564704)[5]:0.25676692787182864,1urva:0.6140669192330445)[4]:0.6415638456343937,2hhba:0.042391465745493274)[6];
[234] tree 'tree_234'= (((1lh1:1.4903093747158178,2mm1:1.2305728279215447)[5]:0.0710435375519548,1urva:0.5507128934674519)[4]:0.6537937244748149,2hhba:0.04319955755656252)[6];
[235] tree 'tree_235'= (((1lh1:1.495682548397879,2mm1:1.3396315383362536)[5]:0.10524665833010735,1urva:0.6500149532247634)[4]:0.6230754279963023,2hhba:0.04040457998401591)[6];
[236] tree 'tree_236'= (((1lh1:1.7630985963823138,2mm1:1.0245922092479103)[5]:0.10426855717618215,1urva:0.6058785729308238)[4]:0.8065374165619795,2hhba:0.04060504420991914)[6];
[237] tree 'tree_237'= (((1lh1:1.75911307888611,1urva:0.4835234491197544)[5]:0.02559024119377029,2mm1:0.9455167996710605)[4]:0.7301458890014207,2hhba:0.03856093558954885)[6];
[238] tree 'tree_238'= (((1lh1:1.8358589423760066,2mm1:1.018523321929997)[5]:0.11653165689142037,1urva:0.41828166929438554)[4]:0.5714164138099918,2hhba:0.041994951707060635)[6];
[239] tree 'tree_239'= (((1lh1:1.749086960632424,2mm1:0.6561175842869316)[5]:0.18520906538443976,1urva:0.6048331625529741)[4]:0.7071546880989285,2hhba:0.04462001683353879)[6];
[240] tree 'tree_240'= (((1lh1:1.9902042484580889,2mm1:0.6902649020176861)[5]:0.2752925589862416,1urva:0.6143684225063828)[4]:0.7240792249496582,2hhba:0.05501389303717153)[6];
[241] tree 'tree_241'= (((1lh1:1.953732963635296,2mm1:0.5426474401636576)[5]:0.21641952530589348,1urva:0.5234089790029115)[4]:0.6954476279141141,2hhba:0.05009837114513317)[6];
[242] tree 'tree_242'= (((1lh1:2.197277439081206,2mm1:0.6456377399448228)[5]:0.19844475155699126,1urva:0.622109383664135)[4]:0.8451298393074617,2hhba:0.06061382218163654)[6];
[243] tree 'tree_243'= (((1lh1:1.9044868776878534,2mm1:0.7374358510949515)[5]:0.3138344930115804,1urva:0.48375379492492643)[4]:0.7451820956183912,2hhba:0.05456897684359259)[6];
[244] tree 'tree_244'= (((1lh1:2.017111032669674,2mm1:0.6816204297554622)[5]:0.1353069248834231,1urva:0.4113902613586906)[4]:1.1106269524328953,2hhba:0.057333578270294956)[6];
[245] tree 'tree_245'= (((1lh1:2.159968518923628,2mm1:1.0064517123229435)[5]:0.029676887272816917,1urva:0.3914573393658409)[4]:0.928424151549485,2hhba:0.06130710678020088)[6];
[246] tree 'tree_246'= (((1lh1:2.1881781908577005,2mm1:0.8247857212732543)[5]:0.1591806326219476,1urva:0.35441185149478144)[4]:0.94054957861077,2hhba:0.0621077913060839)[6];
[247] tree 'tree_247'= (((1lh1:1.3417069736970166,2mm1:0.7239105258178673)[5]:0.28682158791109447,1urva:0.4328176694054211)[4]:0.9517680850803072,2hhba:0.06517395170363838)[6];
[248] tree 'tree_248'= (((1lh1:1.5043153803889135,2mm1:0.7859392761104048)[5]:0.23697751262128652,1urva:0.5694757384651825)[4]:1.2479353677648648,2hhba:0.0648886431858916)[6];
[249] tree 'tree_249'= (((1lh1:1.6364539622513599,2mm1:0.7811611754126793)[5]:0.12076914270524064,1urva:0.574685585268382)[4]:1.0260596770851964,2hhba:0.06449415409404295)[6];
[250] tree 'tree_250'= (((1lh1:1.790937481647138,2mm1:0.5952296015023695)[5]:0.6066614069291097,1urva:0.40054252180790595)[4]:0.9456885893887411,2hhba:0.06911065397109563)[6];
[251] tree 'tree_251'= (((1lh1:1.7922506441422008,2mm1:0.6364157727621216)[5]:0.4071898720126991,1urva:0.43545869754494393)[4]:1.0111243340201395,2hhba:0.07389267963504555)[6];
[252] tree 'tree_252'= (((1urva:0.48288565322110544,2mm1:1.03957128491492)[5]:0.20310697794277732,1lh1:1.7047284585208162)[4]:0.9238211156015579,2hhba:0.024600033822297744)[6];
[253] tree 'tree_253'= (((2mm1:0.9738050037088196,1lh1:1.5034845206858498)[5]:0.23591985789607173,1urva:0.46795279655025623)[4]:0.6559504454982612,2hhba:0.4639034458914285)[6];
[254] tree 'tree_254'= (((2mm1:0.7572279815541502,1lh1:1.3255914878197141)[5]:0.5032635086730963,1urva:0.5453234178475818)[4]:0.45406610909527956,2hhba:0.3872422500602067)[6];
[255] tree 'tree_255'= (((2mm1:0.8386310213392569,1lh1:1.5502822507025782)[5]:0.3947205757983345,1urva:0.5646243160969475)[4]:0.5310313441539916,2hhba:0.6880114675471818)[6];
[256] tree 'tree_256'= (((2mm1:0.5988363474508045,1lh1:1.5885627409911578)[5]:0.2534814394147765,1urva:0.9097612353809079)[4]:0.34367581654535223,2hhba:0.6767308934319427)[6];
[257] tree 'tree_257'= (((2mm1:0.7203880699553987,1lh1:1.7214605602643458)[5]:0.6425742286649476,1urva:0.7124130252645877)[4]:0.30372336608544737,2hhba:0.7810116586908099)[6];
[258] tree 'tree_258'= (((1urva:0.7673926234664696,2hhba:0.7236004249651123)[5]:0.30094869424532256,1lh1:1.7016380539365903)[4]:0.3545406497386635,2mm1:0.6749248027384442)[6];
[259] tree 'tree_259'= ((2hhba:0.8180567091439475,(1urva:0.8237931462110688,1lh1:1.4594294070363267)[5]:0.10657606404717501)[4]:0.25626853685399953,2mm1:0.8262802196034615)[6];
[260] tree 'tree_260'= ((1urva:0.8201095938973577,(2mm1:0.5613480639229513,1lh1:1.3677257950466895)[5]:0.18693522388867245)[4]:0.27719771665299736,2hhba:0.7857021288756902)[6];
[261] tree 'tree_261'= ((1urva:0.7947086593538439,2hhba:0.6503966358545662)[4]:0.5002046092167938,(1lh1:1.9173676888455713,2mm1:0.6208971512054446)[5]:0.13324615554883637)[6];
[262] tree 'tree_262'= ((1urva:0.7609688765538487,2hhba:0.8721605108786752)[4]:0.21210352171683278,(1lh1:1.8359648142097564,2mm1:0.47157838487027276)[5]:0.23160078985374438)[6];
[263] tree 'tree_263'= (((1lh1:1.6982424449253373,2mm1:0.43620358249661834)[5]:0.663593607531718,2hhba:0.8067365926070055)[4]:0.061857288452216885,1urva:0.29999191253220103)[6];
[264] tree 'tree_264'= (2mm1:0.5508126988873235,(1urva:0.42554942506697657,(2hhba:1.0473706218699834,1lh1:2.1291885163368014)[4]:0.06763908931845605)[5]:0.5330442307391856)[6];
[265] tree 'tree_265'= ((1urva:0.3957465717670908,2hhba:0.9165424327262526)[4]:0.12021123096005072,(1lh1:1.856892558475844,2mm1:1.395165294343925)[5]:0.01922020595592379)[6];
[266] tree 'tree_266'= (1lh1:1.2880485150564793,((2hhba:1.0111111222876177,1urva:0.4428751234823868)[4]:0.0805815485148699,2mm1:1.1886583650651443)[5]:0.2434582884836185)[6];
[267] tree 'tree_267'= (1lh1:1.3862444067006192,((2hhba:1.0884822942785182,2mm1:1.0691129163026312)[4]:0.022314211746147353,1urva:0.3798729607622199)[5]:0.657873183787537)[6];
[268] tree 'tree_268'= ((1urva:0.5862726858268168,2hhba:0.4762986962529662)[4]:0.020937004115250304,(1lh1:1.1960445459944433,2mm1:1.057725267220594)[5]:0.5386510779094141)[6];
[269] tree 'tree_269'= ((1urva:0.6500503280193134,(2mm1:1.118460183133637,1lh1:1.3537274193972206)[5]:0.1406412793167573)[4]:0.5150728898894016,2hhba:0.5210150548635456)[6];
[270] tree 'tree_270'= ((1urva:0.6319036308133835,(2mm1:1.080190164565913,1lh1:1.6100612128028062)[5]:0.7003367354541815)[4]:0.30900533472168035,2hhba:0.5874844781131788)[6];
[271] tree 'tree_271'= ((1urva:0.6121730856075762,(2mm1:0.9493416746433341,1lh1:1.8010166864104806)[5]:0.4347004340249263)[4]:0.5647465637853203,2hhba:0.6249835124298949)[6];
[272] tree 'tree_272'= ((1urva:0.565030339561277,(2mm1:0.8962995999546883,1lh1:1.412379129219503)[5]:0.34089735265203047)[4]:0.309403450132971,2hhba:0.5151028841129537)[6];
[273] tree 'tree_273'= ((1urva:0.6255209770888748,(2mm1:0.7244621626698162,1lh1:1.2829412348005063)[5]:0.27391922425590587)[4]:0.4043228882942926,2hhba:0.49187484664432235)[6];
[274] tree 'tree_274'= ((1urva:0.5084771681990015,2hhba:0.5524681343142859)[4]:0.38926823243879183,(2mm1:0.6399196890940746,1lh1:1.1393554772261925)[5]:0.17665248509324782)[6];
[275] tree 'tree_275'= ((1urva:0.7609630346504208,(2mm1:0.8579816525808843,1lh1:1.4772995837005103)[5]:0.32179813991140027)[4]:0.17413554501346878,2hhba:0.7342289200833815)[6];
[276] tree 'tree_276'= (1lh1:1.6920570500634549,(2mm1:0.9435105615712694,(1urva:0.24517003191298814,2hhba:0.9043302806920822)[4]:0.13778153581366404)[5]:0.3071343981890762)[6];
[277] tree 'tree_277'= (1lh1:1.5303833752129163,(2mm1:0.8533594524560051,(1urva:0.4054898703834966,2hhba:0.8179227923910082)[4]:0.12461670356364564)[5]:0.2777881377740539)[6];
[278] tree 'tree_278'= (((2mm1:0.9655340466577087,1lh1:1.6463679788642314)[5]:0.25222878848403796,1urva:0.6693179287305406)[4]:0.19378998152804652,2hhba:0.9280238546393694)[6];
[279] tree 'tree_279'= (((2mm1:0.9655340466577085,1lh1:1.4980717796014504)[5]:0.27480376060988543,1urva:0.6249970530228037)[4]:0.19378998152804652,2hhba:0.9280238546393694)[6];
[280] tree 'tree_280'= (((2mm1:0.9846913701083645,1lh1:1.1818402194709567)[5]:0.4099126201584914,1urva:0.483727866018436)[4]:0.012911742199714537,2hhba:0.8727264762081084)[6];
[281] tree 'tree_281'= (((2mm1:1.0010461140187632,1lh1:1.1111029124321468)[5]:0.24469484072206435,2hhba:0.7787618126220787)[4]:0.02954176092920488,1urva:0.3593172350683062)[6];
[282] tree 'tree_282'= (((1lh1:1.6531856585417084,2mm1:0.9121670794528125)[5]:0.17985013920929652,2hhba:0.7429315825675405)[4]:0.49033497541205134,1urva:0.4673358086820059)[6];
[283] tree 'tree_283'= (((2mm1:0.5757905100895927,1lh1:1.2158151399408064)[5]:0.21845344975820455,2hhba:0.9440894854662698)[4]:0.08628583361407642,1urva:0.36707969218740516)[6];
[284] tree 'tree_284'= ((2mm1:1.1870031561376166,(2hhba:0.9580078927616584,1lh1:1.5937436871808717)[5]:0.10194821156520294)[4]:0.12859589745750377,1urva:0.4202118746964493)[6];
[285] tree 'tree_285'= ((2hhba:0.8824767294090309,(2mm1:0.8064673059046837,1lh1:1.377888698486)[5]:0.2514643689768159)[4]:0.09351313878923265,1urva:0.454573781225273)[6];
[286] tree 'tree_286'= ((1urva:0.411543893293686,(2mm1:0.8310520439337754,1lh1:1.4952370408552804)[5]:0.18219273551993165)[4]:0.22835633257555932,2hhba:0.7610540720931352)[6];
[287] tree 'tree_287'= (1lh1:1.4487656093543904,(2mm1:0.8437010846233768,(1urva:0.38631847982747014,2hhba:0.7180988470927454)[4]:0.32211759169642074)[5]:0.10178173133014859)[6];
[288] tree 'tree_288'= (1lh1:1.3679650442986504,(2mm1:0.5957696553852858,(1urva:0.5037391586457229,2hhba:0.7851438197339825)[4]:0.4763422788080913)[5]:0.2846168539298384)[6];
[289] tree 'tree_289'= (1lh1:1.7770454900387274,(2mm1:0.7717934855766957,(1urva:0.6802425106972996,2hhba:1.019935626063738)[4]:0.5894100503622575)[5]:0.13952893996853447)[6];
[290] tree 'tree_290'= (1lh1:1.9503800126780872,(2mm1:0.9034499816578611,(1urva:0.5509132976690494,2hhba:1.202202081056258)[4]:0.47111409511613966)[5]:0.01876364815650576)[6];
[291] tree 'tree_291'= (1lh1:1.8338762041240249,((1urva:0.5429610149004902,2hhba:1.1848486228370425)[4]:0.6919861096272092,2mm1:0.632387102919302)[5]:0.11105530022847115)[6];
[292] tree 'tree_292'= (1lh1:1.8044276717822085,((1urva:0.6976770033764752,2hhba:0.874706102134347)[4]:0.6597206033350193,2mm1:0.5669605710688406)[5]:0.23280177985466813)[6];
[293] tree 'tree_293'= (1lh1:1.6339996346509,((1urva:0.5957684051585762,2hhba:0.7699300981994907)[4]:0.48556640393790607,2mm1:0.48414551945781925)[5]:0.14350958424387011)[6];
[294] tree 'tree_294'= (2mm1:0.48238125090458595,((1urva:0.4125570431202066,2hhba:0.998313107045275)[4]:0.34016960731995294,1lh1:1.8178462572420642)[5]:0.27201263885733123)[6];
[295] tree 'tree_295'= (2mm1:0.4163683249420929,((1urva:0.4487470945692402,2hhba:0.9983131070452751)[4]:0.370797538081012,1lh1:1.8178462572420637)[5]:0.23851225848933488)[6];
[296] tree 'tree_296'= (2mm1:0.5973584601779274,(1lh1:2.0503760167299303,(1urva:0.44874709456924045,2hhba:0.9983131070452753)[4]:0.21891314036459264)[5]:0.18450606377973214)[6];
[297] tree 'tree_297'= ((1urva:0.2888898090763932,2hhba:1.154232825505201)[4]:0.5629877676553746,(2mm1:0.514624256487519,1lh1:1.6938754898670927)[5]:0.1324206678097889)[6];
[298] tree 'tree_298'= (2mm1:0.3444888372178056,((1urva:0.2577282110233052,2hhba:1.029729508884012)[4]:0.45481988509412424,1lh1:1.511162685507636)[5]:0.3065888466385247)[6];
[299] tree 'tree_299'= (1lh1:1.320361829421379,((1urva:0.48839983285332594,2hhba:0.9178377699756416)[4]:0.5857816746666503,2mm1:0.3928394956193013)[5]:0.5347444756786838)[6];
[300] tree 'tree_300'= (1lh1:1.4019409424632383,((1urva:0.434140256153074,2hhba:0.974546764072922)[4]:0.6219744427326754,2mm1:0.3937120426738236)[5]:0.7533368156846795)[6];
[301] tree 'tree_301'= (1lh1:1.4616554670152655,((1urva:0.3557116937867919,2hhba:1.1543859639462966)[4]:0.32608981147803556,2mm1:0.6338224861717983)[5]:0.7009243582854441)[6];
[302] tree 'tree_302'= (1lh1:1.5147015289648154,((1urva:0.29640141007051657,2hhba:1.1312769116771428)[4]:0.5272993388021263,2mm1:0.7740698115957778)[5]:0.6852707262487485)[6];
[303] tree 'tree_303'= (1lh1:1.269383863707482,((1urva:0.394785566018555,2hhba:1.0432548136838007)[4]:0.23777094080628797,2mm1:0.6920979222218518)[5]:0.5713591184583879)[6];
[304] tree 'tree_304'= (1lh1:1.1872695723578948,((1urva:0.47958724906930145,2hhba:1.1636485156323824)[4]:0.3935199594718837,2mm1:0.7713476617190334)[5]:0.59947807401299)[6];
[305] tree 'tree_305'= (1lh1:1.1436684417601226,((1urva:0.4062555154895859,2hhba:1.0590553957541238)[4]:0.42074098301168666,2mm1:0.6709728622134626)[5]:0.5277532097724724)[6];
[306] tree 'tree_306'= (1lh1:1.1058281644427783,((1urva:0.40625551548958594,2hhba:1.1271620035187229)[4]:0.4601979078187848,2mm1:0.760997755153072)[5]:0.45876944193833613)[6];
[307] tree 'tree_307'= (1lh1:1.0991607787406608,((1urva:0.48817909101595264,2hhba:0.974648878461033)[4]:0.5782553958993444,2mm1:0.4763418846839642)[5]:0.6448316226944095)[6];
[308] tree 'tree_308'= ((1urva:0.4543321444480559,2hhba:1.175175389530037)[4]:0.20609931972642204,(1lh1:1.471594519250255,2mm1:0.8227069822861234)[5]:0.23842367994174918)[6];
[309] tree 'tree_309'= (2mm1:0.6178216079838893,(2hhba:0.7693007637560436,(1lh1:1.5054445663514684,1urva:0.48840141439847096)[4]:0.2578868083045498)[5]:0.3843634328679729)[6];
[310] tree 'tree_310'= (2mm1:0.5874370354446018,(2hhba:0.8212586734982446,(1lh1:2.395261780901735,1urva:0.3907897822455799)[4]:0.10352619616417241)[5]:0.26513200118099817)[6];
[311] tree 'tree_311'= (2mm1:0.5075609948370583,((2hhba:0.9611728042553233,1urva:0.3907897822455799)[4]:0.2323922054816796,1lh1:1.4981999282843614)[5]:0.2756219972674387)[6];
[312] tree 'tree_312'= (2mm1:0.5487491499624066,((2hhba:0.9855104790599922,1urva:0.3997613776255906)[4]:0.2271971882443108,1lh1:1.618801513934297)[5]:0.41083860171624675)[6];
[313] tree 'tree_313'= (1lh1:1.0620139396555368,((2hhba:0.90520114958178,1urva:0.4195445431183028)[4]:0.5542980973755518,2mm1:0.6421741226340136)[5]:0.4124963553504268)[6];
[314] tree 'tree_314'= (2mm1:0.4853692923301279,((2hhba:0.9731573634396478,1urva:0.5399216315522366)[4]:0.6292951952989041,1lh1:1.5917077410604177)[5]:0.6288326908192212)[6];
[315] tree 'tree_315'= (2mm1:0.29469698294890545,((2hhba:0.8359206395443434,1urva:0.3822735064779469)[4]:0.25916926697824905,1lh1:1.7605859219292053)[5]:0.6184536695408671)[6];
[316] tree 'tree_316'= (2mm1:0.30852969458749474,((2hhba:0.7769465275932299,1urva:0.6494996155687838)[4]:0.11911090708464056,1lh1:1.8225524548723029)[5]:0.6884740556753941)[6];
[317] tree 'tree_317'= (2mm1:0.34210635990816946,((2hhba:0.766872513240594,1urva:0.6729756048415556)[4]:0.16462253835137255,1lh1:1.7674466084927583)[5]:0.37241463153540244)[6];
[318] tree 'tree_318'= (2mm1:0.341364206522706,((2hhba:0.6224905606579091,1urva:0.5462719739382362)[4]:0.4691503383529142,1lh1:1.1390397834081816)[5]:0.5264055843325062)[6];
[319] tree 'tree_319'= (1lh1:1.1531134799620946,((2hhba:0.756517913786615,1urva:0.6638888365585367)[4]:0.5306122994933208,2mm1:0.5259725134272112)[5]:0.50515549328898)[6];
[320] tree 'tree_320'= (1lh1:1.5485373767453294,((2hhba:0.8416793236137732,1urva:0.4831821899986215)[4]:0.4761000670784665,2mm1:0.6199058582303119)[5]:0.8554423750281872)[6];
[321] tree 'tree_321'= (1lh1:1.507755955889756,((2hhba:0.8195133241117973,1urva:0.47045737202770055)[4]:0.46356175996591764,2mm1:0.6035803616197875)[5]:0.935978953946596)[6];
[322] tree 'tree_322'= (1lh1:1.5077559558897558,((2hhba:0.8195133241117973,1urva:0.5646204903884695)[4]:0.40483443279374637,2mm1:0.6264796223814431)[5]:0.9359789539465961)[6];
[323] tree 'tree_323'= (1lh1:1.6053713523783686,((2hhba:0.6918643766564494,1urva:0.6011752476882611)[4]:0.5634080887625927,2mm1:0.6423033126708408)[5]:1.0086855326800261)[6];
[324] tree 'tree_324'= (1lh1:1.4978499432220433,((2hhba:0.8563608980683842,1urva:0.5609109127818351)[4]:0.3555389430604672,2mm1:0.6201102183201912)[5]:0.9411277743403886)[6];
[325] tree 'tree_325'= (1lh1:1.4786826078956528,((2hhba:0.8248013478499892,1urva:0.5281826325378554)[4]:0.30553781430231314,2mm1:0.779804700082581)[5]:0.3717275953173887)[6];
[326] tree 'tree_326'= ((2hhba:0.8459189055766321,1urva:0.42098620845076995)[4]:0.01636258363457276,(1lh1:1.5813915202913886,2mm1:0.9525493139720227)[5]:0.19422416857171332)[6];
[327] tree 'tree_327'= (1urva:0.5751397131059456,((2hhba:0.8459189055766321,2mm1:1.069155588011445)[4]:0.03202194408730352,1lh1:1.6119345340310995)[5]:0.05656910432545281)[6];
[328] tree 'tree_328'= ((2hhba:0.7944592376903667,2mm1:1.004115793871474)[4]:0.07107766609181523,(1urva:0.5522147277353798,1lh1:1.5138759432739883)[5]:0.07625712118340727)[6];
[329] tree 'tree_329'= ((2mm1:0.8899844965576672,2hhba:1.0213953524207795)[4]:0.06764892996593791,(1lh1:1.8029320484928537,1urva:0.464260847766017)[5]:0.12533145606456503)[6];
[330] tree 'tree_330'= (1urva:0.5756310699996281,(1lh1:1.5331478598128088,(2hhba:0.8593782110342707,2mm1:0.9543865293806746)[4]:0.03858517339661259)[5]:0.2372703469064508)[6];
[331] tree 'tree_331'= (1urva:0.5793469061396225,(2mm1:0.9030040571319173,(2hhba:0.824265089859284,1lh1:1.52357044957513)[4]:0.14586201284943393)[5]:0.12205657277794904)[6];
[332] tree 'tree_332'= (2hhba:0.8922632004879698,((2mm1:1.0234684871800745,1lh1:1.5235704495751299)[4]:0.23966104394704826,1urva:0.4366602567024154)[5]:0.06429319348468876)[6];
[333] tree 'tree_333'= ((2mm1:0.9187280276972202,1lh1:2.146776838154777)[4]:0.02635499112560104,(2hhba:0.8791071144778616,1urva:0.5215389355224583)[5]:0.3037531926721806)[6];
[334] tree 'tree_334'= (2hhba:0.8441575542155003,((2mm1:0.8318686228419182,1lh1:1.8549779289375172)[4]:0.4205872230940662,1urva:0.4069395518764527)[5]:0.24790351570856772)[6];
[335] tree 'tree_335'= (1urva:0.2533226747223009,((2mm1:0.9514503315391215,1lh1:1.566983845043464)[4]:0.31402104115209994,2hhba:0.9449030720882952)[5]:0.18095965212013138)[6];
[336] tree 'tree_336'= ((2hhba:1.3998617232245423,(2mm1:0.7755731219777411,1lh1:1.6710866767694041)[5]:0.18632320191982912)[4]:0.15795637980389274,1urva:0.40278385225238844)[6];
[337] tree 'tree_337'= ((2hhba:1.3998617232245425,1urva:0.38531231767105184)[4]:0.15425160323328818,(1lh1:1.8776334936846752,2mm1:0.7705693315016516)[5]:0.1595850054215582)[6];
[338] tree 'tree_338'= (((1lh1:1.7744514327496475,2mm1:0.7282240431452758)[5]:0.15883995950249075,1urva:0.4365198419161603)[4]:0.08650084834215699,2hhba:1.222442079390388)[6];
[339] tree 'tree_339'= (((1lh1:1.6854195271920254,2mm1:0.813941045637971)[5]:0.21228817569578262,1urva:0.6218432620357486)[4]:0.03155465962706172,2hhba:1.251368449534536)[6];
[340] tree 'tree_340'= ((2hhba:0.9894636437318858,1urva:0.6265103342098831)[4]:0.16885277170359111,(1lh1:1.7304135009329777,2mm1:0.8356700225741364)[5]:0.023408395850714036)[6];
[341] tree 'tree_341'= ((1urva:0.6760608298049684,(2mm1:0.9185338042608024,1lh1:1.463540932171168)[5]:0.08586216074067154)[4]:0.14483533588838873,2hhba:0.8696869730001089)[6];
[342] tree 'tree_342'= (((2mm1:0.8478109013858443,1lh1:1.3673247455596063)[5]:0.24780183841602874,1urva:0.5359363721147677)[4]:0.21522418549630024,2hhba:0.9140697127838494)[6];
[343] tree 'tree_343'= (2mm1:0.7116641174254446,((2hhba:0.8097112995064879,1urva:0.43594945945208763)[4]:0.39841841120980503,1lh1:1.1928151358518329)[5]:0.38409928474596344)[6];
[344] tree 'tree_344'= (2mm1:0.5986658827214927,((2hhba:1.3417852158051788,1urva:0.3736292770625731)[4]:0.37454744931133055,1lh1:1.748592232699779)[5]:0.41038266192178086)[6];
[345] tree 'tree_345'= ((2hhba:1.1221412002210587,(2mm1:0.726249007104556,1lh1:1.3812157992768512)[5]:0.08876046134438285)[4]:0.24927950234656598,1urva:0.3346583330776096)[6];
[346] tree 'tree_346'= ((2hhba:1.1219548660839653,(2mm1:0.7374815466466766,1lh1:1.2401289764826762)[5]:0.20605717924660766)[4]:0.19293740601128692,1urva:0.4490827075781676)[6];
[347] tree 'tree_347'= ((1urva:0.4781059041542012,(2mm1:0.7374815466466769,1lh1:1.4833965496045336)[5]:0.34212502594087024)[4]:0.09757492638969859,2hhba:0.7955974965773603)[6];
[348] tree 'tree_348'= ((1urva:0.384034507224002,(2mm1:0.7426529693394777,1lh1:1.1715247264874185)[5]:0.3047263818747471)[4]:0.09255038251133539,2hhba:0.7546288309684984)[6];
[349] tree 'tree_349'= (((2mm1:1.0006625945538692,1lh1:1.5785313205353055)[5]:0.49613356035426376,2hhba:1.1227201906098447)[4]:0.0123355247651189,1urva:0.45815595531446046)[6];
[350] tree 'tree_350'= (((2mm1:0.8768847468784672,1lh1:1.7978182719108087)[5]:0.3347467757740412,2hhba:0.6865292043358908)[4]:0.09558495207935519,1urva:0.458604962182464)[6];
[351] tree 'tree_351'= (((2mm1:0.9395043285584469,1lh1:1.678904597576885)[5]:0.18989270685032905,1urva:0.4086010984086709)[4]:0.047706512241261434,2hhba:0.7819745221360979)[6];
[352] tree 'tree_352'= (((2mm1:0.6829487854320264,1lh1:1.3718137506437227)[5]:0.17602353812425933,2hhba:0.6707531297135225)[4]:0.23554706318086288,1urva:0.3332862785246354)[6];
[353] tree 'tree_353'= ((2mm1:0.791125704569369,(1urva:0.6268126299276147,1lh1:1.4777669572749863)[5]:0.08778291152110385)[4]:0.14332699978444285,2hhba:0.552309720125654)[6];
[354] tree 'tree_354'= ((2mm1:0.7886688062354466,(1urva:0.5284153916941822,1lh1:1.3531624241717515)[5]:0.12115136264772065)[4]:0.3342493196847679,2hhba:0.6100125917380633)[6];
[355] tree 'tree_355'= ((1urva:0.35953673475796105,(2mm1:0.8646333526164326,1lh1:1.4626713333259707)[5]:0.26229873342557075)[4]:0.24309597371986225,2hhba:0.6475953235988076)[6];
[356] tree 'tree_356'= ((1urva:0.42704414813892555,(2mm1:0.8646333526164329,1lh1:1.4055893269255026)[5]:0.3081804892854878)[4]:0.24309597371986222,2hhba:0.6475953235988076)[6];
[357] tree 'tree_357'= ((1urva:0.3750994639016437,(2mm1:0.8305192150663233,1lh1:1.4723841697357312)[5]:0.3241585852873984)[4]:0.10486211177438166,2hhba:0.8442473350362861)[6];
[358] tree 'tree_358'= ((2hhba:1.0034703212776401,(2mm1:0.7172240833522292,1lh1:1.8150468700121312)[5]:0.3274397865049965)[4]:0.11330588900158722,1urva:0.37738600777591935)[6];
[359] tree 'tree_359'= (2mm1:0.7158369947400279,((1lh1:1.8622196132627475,2hhba:1.0226366745099005)[4]:0.1492446776759091,1urva:0.2720058351336001)[5]:0.41219646549754885)[6];
[360] tree 'tree_360'= (2mm1:0.6851873586893592,((1lh1:1.6594176525151165,2hhba:0.5914112329803919)[4]:0.5568190021549065,1urva:0.2332897573251995)[5]:0.4318995875480208)[6];
[361] tree 'tree_361'= (2mm1:0.7733250454370735,((1lh1:1.8635413904140687,2hhba:0.837312138163781)[4]:0.12155197690083733,1urva:0.5919346077194608)[5]:0.2017701292241236)[6];
[362] tree 'tree_362'= ((1lh1:1.4510122596247657,2hhba:0.834802702352134)[4]:0.023321837924119196,(2mm1:0.7934919746743186,1urva:0.6605855290668509)[5]:0.07984499158897838)[6];
[363] tree 'tree_363'= (((2mm1:0.8123706870695855,1urva:0.6763021394595985)[5]:0.1467410734383563,2hhba:0.8565125460669878)[4]:0.08651128111257789,1lh1:1.8616920630802059)[6];
[364] tree 'tree_364'= (((2mm1:0.8761417531157273,1urva:0.7293918300270903)[5]:0.1582602417624562,1lh1:2.1050811702205374)[4]:0.06348226851311527,2hhba:0.9070295769630927)[6];
[365] tree 'tree_365'= ((2hhba:0.7514666119592416,1lh1:1.4650598344662233)[4]:0.19196525502547016,(1urva:0.543270110757455,2mm1:0.8068227432346343)[5]:0.049867602520864404)[6];
[366] tree 'tree_366'= (2mm1:0.735536227266809,(1urva:0.5068790495350771,(2hhba:0.8253023156232401,1lh1:1.3536041194368018)[4]:0.2661898975734315)[5]:0.21652556639411122)[6];
[367] tree 'tree_367'= ((2hhba:1.0356024947031275,1urva:0.5263619026825144)[4]:0.14098812236318947,(2mm1:0.5211331705093777,1lh1:1.7700098946843896)[5]:0.2750243586042936)[6];
[368] tree 'tree_368'= (2mm1:0.5137940049074883,((1urva:0.5248149001723101,1lh1:1.8563199436290998)[4]:0.04301789618798839,2hhba:1.251299532547338)[5]:0.2952783432951831)[6];
[369] tree 'tree_369'= (2mm1:0.5902751277881938,((1lh1:1.7067003483383067,1urva:0.48786084878176406)[4]:0.05660549029774753,2hhba:1.1279070150190558)[5]:0.7218697297287623)[6];
[370] tree 'tree_370'= (2mm1:0.43466781629817375,((1urva:0.48589579024910684,2hhba:0.9372994625721759)[4]:0.27312066336396806,1lh1:1.7580590905094662)[5]:0.50325844869105)[6];
[371] tree 'tree_371'= (2mm1:0.44286493117261483,((1urva:0.544516545700975,2hhba:0.7806847596658384)[4]:0.05273578019507916,1lh1:1.7165150754355392)[5]:0.5925751290472906)[6];
[372] tree 'tree_372'= (2mm1:0.664583895313468,((1urva:0.7002035057361948,2hhba:0.8668866034334375)[4]:0.5442922030771117,1lh1:1.9653468483168677)[5]:0.10436928047537142)[6];
[373] tree 'tree_373'= (((2mm1:0.6579072399242732,1lh1:1.6722755220895575)[5]:0.264727448649855,2hhba:1.0133554086054257)[4]:0.05476851153661627,1urva:0.3654638648820556)[6];
[374] tree 'tree_374'= (2mm1:0.8607697259202652,(2hhba:0.7040749020253467,(1urva:0.5560951252485024,1lh1:1.951067635721111)[4]:0.12497265621819764)[5]:0.3013269983626997)[6];
[375] tree 'tree_375'= ((1urva:0.35527167725763054,2hhba:0.6633888732465656)[4]:0.1870285379054777,(1lh1:1.401740204367548,2mm1:0.8451349671394577)[5]:0.06347087861035706)[6];
[376] tree 'tree_376'= (2mm1:0.7705988568687924,((1lh1:1.6754553823114466,1urva:0.461125772563843)[4]:0.14941963065320746,2hhba:0.8529944780955021)[5]:0.08967092669808366)[6];
[377] tree 'tree_377'= ((2hhba:0.8015658315809071,1urva:0.45710975571886836)[4]:0.17027605866975457,(1lh1:1.5909440223963436,2mm1:0.6746234882318236)[5]:0.10267441758426057)[6];
[378] tree 'tree_378'= (1lh1:1.607427386169073,(2mm1:0.845526920665733,(2hhba:0.7545862988530847,1urva:0.6028077907824452)[4]:0.33207214652972294)[5]:0.14365992074556172)[6];
[379] tree 'tree_379'= (2hhba:0.6978980576166358,(2mm1:0.9473463576107317,(1lh1:1.6814790619077378,1urva:0.5277854520953006)[4]:0.2328940606223393)[5]:0.06145302699684463)[6];
[380] tree 'tree_380'= ((1lh1:2.0413455281441424,1urva:0.5846234783785731)[4]:0.13430278503326154,(2mm1:0.9563553449434798,2hhba:0.7445404564189895)[5]:0.059343110110477604)[6];
[381] tree 'tree_381'= (2mm1:0.691352518999744,(2hhba:0.7326435855397032,(1urva:0.43886013017978215,1lh1:1.9097970474425612)[4]:0.13651216515145415)[5]:0.4569705799276523)[6];
[382] tree 'tree_382'= (((1lh1:1.5598119991222434,2mm1:0.6656999287391738)[5]:0.2870622682941266,2hhba:0.7980818551730966)[4]:0.04348031885285131,1urva:0.49427118579971596)[6];
[383] tree 'tree_383'= ((1urva:0.5151927102545583,2hhba:0.8868507708591766)[4]:0.054772741479130464,(1lh1:1.463811492387748,2mm1:0.962111305093737)[5]:0.11102198985685599)[6];
[384] tree 'tree_384'= ((1urva:0.5804921197594517,(1lh1:1.5114269499630544,2hhba:0.8224396502112408)[5]:0.07746768900247569)[4]:0.16577214367191606,2mm1:0.9949403587012137)[6];
[385] tree 'tree_385'= (((2mm1:1.0674121314761724,2hhba:0.8445298336863258)[5]:0.06990313174824797,1lh1:1.5004214237262392)[4]:0.11630318894789216,1urva:0.5395685450972819)[6];
[386] tree 'tree_386'= (((2hhba:0.8251527905594701,1urva:0.5987501506789501)[5]:0.09989311987013638,2mm1:1.0291281114193436)[4]:0.04967977304439182,1lh1:1.6734939205319108)[6];
[387] tree 'tree_387'= (((2hhba:0.82643577554997,2mm1:1.017516469905561)[5]:0.06765426264916896,1urva:0.5605172828441476)[4]:0.056020145168259025,1lh1:1.7762848888369087)[6];
[388] tree 'tree_388'= ((1lh1:1.6285519323372828,(2hhba:0.7422793335539375,2mm1:1.046480947934217)[5]:0.08352815668328065)[4]:0.04229323650256022,1urva:0.41644692404754435)[6];
[389] tree 'tree_389'= (2mm1:0.8663655960159404,(1urva:0.41905773122444967,(1lh1:1.6504186564234622,2hhba:0.8739554181189662)[4]:0.20582083506250304)[5]:0.28741456462890347)[6];
[390] tree 'tree_390'= (2mm1:0.7121015673938215,(2hhba:1.0157816132416453,(1lh1:1.9882882206491421,1urva:0.6254975546526631)[4]:0.17399354580354864)[5]:0.2317567914720716)[6];
[391] tree 'tree_391'= (2mm1:0.5862155158603956,(1lh1:1.6014644975213062,(2hhba:1.1542998181554482,1urva:0.5857196994739902)[4]:0.16585042540236414)[5]:0.38807535039219865)[6];
[392] tree 'tree_392'= (2mm1:0.531219021784435,(1lh1:1.6235402030398993,(2hhba:0.8095007470038912,1urva:0.5846575119443862)[4]:0.3696127843298169)[5]:0.04601326977460493)[6];
[393] tree 'tree_393'= (1lh1:1.3957019869312874,(1urva:0.4396994312041911,(2hhba:0.7144488119307978,2mm1:0.6651113896564197)[4]:0.23204324545393495)[5]:0.20761447684574946)[6];
[394] tree 'tree_394'= (1lh1:1.5401316901531128,((2hhba:1.0853624385653167,2mm1:0.7954431150450549)[4]:0.12193542658201229,1urva:0.5438573114697911)[5]:0.37720359287467264)[6];
[395] tree 'tree_395'= (1lh1:1.2984408875499642,((2hhba:0.9261914718901958,1urva:0.5641596033770977)[4]:0.023090725957994218,2mm1:0.8423076152165079)[5]:0.5105392000146634)[6];
[396] tree 'tree_396'= (1lh1:1.499938175781745,((2hhba:1.1056821900384617,2mm1:0.9411287689754805)[4]:0.24383507478874478,1urva:0.3871629038264424)[5]:0.4051247466188602)[6];
[397] tree 'tree_397'= (1lh1:2.1369161162887056,((2hhba:1.0813889026514107,2mm1:0.9230525026249771)[4]:0.2248500387341137,1urva:0.3716452873179335)[5]:0.5913075106254673)[6];
[398] tree 'tree_398'= (1urva:0.36364031514923184,((2hhba:0.9563570605425918,2mm1:0.7677214712710798)[4]:0.036710323052296934,1lh1:2.0589979649439054)[5]:0.08923296464091646)[6];
[399] tree 'tree_399'= (((1urva:0.2634557150791018,1lh1:2.0858432539909084)[5]:0.14304084521941687,2mm1:0.7777310512486995)[4]:0.029186251089624596,2hhba:1.0299760534693396)[6];
[400] tree 'tree_400'= ((1lh1:1.963954553465726,(2hhba:0.9080122243635321,1urva:0.6830622723037147)[5]:0.15466516744073722)[4]:0.10973934645968209,2mm1:0.6984060132521837)[6];
[401] tree 'tree_401'= (((2hhba:0.9080122243635316,1urva:0.7065224762254967)[5]:0.21479598093345853,2mm1:0.7447597879856067)[4]:0.17718992719628357,1lh1:1.9302794126834462)[6];
[402] tree 'tree_402'= ((1lh1:1.3258237824995427,2mm1:0.6020622737054214)[4]:0.08854470836670314,(2hhba:1.1454708119118728,1urva:0.4886805288138878)[5]:0.41907532800858394)[6];
[403] tree 'tree_403'= ((1urva:0.3835878303007525,(2hhba:0.8355361028745093,2mm1:0.8345343366765946)[5]:0.12554644469979492)[4]:0.39473424744229835,1lh1:1.2624776218134302)[6];
[404] tree 'tree_404'= ((2hhba:1.037449281632768,(1urva:0.4430632195492805,2mm1:1.1553640802049734)[5]:0.08902592906056205)[4]:0.3696416332221431,1lh1:1.322820279484768)[6];
[405] tree 'tree_405'= ((2hhba:0.9580037198734759,(2mm1:1.0129153878802755,1urva:0.4331324912500719)[5]:0.02171433229752351)[4]:0.3787629417461652,1lh1:1.3554623057247142)[6];
[406] tree 'tree_406'= ((1urva:0.4048797065809655,(2hhba:0.8137682251406352,2mm1:1.1055783568439128)[5]:0.15582786185247044)[4]:0.3487644812558195,1lh1:1.5277426814302528)[6];
[407] tree 'tree_407'= ((2hhba:0.8381637382116416,(1urva:0.5096156942590778,2mm1:1.0136128454763897)[5]:0.08120609877113327)[4]:0.3212056482631791,1lh1:1.4070228040457708)[6];
[408] tree 'tree_408'= ((1urva:0.39915363746001825,(2hhba:0.8018897926979874,2mm1:1.3098888042053631)[5]:0.01180312711861492)[4]:0.5479034142203167,1lh1:1.1964331797853742)[6];
[409] tree 'tree_409'= ((2hhba:0.6515877465540307,(1urva:0.4843894053671718,2mm1:1.2105017814521049)[5]:0.20923356074844368)[4]:0.632154694315465,1lh1:1.1808209390349484)[6];
[410] tree 'tree_410'= ((2mm1:1.0280022095851271,(2hhba:0.6372041872273214,1urva:0.4872804789277183)[5]:0.23856459269579836)[4]:0.5210711484741053,1lh1:1.1222887549592566)[6];
[411] tree 'tree_411'= ((2hhba:0.642036355405269,(2mm1:1.200301998120929,1urva:0.5712313057620944)[5]:0.07470799593953437)[4]:0.4394086070738967,1lh1:1.419852274587435)[6];
[412] tree 'tree_412'= ((2hhba:0.7453487495384944,(1urva:0.5644654891330929,2mm1:1.140472887845074)[5]:0.08895642188353568)[4]:0.42612540747028377,1lh1:1.3769305364435644)[6];
[413] tree 'tree_413'= (((1urva:0.4145833379025538,2mm1:1.3038012958658651)[5]:0.05629644340268758,2hhba:1.0038876324509376)[4]:0.25525448190458844,1lh1:1.5860516267836173)[6];
[414] tree 'tree_414'= (((1lh1:1.5772041357673774,2mm1:0.8538133526634442)[5]:0.5555414221712722,2hhba:1.008537141398644)[4]:0.16180919597290094,1urva:0.29528993706993023)[6];
[415] tree 'tree_415'= (2mm1:0.9395447916075277,((2hhba:0.9022313413195198,1urva:0.32680094238697494)[4]:0.06343814740033216,1lh1:1.601891337498885)[5]:0.5120933999706625)[6];
[416] tree 'tree_416'= (1urva:0.32169249296259383,((2mm1:1.0850623580840812,2hhba:1.0004743703946843)[4]:0.03710474669198005,1lh1:1.530268271310716)[5]:0.4782207682386894)[6];
[417] tree 'tree_417'= (2hhba:1.0046970152696817,(1urva:0.4040906777952506,(1lh1:1.55154673307325,2mm1:1.0205406460524928)[4]:0.3228121228295348)[5]:0.02426333484732964)[6];
[418] tree 'tree_418'= (1urva:0.2039341065969365,(1lh1:1.5327876835188423,(2mm1:0.7829402592352626,2hhba:1.164093726008853)[4]:0.12451768158591099)[5]:0.4649194217070591)[6];
[419] tree 'tree_419'= ((2mm1:0.7779777743462084,1lh1:1.659717339661403)[4]:0.16737101049770647,(2hhba:1.2529378962989746,1urva:0.23096089743695658)[5]:0.5407267985693098)[6];
[420] tree 'tree_420'= (((2hhba:1.031742703789959,1urva:0.46743771860489636)[5]:0.2512000859072733,1lh1:1.396349901816988)[4]:0.025151775863131363,2mm1:0.8072527682638855)[6];
[421] tree 'tree_421'= (((2hhba:0.9466075488747587,1urva:0.5589769315831772)[5]:0.18576092931210542,1lh1:1.7557576816339233)[4]:0.24364901664440286,2mm1:0.7884597582486305)[6];
[422] tree 'tree_422'= (((2mm1:1.096267374522136,2hhba:0.9548238741195444)[5]:0.19352287029696358,1urva:0.47825138376617526)[4]:0.329594262620355,1lh1:1.6913549660245941)[6];
[423] tree 'tree_423'= (((2mm1:1.0019106822958705,2hhba:0.872641347744662)[5]:0.02521715948172032,1urva:0.43708786866614696)[4]:0.45032693493599846,1lh1:1.5375406673675203)[6];
[424] tree 'tree_424'= (((2mm1:0.977465875375033,2hhba:0.8089523284277151)[5]:0.4339372832517656,1urva:0.3770692553469468)[4]:0.3650983901820217,1lh1:1.5261930213958133)[6];
[425] tree 'tree_425'= (((2mm1:0.9370314554665977,2hhba:1.0654483097594563)[5]:0.14857080804331052,1urva:0.3620168468901923)[4]:0.6262255518293738,1lh1:1.4666920294586852)[6];
[426] tree 'tree_426'= (((2hhba:0.9906875624681526,2mm1:0.9593190948009634)[5]:0.2849709191622273,1urva:0.39231394476488735)[4]:0.03570645551904279,1lh1:1.6432343436034151)[6];
[427] tree 'tree_427'= (((1urva:0.6024060318199469,2hhba:0.9695677692248494)[5]:0.266259274520926,2mm1:0.8939883571879444)[4]:0.03514529772030439,1lh1:1.6174094961447796)[6];
[428] tree 'tree_428'= ((1lh1:1.3945829083961414,2mm1:0.7808739944658217)[4]:0.11655121624475329,(2hhba:0.8584842464325285,1urva:0.53654339150248)[5]:0.026913691659484925)[6];
[429] tree 'tree_429'= (2hhba:0.8512611969889007,((1lh1:1.4673316935768783,2mm1:0.8277695916862532)[4]:0.1350180723563233,1urva:0.5645323190116)[5]:0.19958887698081496)[6];
[430] tree 'tree_430'= (2hhba:0.8914450783016412,(1urva:0.43929268906345675,(1lh1:1.4171439389462455,2mm1:0.7526812422248651)[4]:0.398679721177731)[5]:0.12960445547803798)[6];
[431] tree 'tree_431'= (1urva:0.5338903507541776,(1lh1:2.1941285532541652,(2hhba:0.8004148620740074,2mm1:0.77938129698091)[4]:0.015703746975634612)[5]:0.10328641285106402)[6];
[432] tree 'tree_432'= (2hhba:0.8150752164805422,(1urva:0.6494671090227176,(1lh1:1.8136252410567357,2mm1:0.9103783196078473)[4]:0.34602828308732075)[5]:0.15342604740859023)[6];
[433] tree 'tree_433'= (1urva:0.569971395656985,(2hhba:0.6115030892321682,(1lh1:1.5628135446892484,2mm1:0.6552163181503357)[4]:0.3450292839111578)[5]:0.05305125992870585)[6];
[434] tree 'tree_434'= (2hhba:0.6105478128239432,(1urva:0.7330064121900316,(1lh1:1.6141126235022356,2mm1:0.6374574221471985)[4]:0.49583676139043587)[5]:0.17022287044525117)[6];
[435] tree 'tree_435'= (2hhba:0.5809755486795347,(1urva:0.7607517983471085,(1lh1:1.3076502918982569,2mm1:0.7365228552521326)[4]:0.47229627053379275)[5]:0.16197801953841814)[6];
[436] tree 'tree_436'= (1urva:0.839811025120286,(2hhba:0.7883952638498919,(1lh1:1.7330752720376454,2mm1:0.9103011860566502)[4]:0.1511565621947547)[5]:0.02347889492549573)[6];
[437] tree 'tree_437'= (1urva:0.8530454784546596,(2mm1:0.9284376799230329,(2hhba:0.9208053484347738,1lh1:1.870739872956574)[4]:0.12588458244868944)[5]:0.02384889523501729)[6];
[438] tree 'tree_438'= ((2hhba:0.7702930968555922,1lh1:1.56495399662965)[4]:0.02347043180563032,(1urva:0.7675653100670907,2mm1:0.766333431013706)[5]:0.04472388016742819)[6];
[439] tree 'tree_439'= (2hhba:0.908370493161795,(1urva:0.8700398331608031,(1lh1:1.415580341558935,2mm1:0.8920106435593075)[4]:0.019683405340369466)[5]:0.07840276102263372)[6];
[440] tree 'tree_440'= (2hhba:0.9239345077125205,(1urva:0.7845994248219537,(1lh1:1.948558713622279,2mm1:0.9072943485456233)[4]:0.06846717273119451)[5]:0.0797461134570858)[6];
[441] tree 'tree_441'= (2hhba:0.8129591690816085,(2mm1:0.8154606234994479,(1lh1:1.6208108581502914,1urva:0.7256123024456996)[4]:0.1258736539323059)[5]:0.07016767270016494)[6];
[442] tree 'tree_442'= (2hhba:0.8495133099214275,(1lh1:1.9082232319263133,(1urva:0.7590933623774703,2mm1:0.9803436531702148)[4]:0.028348546150536613)[5]:0.07332271306114853)[6];
[443] tree 'tree_443'= ((1urva:0.8611027079908737,(2hhba:0.9230077433288764,1lh1:1.8813974827999742)[5]:0.16197127020614355)[4]:0.08141345986401047,2mm1:1.1757329835039507)[6];
[444] tree 'tree_444'= (((2hhba:0.5804163115599291,1lh1:1.754610074342483)[5]:0.11888404778452981,2mm1:1.1664257913584826)[4]:0.015263406794136522,1urva:0.7603829670447304)[6];
[445] tree 'tree_445'= (((1urva:0.7211831239245335,1lh1:1.7074417085117441)[5]:0.04923177082769936,2hhba:0.8891792315344763)[4]:0.1075317373056776,2mm1:0.7913877963993186)[6];
[446] tree 'tree_446'= (((2hhba:0.8383856718933029,1urva:0.5301583223994353)[5]:0.1599626346079408,1lh1:1.6191667932233675)[4]:0.028061726762945088,2mm1:0.8437952135562699)[6];
[447] tree 'tree_447'= ((2hhba:0.6984085413991707,(1lh1:2.010464712669754,2mm1:0.8444849678694036)[5]:0.26423865525534607)[4]:0.24612872623923865,1urva:0.5837747350449544)[6];
[448] tree 'tree_448'= ((1lh1:2.11187287765249,(2mm1:1.0746822770682565,1urva:0.466345583786981)[5]:0.04290954357800289)[4]:0.3732765714027445,2hhba:0.6677836456897304)[6];
[449] tree 'tree_449'= ((1urva:0.44285489834479114,(1lh1:1.8110489989758976,2mm1:0.9824677952250381)[5]:0.16782917770585248)[4]:0.1978360830813795,2hhba:0.9145450153876831)[6];
[450] tree 'tree_450'= (2mm1:0.6683437632273925,(1lh1:1.7464525949736895,(2hhba:1.0808332480911496,1urva:0.4110639290954916)[4]:0.08369644562962109)[5]:0.25256537440750926)[6];
[451] tree 'tree_451'= (2mm1:0.6407025243382904,(1lh1:1.6556962100052974,(2hhba:1.1060640479340882,1urva:0.4194524998410886)[4]:0.258821234420026)[5]:0.03871211170963204)[6];
[452] tree 'tree_452'= (2mm1:0.6912045213355563,(1lh1:1.5432938802577667,(2hhba:1.0783282206240676,1urva:0.40893424628960684)[4]:0.4552822909130146)[5]:0.05750938508483548)[6];
[453] tree 'tree_453'= (1lh1:1.4499466989963297,(2mm1:0.6751693613392179,(2hhba:1.069987252499863,1urva:0.5507217511752625)[4]:0.185696340696768)[5]:0.09938057018978294)[6];
[454] tree 'tree_454'= ((1urva:0.7022761570139221,2hhba:0.9747789976102316)[4]:0.09299264409521416,(2mm1:0.7020954087511019,1lh1:1.5859777017438923)[5]:0.10048050627765212)[6];
[455] tree 'tree_455'= ((1urva:0.3515997631625468,2hhba:0.9747789976102315)[4]:0.07211322500374287,(2mm1:0.8006946487295339,1lh1:1.6579830690223427)[5]:0.21055309073587944)[6];
[456] tree 'tree_456'= ((2hhba:1.0304898196190257,(2mm1:0.6064872458689343,1lh1:1.7255168690473748)[5]:0.31572282396370577)[4]:0.1510336521179474,1urva:0.290682230355945)[6];
[457] tree 'tree_457'= (2mm1:0.5215095667163856,((2hhba:1.0814413782458558,1urva:0.41709958966502914)[4]:0.17525469962026563,1lh1:1.838029453886197)[5]:0.24143023682590797)[6];
[458] tree 'tree_458'= (2mm1:0.5215095667163856,((2hhba:0.7653970195871953,1urva:0.6139671024388671)[4]:0.13034614818347645,1lh1:1.7212860764437499)[5]:0.2151707066292627)[6];
[459] tree 'tree_459'= (2mm1:0.9662000239228778,((2hhba:0.9171991924738898,1urva:0.6762511677850318)[4]:0.1257462203397069,1lh1:1.9443781009266148)[5]:0.23498812092945082)[6];
[460] tree 'tree_460'= ((2mm1:1.1640788923476364,1urva:0.6643007888705447)[4]:0.12995485895310568,(2hhba:0.5323617602545789,1lh1:2.050783877644427)[5]:0.09056004817982645)[6];
[461] tree 'tree_461'= ((2mm1:1.1640788923476366,1urva:0.5012424692080346)[4]:0.187032093094252,(2hhba:0.4308069459139313,1lh1:1.7977935432903205)[5]:0.3428731960836325)[6];
[462] tree 'tree_462'= (1lh1:1.1734322277778975,((2mm1:1.0349260239242037,1urva:0.4456303426593732)[4]:0.09957633662959808,2hhba:0.5314342616504673)[5]:0.217083242754433)[6];
[463] tree 'tree_463'= ((2mm1:1.0603877358969471,1urva:0.5293757497858944)[4]:0.26983963552877144,(2hhba:0.7650302339090302,1lh1:1.3083220358842529)[5]:0.057500697358422184)[6];
[464] tree 'tree_464'= (2hhba:0.8215727664723577,((2mm1:1.3245685892041204,1urva:0.4803176524215611)[4]:0.078014573206679,1lh1:1.5631295706565225)[5]:0.019011800561514247)[6];
[465] tree 'tree_465'= (1lh1:1.4090699805755296,((2mm1:1.3427114569220915,1urva:0.26261396966926154)[4]:0.17373320842484924,2hhba:0.6795702488538213)[5]:0.11341263808440956)[6];
[466] tree 'tree_466'= (1lh1:1.6147009976849591,(2hhba:0.18820356292356033,(2mm1:1.2289960979484822,1urva:0.26664486538925264)[4]:0.9239599727397807)[5]:0.4272758349851242)[6];
[467] tree 'tree_467'= (2hhba:0.24554509067043961,(1lh1:1.6964622710294355,(2mm1:1.497546969269549,1urva:0.406307742519589)[4]:0.27230342635399096)[5]:0.5161437028042682)[6];
[468] tree 'tree_468'= (2hhba:0.2341402696609506,(1lh1:1.8297612519703568,(2mm1:1.4548091909527736,1urva:0.3947123197485345)[4]:0.6380056692502849)[5]:0.07465804566010373)[6];
[469] tree 'tree_469'= (2hhba:0.16843069781139833,(1lh1:1.812052012748274,(2mm1:1.3630745159241826,1urva:0.5434526743613604)[4]:0.1616934604427307)[5]:0.26029136024848176)[6];
[470] tree 'tree_470'= (2hhba:0.1756270181866043,(1lh1:1.6962152096079817,(2mm1:0.9663803344704238,1urva:0.5420110825616642)[4]:0.4243503927176997)[5]:0.5189752299591895)[6];
[471] tree 'tree_471'= (2hhba:0.19539414724253606,(1lh1:1.7438468842685624,(2mm1:1.1237385909590054,1urva:0.5420110825616644)[4]:0.21365189702952203)[5]:0.4565386489873009)[6];
[472] tree 'tree_472'= (2hhba:0.21934237910725926,(1lh1:1.7309307277195185,(2mm1:1.0792280032056527,1urva:0.7617424868472384)[4]:0.2753020022677102)[5]:0.3807197726821643)[6];
[473] tree 'tree_473'= (2hhba:0.3318595572802193,(1lh1:2.096746807089624,(2mm1:0.860425575563249,1urva:0.6073069969734854)[4]:0.3662791812396234)[5]:0.37501318977269615)[6];
[474] tree 'tree_474'= (2hhba:0.4827531127077375,(1lh1:1.46168739671654,(2mm1:0.9665917099765127,1urva:0.6543813354703967)[4]:0.12136492855261506)[5]:0.4008543865506643)[6];
[475] tree 'tree_475'= (2hhba:0.39428498421053043,(1lh1:1.6458590130237232,(2mm1:0.9665917099765124,1urva:0.4571785465359639)[4]:0.4092184834121426)[5]:0.3056954672791898)[6];
[476] tree 'tree_476'= (2hhba:0.424172293033636,(1lh1:1.7574027994653276,(2mm1:1.3869063665202988,1urva:0.4918332682595865)[4]:0.17381764513570275)[5]:0.3288675767996434)[6];
[477] tree 'tree_477'= (2hhba:0.3953224863773101,(1lh1:1.7116816543965867,(2mm1:1.3508241734113957,1urva:0.4790375789534289)[4]:0.3370397816182228)[5]:0.018397310809516176)[6];
[478] tree 'tree_478'= (2hhba:0.3497981993176857,(1lh1:1.2114140276962482,(2mm1:1.1812638292283166,1urva:0.4790375789534291)[4]:0.40320427831683403)[5]:0.33522613747325797)[6];
[479] tree 'tree_479'= (2hhba:0.3785259714744747,(1lh1:1.396277794073632,(2mm1:1.1944338585807492,1urva:0.667562282723019)[4]:0.22895154777504845)[5]:0.4476194491318138)[6];
[480] tree 'tree_480'= (1lh1:1.383110329714617,(2hhba:0.465261338417277,(2mm1:1.1944338585807492,1urva:0.667562282723019)[4]:0.3043121545379932)[5]:0.4597023958960161)[6];
[481] tree 'tree_481'= (1lh1:1.4295308178953146,(2hhba:0.45999892822643873,(2mm1:1.2244107146925862,1urva:0.9418037133896273)[4]:0.40625393320633574)[5]:0.356066346173036)[6];
[482] tree 'tree_482'= (1lh1:1.6399373470433705,(2hhba:0.3966905975948354,(2mm1:1.3200905321315735,1urva:0.3865997895241078)[4]:0.7567539415266693)[5]:0.834112377752682)[6];
[483] tree 'tree_483'= (1lh1:0.9486451368771297,(2hhba:0.37911487463760585,(2mm1:1.320090532131573,1urva:0.3652580533821963)[4]:0.5579318366461572)[5]:0.935441916518394)[6];
[484] tree 'tree_484'= (1lh1:0.9542002453327891,(2hhba:0.5554350210318071,(2mm1:1.4777535741498713,1urva:0.4088821037152677)[4]:0.39217087647222537)[5]:0.9510629449966213)[6];
[485] tree 'tree_485'= (1lh1:0.89223495858575,(2hhba:0.43901268545465344,(2mm1:1.1273375210520467,1urva:0.44948191091240197)[4]:0.18029793298781407)[5]:1.0100354120135504)[6];
[486] tree 'tree_486'= (1lh1:0.9253647813830044,(2hhba:0.6522735799887087,(2mm1:1.1323710958757485,1urva:0.45148885274501893)[4]:0.10212961917906421)[5]:0.7311909522801932)[6];
[487] tree 'tree_487'= (1lh1:1.5962517022806644,(2hhba:0.6750774782331606,(2mm1:1.1719595079125447,1urva:0.46727318952082386)[4]:0.10570013547001118)[5]:0.7567538519355036)[6];
[488] tree 'tree_488'= (1lh1:1.3411435369957276,(2hhba:0.6225470775797777,(2mm1:1.0807647865876482,1urva:0.4309128477059025)[4]:0.5539518488295077)[5]:0.17066732589869318)[6];
[489] tree 'tree_489'= (1lh1:1.0385664687576817,(2hhba:0.6968864551365557,(2mm1:1.18731258904433,1urva:0.7707538960138509)[4]:0.08846234804189446)[5]:0.1575307177898698)[6];
[490] tree 'tree_490'= (1lh1:1.05257321237553,(2hhba:0.7062850927793873,(2mm1:1.20332541396143,1urva:0.7811487552151476)[4]:0.08965540545914163)[5]:0.15965527355244674)[6];
[491] tree 'tree_491'= (1lh1:1.4239233686746549,(2hhba:0.7340623992924542,(2mm1:1.2051716623603754,1urva:0.6582731178635284)[4]:0.21530865544456268)[5]:0.5090763438742778)[6];
[492] tree 'tree_492'= (1lh1:1.5072802323862755,(2hhba:0.6938300967748441,(2mm1:1.1391189249466778,1urva:0.6221946547211266)[4]:0.2602056539345441)[5]:0.443347478066288)[6];
[493] tree 'tree_493'= (1lh1:1.4858102504048618,(2hhba:0.5808909864068686,(1urva:0.4078473259760239,2mm1:1.238946922442733)[4]:0.168198665022941)[5]:0.43703235353863545)[6];
[494] tree 'tree_494'= (1lh1:1.8209321605505389,(2hhba:0.6114270505589451,(1urva:0.429286894503833,2mm1:1.3040754294948813)[4]:0.24192008407965357)[5]:0.18680168404135342)[6];
[495] tree 'tree_495'= (1lh1:1.6863821308973896,(2hhba:0.5529081000934091,(1urva:0.5718287657816664,2mm1:1.070497129767261)[4]:0.11248699470854805)[5]:0.22289735758380239)[6];
[496] tree 'tree_496'= (2hhba:0.5657879530954484,(1lh1:1.6220676933059777,(1urva:0.5648188366426838,2mm1:1.406828270417244)[4]:0.04587225570124065)[5]:0.21226392799747207)[6];
[497] tree 'tree_497'= (2hhba:0.31620035302501265,(1urva:0.46115028896252963,(1lh1:1.4778667520529967,2mm1:0.9334371409909686)[4]:0.3561654487226268)[5]:0.37878557975896626)[6];
[498] tree 'tree_498'= (2hhba:0.2402014037815072,(1urva:0.5550387694078995,(1lh1:1.586758359934811,2mm1:1.1872811249874617)[4]:0.13817548345665065)[5]:0.5015241951772211)[6];
[499] tree 'tree_499'= (2hhba:0.2476057732258736,(1urva:0.6093859381586404,(1lh1:1.830416252332212,2mm1:0.9252122513732547)[4]:0.10472979107651031)[5]:0.7416764606836628)[6];
[500] tree 'tree_500'= (2hhba:0.22884470636799092,(1urva:0.6815940623745883,(1lh1:1.7665077388799935,2mm1:0.9194754364042395)[4]:0.16786681731314812)[5]:0.490038421907965)[6];
[501] tree 'tree_501'= (2hhba:0.221908256428607,(1urva:0.5570441136813493,(1lh1:1.9080491737521537,2mm1:0.8582759181972832)[4]:0.26690505808445386)[5]:0.5702568832528114)[6];
[502] tree 'tree_502'= (2hhba:0.24754461624528373,(1urva:0.5705753207741778,(1lh1:2.231198590425014,2mm1:0.874702203799159)[4]:0.07232987993526896)[5]:0.6040336287431669)[6];
[503] tree 'tree_503'= (2hhba:0.26776375741608477,(2mm1:0.9162869584246073,(1lh1:2.1226594997859425,1urva:0.7514930512993684)[4]:0.05742801950153745)[5]:0.6420863000755235)[6];
[504] tree 'tree_504'= (2hhba:0.2577703116441925,(1urva:0.7497926832303355,(1lh1:1.5754208915151002,2mm1:1.0640390680684892)[4]:0.2126866381773881)[5]:0.6900941431180085)[6];
[505] tree 'tree_505'= (2hhba:0.22838129900625237,(1urva:0.6512321451213526,(1lh1:1.4635180675325081,2mm1:0.8786201943389989)[4]:0.30424910961405627)[5]:0.5591918156444706)[6];
[506] tree 'tree_506'= (2hhba:0.2574339532796,(1lh1:1.3494999765842985,(2mm1:1.194555613917819,1urva:0.632401960883965)[4]:0.06145963277329213)[5]:0.740230414498535)[6];
[507] tree 'tree_507'= (2hhba:0.2294736251051717,(2mm1:1.2881430785409396,(1urva:0.5310243630315035,1lh1:1.477406198568236)[4]:0.06089935377837996)[5]:0.7384827657622466)[6];
[508] tree 'tree_508'= (2hhba:0.2601657358426608,(2mm1:1.1755637856848717,(1urva:0.5970806191822646,1lh1:1.4941572971153327)[4]:0.035561036859196093)[5]:0.7401901680352054)[6];
[509] tree 'tree_509'= (2hhba:0.25555822082886737,(1urva:0.5380915665526659,(2mm1:0.9452393255615639,1lh1:1.2904263561854685)[4]:0.10058020116114845)[5]:0.6234777547565712)[6];
[510] tree 'tree_510'= (2hhba:0.2707434615839923,(1lh1:1.4696335168194608,(2mm1:1.1453152993369247,1urva:0.45531174249744155)[4]:0.3026321899303705)[5]:0.36177450619516316)[6];
[511] tree 'tree_511'= (2hhba:0.2301785423368623,(1lh1:1.6248780354645538,(2mm1:1.0311735429751594,1urva:0.5129062733133798)[4]:0.1915878882992803)[5]:0.5955976270154156)[6];
[512] tree 'tree_512'= (2hhba:0.2214557022556653,(2mm1:1.1898740178124219,(1lh1:1.7233214952837634,1urva:0.49346919045876825)[4]:0.02377936282295745)[5]:0.5730268747617471)[6];
[513] tree 'tree_513'= (2hhba:0.6473679324937329,(1urva:0.570735386594634,(1lh1:1.9905135115181039,2mm1:0.7818741425827984)[4]:0.36387632316256996)[5]:0.4469728078173054)[6];
[514] tree 'tree_514'= (2hhba:0.5363765024564439,(1urva:0.5034968081779985,(1lh1:2.000432172053808,2mm1:0.8717562623086937)[4]:0.09435413857866548)[5]:0.4669057827873039)[6];
[515] tree 'tree_515'= (2hhba:0.5858726480049526,(2mm1:0.740339623226606,(1lh1:1.9006992566911345,1urva:0.6445622892350538)[4]:0.02987623701759246)[5]:0.42822510482581133)[6];
[516] tree 'tree_516'= (2hhba:0.461183642191365,(2mm1:0.749030456261028,(1urva:0.8219992453563042,1lh1:1.923795653917527)[4]:0.0803539508926826)[5]:0.5166897043185739)[6];
[517] tree 'tree_517'= (2hhba:0.42270730660663014,(2mm1:0.8340780154378811,(1urva:0.8241320777524057,1lh1:1.9202120498655997)[4]:0.019285066529777455)[5]:0.7469743960077078)[6];
[518] tree 'tree_518'= (2hhba:0.3645565243818613,(1urva:0.766464341459465,(2mm1:0.7577659232810754,1lh1:2.0104315242693316)[4]:0.07983165859287311)[5]:0.649495643188337)[6];
[519] tree 'tree_519'= (2hhba:0.34359664860962585,(1lh1:1.912360707052435,(2mm1:0.8190256391265406,1urva:0.6877903052493233)[4]:0.11551427849196012)[5]:0.5411976390820084)[6];
[520] tree 'tree_520'= (2hhba:0.34012781773880885,(1lh1:1.5460253547185103,(2mm1:0.8642069811172461,1urva:0.6702618464916055)[4]:0.13052688221829867)[5]:0.6297127717301212)[6];
[521] tree 'tree_521'= (2hhba:0.49816263257342636,(1urva:0.701985139073548,(2mm1:0.6930183557066669,1lh1:1.5300990717026064)[4]:0.20170909582387087)[5]:0.4581159757888971)[6];
[522] tree 'tree_522'= (2hhba:0.4509291763544739,(1urva:0.8382517784238444,(2mm1:0.6894794919547066,1lh1:1.6760611453719774)[4]:0.21439917697277566)[5]:0.2868402911899567)[6];
[523] tree 'tree_523'= (2hhba:0.4680327371625971,(1urva:0.6313036511469982,(2mm1:0.8692251425707508,1lh1:1.6818064686771477)[4]:0.018924458585090953)[5]:0.4147947150122836)[6];
[524] tree 'tree_524'= (2hhba:0.4329700154203263,(1urva:0.47971917030703315,(2mm1:1.005830405663184,1lh1:2.3793460380630393)[4]:0.044030988079288)[5]:0.4482992608944555)[6];
[525] tree 'tree_525'= (2hhba:0.48136758510453465,(1urva:0.37793089135147656,(2mm1:0.9387020384185246,1lh1:1.464979070601333)[4]:0.4374890743863728)[5]:0.6322395961974069)[6];
[526] tree 'tree_526'= (2hhba:0.3997214535777352,(1urva:0.5456710544202832,(2mm1:0.7865871347857437,1lh1:1.175470174790965)[4]:0.17327553805634294)[5]:0.5995958536428645)[6];
[527] tree 'tree_527'= (2hhba:0.5253440486661186,(2mm1:0.9959904480806548,(1urva:0.5555519055811111,1lh1:1.5737303821974038)[4]:0.1032396979688671)[5]:0.4404324957827599)[6];
[528] tree 'tree_528'= (2hhba:0.5022743363418941,(1urva:0.48067628911097743,(2mm1:0.9288378404151778,1lh1:1.504622323801448)[4]:0.11619363124747169)[5]:0.42109154959378714)[6];
[529] tree 'tree_529'= (2hhba:0.49768097165160174,(1urva:0.4357542185292165,(2mm1:0.9002127154431094,1lh1:1.3350263305287002)[4]:0.28225221630113817)[5]:0.3458082101612753)[6];
[530] tree 'tree_530'= (2hhba:0.49756928827883073,(2mm1:1.1226213743670175,(1urva:0.17063731697560888,1lh1:1.7437409799130668)[4]:0.20262730486297387)[5]:0.4363408535964045)[6];
[531] tree 'tree_531'= (2hhba:0.34317210581523827,(2mm1:1.0562384960770679,(1urva:0.2605683090525025,1lh1:1.4282232881416537)[4]:0.2111764700095431)[5]:0.38217679765621837)[6];
[532] tree 'tree_532'= (2hhba:0.3431721058152383,(1urva:0.599031121604307,(2mm1:1.0434613947246534,1lh1:1.6554525059354663)[4]:0.1228677767585386)[5]:0.3821767976562184)[6];
[533] tree 'tree_533'= (2hhba:0.32894186150600674,(1urva:0.43118920288083284,(2mm1:1.1173185647384567,1lh1:1.7471356127912543)[4]:0.14024601839832052)[5]:0.5213838556685504)[6];
[534] tree 'tree_534'= (2hhba:0.3348067821263648,(1urva:0.6581297708046449,(2mm1:1.0762135455088018,1lh1:1.6443582906626073)[4]:0.11152671741065945)[5]:0.4806641159491966)[6];
[535] tree 'tree_535'= (2hhba:0.2980397981330696,(1lh1:1.4794413736345637,(2mm1:0.9223389685569803,1urva:0.6777836427893225)[4]:0.17245718137864902)[5]:0.29948724239644553)[6];
[536] tree 'tree_536'= (2hhba:0.28616942879791946,(1urva:0.6949283575056819,(1lh1:1.3493483950504066,2mm1:1.0290100994512006)[4]:0.06364276309193295)[5]:0.6552138214870311)[6];
[537] tree 'tree_537'= (2hhba:0.2910220559647895,(1urva:0.5281536306323841,(1lh1:1.3493483950504066,2mm1:1.2535414801831117)[4]:0.0931224199644346)[5]:0.6974920469266458)[6];
[538] tree 'tree_538'= (2hhba:0.30110002337566427,(1lh1:1.712309878044757,(1urva:0.3540222470874813,2mm1:1.1239395854762322)[4]:0.26192376792360283)[5]:0.7383902555712598)[6];
[539] tree 'tree_539'= (2hhba:0.2911381012810414,(2mm1:0.9236107588748488,(1urva:0.36621191048287105,1lh1:1.7591879838418842)[4]:0.05468860067321413)[5]:0.8058900816353246)[6];
[540] tree 'tree_540'= (2hhba:0.3177966120340887,(1urva:0.5977273866928905,(2mm1:1.3279305815087699,1lh1:1.6720191601282957)[4]:0.03670808353793742)[5]:0.7147218154456304)[6];
[541] tree 'tree_541'= (2hhba:0.3374035505127025,(2mm1:1.290075476820054,(1lh1:2.0169991673505923,1urva:0.5754618531844751)[4]:0.2769040742065825)[5]:0.4990516725084245)[6];
[542] tree 'tree_542'= (2hhba:0.23182434265681895,(1urva:0.26483686250059957,(1lh1:1.2608904439779582,2mm1:0.5350574502184746)[4]:0.7068844139784163)[5]:0.6060574909257939)[6];
[543] tree 'tree_543'= (2hhba:0.2445340779246451,(2mm1:1.269361960193571,(1lh1:1.718315756187097,1urva:0.5217151343809998)[4]:0.07752557163180995)[5]:0.761411142929404)[6];
[544] tree 'tree_544'= (2hhba:0.20868294334159007,(1lh1:1.7757381331059063,(2mm1:1.1722241169171856,1urva:0.4358432612662455)[4]:0.05917245278886022)[5]:0.6497806757574144)[6];
[545] tree 'tree_545'= (2hhba:0.2033731920077723,(1urva:0.6952481946122602,(2mm1:1.0017009297048478,1lh1:2.248771243638199)[4]:0.08398291016024595)[5]:0.6332475861117292)[6];
[546] tree 'tree_546'= (2hhba:0.1583756267496405,(1urva:0.6128178681337098,(1lh1:1.6016394900440372,2mm1:0.941665008983834)[4]:0.033540411519771385)[5]:0.4931376763477718)[6];
[547] tree 'tree_547'= (2hhba:0.15411417091681065,(1urva:0.503675821593521,(1lh1:1.5061950957202657,2mm1:0.8819328296489061)[4]:0.21861470635296526)[5]:0.43606514994570933)[6];
[548] tree 'tree_548'= (2hhba:0.16208296105837958,(1urva:0.4737088503009307,(2mm1:1.0757613779778916,1lh1:2.066501071926748)[4]:0.09583985081816271)[5]:0.6578875872208876)[6];
[549] tree 'tree_549'= (2hhba:0.14181704962289254,(1urva:0.42435074187863014,(2mm1:0.9637153591710308,1lh1:1.7309490471936937)[4]:0.08581084307257514)[5]:0.5756291469131333)[6];
[550] tree 'tree_550'= (2hhba:0.1581673008916998,(1lh1:1.422817107701498,(2mm1:0.9667312797063887,1urva:0.4902930628626228)[4]:0.11764111004574898)[5]:0.7760761787848623)[6];
[551] tree 'tree_551'= (2hhba:0.13689671843373538,(1urva:0.5980044192667142,(1lh1:1.4661851957432006,2mm1:0.8747279861801074)[4]:0.22205912682237727)[5]:0.4743179843463722)[6];
[552] tree 'tree_552'= (2hhba:0.5236928338852329,(1urva:0.46682518814899276,(1lh1:1.7665279941792176,2mm1:0.612559859070871)[4]:0.2919137723389055)[5]:0.6607102129178654)[6];
[553] tree 'tree_553'= (2hhba:0.6442006815996093,(1urva:0.5210110886839299,(1lh1:1.6582155899310778,2mm1:0.7705877190504021)[4]:0.19778811210974145)[5]:0.32445414526826677)[6];
[554] tree 'tree_554'= (2hhba:0.6515571811136537,(1urva:0.5081585555494251,(1lh1:1.404549011137844,2mm1:0.7380047141089251)[4]:0.48124814823278467)[5]:0.22416056547712368)[6];
[555] tree 'tree_555'= (2hhba:0.6021032692122693,(1urva:0.3330601052845382,(1lh1:2.0082343928366395,2mm1:1.1053981180089962)[4]:0.4704953484266011)[5]:0.2789173912107593)[6];
[556] tree 'tree_556'= (2hhba:0.5281845327237962,(1urva:0.3975647535485982,(1lh1:1.6828082745719826,2mm1:0.9436251746086441)[4]:0.40163923574546306)[5]:0.4490831363672086)[6];
[557] tree 'tree_557'= (2hhba:0.5118655769783806,(1urva:0.5916808056366505,(1lh1:1.5611206646856324,2mm1:0.8114039549126271)[4]:0.19950650027210926)[5]:0.38356755555440286)[6];
[558] tree 'tree_558'= (2hhba:0.52474246364043,(1urva:0.40832911558067847,(1lh1:1.6967525002446544,2mm1:0.9973871280321726)[4]:0.2604464105425179)[5]:0.35437211212802355)[6];
[559] tree 'tree_559'= (2hhba:0.5293309369376646,(1urva:0.415939126008705,(1lh1:1.4041187265242412,2mm1:0.9161189748847202)[4]:0.4022898573725576)[5]:0.3331970258974831)[6];
[560] tree 'tree_560'= (2hhba:0.5123046936511305,(1urva:0.7053235435216954,(1lh1:2.1661131842061083,2mm1:0.9266917886804708)[4]:0.17585336425766274)[5]:0.5993617308071487)[6];
[561] tree 'tree_561'= (2hhba:0.3088264676742251,(1urva:0.693848606887674,(1lh1:1.80779730234629,2mm1:0.7748267582301926)[4]:0.0854250563574277)[5]:0.5011391193503593)[6];
[562] tree 'tree_562'= (2hhba:0.48274804318095366,(1urva:0.6443951976944005,(1lh1:1.5501874133282656,2mm1:0.8145567524115551)[4]:0.3527177057015789)[5]:0.3492861763656938)[6];
[563] tree 'tree_563'= (2hhba:0.5272940747617045,(1urva:0.6032516602368001,(1lh1:2.029737097805598,2mm1:0.8504145873504427)[4]:0.25877253167429903)[5]:0.3406490079181151)[6];
[564] tree 'tree_564'= ((1lh1:2.029737097805598,2mm1:0.9414800318712918)[4]:0.21787005499416656,(1urva:0.5753037345069024,2hhba:0.5388307449005152)[5]:0.04473196149552629)[6];
[565] tree 'tree_565'= (2hhba:0.6008457670121828,(1urva:0.7593209564878611,(1lh1:1.7477929401888772,2mm1:0.7036896466985357)[4]:0.13168866638259868)[5]:0.28938338670951147)[6];
[566] tree 'tree_566'= (2hhba:0.6847546137487246,(2mm1:1.0704562168141272,(1urva:0.6643473328508541,1lh1:1.954476623928429)[4]:0.03641314772139675)[5]:0.2633551153324894)[6];
[567] tree 'tree_567'= (2hhba:0.6485238072058744,(1urva:0.6422387924787938,(1lh1:2.10126103098786,2mm1:0.6031636055861388)[4]:0.25235575952005174)[5]:0.25750888242540554)[6];
[568] tree 'tree_568'= (2mm1:0.9107144377038264,(2hhba:0.7582040368201303,(1lh1:2.0075144946286776,1urva:0.7169952645396924)[4]:0.02714750671841037)[5]:0.09937744800289906)[6];
[569] tree 'tree_569'= (1lh1:1.994296622233557,(2hhba:0.8659245221668641,(1urva:0.5175214054842164,2mm1:0.8248507623095739)[4]:0.18422369510042075)[5]:0.1747308488571354)[6];
[570] tree 'tree_570'= (1urva:0.46038055850763454,(2hhba:0.6847037616497544,(1lh1:1.2345951501370909,2mm1:0.6015666578217541)[4]:0.5641647195793358)[5]:0.3383252684631744)[6];
[571] tree 'tree_571'= (1urva:0.2797961809507379,((1lh1:1.7894284046092137,2mm1:0.5983430932917975)[4]:0.4789135928254751,2hhba:1.200252487256157)[5]:0.08151654738944775)[6];
[572] tree 'tree_572'= (1urva:0.2537957224092802,((1lh1:1.529698137073348,2mm1:0.6864355840636649)[4]:0.39467127089463844,2hhba:1.0582000319179836)[5]:0.07764672579463698)[6];
[573] tree 'tree_573'= (1urva:0.1961291524974711,((1lh1:1.4648699813102242,2mm1:0.7768190571096992)[4]:0.2516892556113437,2hhba:0.8466241958968115)[5]:0.3135821326711025)[6];
[574] tree 'tree_574'= (1urva:0.307473685186966,((2hhba:0.8896415612335884,1lh1:1.5143052115760551)[4]:0.14724484804875482,2mm1:0.8583506522960305)[5]:0.3894152511964828)[6];
[575] tree 'tree_575'= (1urva:0.32837317925029263,((2hhba:0.8708322608253181,1lh1:1.5143052115760551)[4]:0.11337454840694527,2mm1:0.8305485362775731)[5]:0.30661112801830503)[6];
[576] tree 'tree_576'= (1urva:0.28550442047782854,((2mm1:0.8968143045862202,1lh1:1.2890463969758292)[4]:0.19754455749941366,2hhba:0.6257182000702143)[5]:0.2665833811908116)[6];
[577] tree 'tree_577'= (1urva:0.34812200872660776,((2mm1:0.6201611368170574,1lh1:1.7466170412037456)[4]:0.3026784212282167,2hhba:0.8847206502664589)[5]:0.2091774160501317)[6];
[578] tree 'tree_578'= (((1urva:0.5091442893916962,2hhba:1.016692229774819)[5]:0.3527821364568573,1lh1:2.229889512575662)[4]:0.022178318981799002,2mm1:0.9005841531813616)[6];
[579] tree 'tree_579'= (((1urva:0.5091442893916964,2hhba:0.9085313548836274)[5]:0.43625496084168924,1lh1:2.15882844772294)[4]:0.010156134755129536,2mm1:0.9773728446563816)[6];
[580] tree 'tree_580'= (((1urva:0.45768425465096824,2hhba:0.8167046250950823)[5]:0.422824256803435,1lh1:1.9406321736336751)[4]:0.025606927845892885,2mm1:0.8294262013523356)[6];
[581] tree 'tree_581'= (((1urva:0.47014471803053953,2hhba:0.6835365020345755)[5]:0.36524603000057326,1lh1:1.4550851175496529)[4]:0.13302135794898934,2mm1:0.6611620653454896)[6];
[582] tree 'tree_582'= (((1urva:0.479069068439848,2hhba:0.9546347674056653)[5]:0.3974882401023217,1lh1:1.5081928753328555)[4]:0.10356776052703147,2mm1:0.6850935682389245)[6];
[583] tree 'tree_583'= ((2mm1:0.9746090605771173,(1urva:0.4413349267642444,2hhba:0.930149363722466)[5]:0.3074706280495825)[4]:0.3098641532575706,1lh1:1.5329376388808498)[6];
[584] tree 'tree_584'= ((1lh1:1.4545230451406752,(2mm1:0.9180339510023265,2hhba:0.9696569553615292)[5]:0.09118581790939562)[4]:0.3584625597520336,1urva:0.6031856589486718)[6];
[585] tree 'tree_585'= ((2hhba:0.8936943873374702,(1lh1:1.780162566914016,2mm1:0.7970982256040535)[5]:0.25758304415048117)[4]:0.06773380937461074,1urva:0.4033161164477096)[6];
[586] tree 'tree_586'= ((2hhba:0.8397100612504663,(1lh1:1.774667112062236,2mm1:1.0167425438962492)[5]:0.020534791540278208)[4]:0.16673233929235773,1urva:0.3824708202915598)[6];
[587] tree 'tree_587'= ((1lh1:2.116671679379705,(2hhba:1.0576862937322704,2mm1:1.0346347677435506)[5]:0.15298456232407995)[4]:0.19104642280139944,1urva:0.4071913051530018)[6];
[588] tree 'tree_588'= ((2hhba:1.0680556993040717,(1lh1:1.6809662525703346,2mm1:1.1604918241978686)[5]:0.057278628283924535)[4]:0.45650915030592376,1urva:0.18564067679952287)[6];
[589] tree 'tree_589'= ((2mm1:1.0565124846603697,(1lh1:2.050441313404587,2hhba:1.076539765990241)[5]:0.03368714449238974)[4]:0.27031128533705584,1urva:0.18794341610778278)[6];
[590] tree 'tree_590'= ((2mm1:1.07973155157184,(2hhba:0.7974044818192819,1lh1:1.8811500889918868)[5]:0.04411887378785306)[4]:0.44032198727146754,1urva:0.19074948030747274)[6];
[591] tree 'tree_591'= ((2mm1:1.07973155157184,(2hhba:0.8028160430805773,1lh1:1.8811500889918866)[5]:0.10389568098447965)[4]:0.25115323655542726,1urva:0.17263565955635538)[6];
[592] tree 'tree_592'= ((2mm1:1.1892067353504019,(2hhba:0.7107211695433528,1lh1:2.378984258768155)[5]:0.615488008434288)[4]:0.2470879621603348,1urva:0.22410943445491766)[6];
[593] tree 'tree_593'= ((2hhba:0.7801099133014575,(2mm1:0.7638945905152534,1lh1:1.7265164257080905)[5]:0.10903468460858746)[4]:0.47884178441674663,1urva:0.22474294051596164)[6];
[594] tree 'tree_594'= ((1lh1:2.188081826580397,(2hhba:0.7880892106200107,2mm1:0.9214098546123803)[5]:0.02619809729833738)[4]:0.20769098023732774,1urva:0.40772599553888933)[6];
[595] tree 'tree_595'= ((1lh1:2.2434019850894042,(2mm1:1.019312426903907,2hhba:0.9818380226297175)[5]:0.13789851183973367)[4]:0.18816943027371902,1urva:0.31888651583921546)[6];
[596] tree 'tree_596'= ((2hhba:0.9071990381598368,(2mm1:0.9608784666146671,1lh1:2.34320794971638)[5]:0.4526735917965997)[4]:0.05733100617250802,1urva:0.3867319616897332)[6];
[597] tree 'tree_597'= ((2hhba:0.7863588764057411,(2mm1:0.9447249331271966,1lh1:1.3826057901579198)[5]:0.141225171134224)[4]:0.14814273484840135,1urva:0.3497741392850859)[6];
[598] tree 'tree_598'= ((2hhba:1.0885146699716894,1urva:0.5761031403356045)[4]:0.18223287867111043,(2mm1:1.1789245805573456,1lh1:1.6370270141182512)[5]:0.031070730349930346)[6];
[599] tree 'tree_599'= ((2hhba:0.8832352054360557,1urva:0.6489254927932933)[4]:0.11212519152575433,(2mm1:0.9932842339734484,1lh1:1.3792511841118542)[5]:0.029456047056965962)[6];
[600] tree 'tree_600'= (1lh1:1.454484137002696,(2hhba:0.6525957520530511,(1urva:0.6363976017666505,2mm1:1.03569297733191)[4]:0.2720417781442553)[5]:0.10131331833520285)[6];
[601] tree 'tree_601'= ((1urva:0.442763184346888,2hhba:1.0125062460230452)[4]:0.14604901272111792,(2mm1:0.7666603441274519,1lh1:1.4280372518496725)[5]:0.20791513983350224)[6];
[602] tree 'tree_602'= (((1lh1:1.282242020542135,2mm1:0.6748304089007061)[5]:0.27274887697616323,2hhba:0.995224945927474)[4]:0.14715478799483173,1urva:0.5859952332371247)[6];
[603] tree 'tree_603'= (((2mm1:0.684253203529832,2hhba:0.92463900924536)[5]:0.11618934255222835,1lh1:1.143498700505645)[4]:0.1269242807042292,1urva:0.49761943433589495)[6];
[604] tree 'tree_604'= (((1urva:0.5817392057870177,2hhba:1.136276170668871)[5]:0.14925203764837597,2mm1:0.7736504752565307)[4]:0.171413342521477,1lh1:1.4490662219794297)[6];
[605] tree 'tree_605'= ((1urva:0.4578990063483164,(2mm1:0.8009935069836115,2hhba:1.0632940126395471)[5]:0.11000242369987775)[4]:0.6538339823249246,1lh1:1.3573429574014435)[6];
[606] tree 'tree_606'= ((2mm1:0.7176236995278997,(1urva:0.6547537857810313,2hhba:0.8436059446237192)[5]:0.19876670251311768)[4]:0.265964970023838,1lh1:1.3045768350939246)[6];
[607] tree 'tree_607'= ((2mm1:0.6308238124243339,(1urva:0.7057832284987404,2hhba:0.8799244822922108)[5]:0.18903147252040875)[4]:0.2636830664498141,1lh1:1.3567351778530083)[6];
[608] tree 'tree_608'= ((2mm1:0.7147195718482751,(1urva:0.6819203890499652,2hhba:1.1756998939323366)[5]:0.33189926613729104)[4]:0.5579059873632424,1lh1:1.3567351778530083)[6];
[609] tree 'tree_609'= ((2mm1:0.6244827727877087,(1urva:0.3382909500429784,2hhba:1.137067739367507)[5]:0.45560127672339057)[4]:0.1987427559158515,1lh1:1.192844635915687)[6];
[610] tree 'tree_610'= ((1lh1:1.4325412660965189,2mm1:0.6226220578234374)[4]:0.19815551117723024,(1urva:0.42529970371575576,2hhba:1.0905759772409578)[5]:0.3342094932035504)[6];
[611] tree 'tree_611'= ((1urva:0.49250511263311914,(2hhba:1.0239929283629368,1lh1:1.2728976015156712)[5]:0.09080644021600925)[4]:0.3955012724012711,2mm1:0.5767955034771837)[6];
[612] tree 'tree_612'= ((1urva:0.5809162047880931,(2hhba:1.2030269886763556,1lh1:1.3519810977579)[5]:0.11189340845962908)[4]:0.4200732594585957,2mm1:0.7490371850671801)[6];
[613] tree 'tree_613'= ((1urva:0.6011020784196861,2mm1:0.7616144665268539)[4]:0.1531204348998022,(2hhba:1.2575212738291301,1lh1:1.5312346763522704)[5]:0.2076759848653687)[6];
[614] tree 'tree_614'= (((2hhba:0.7263369576907053,1lh1:1.6229083487544478)[5]:0.1458782451199937,1urva:0.6808958391039239)[4]:0.22470897583702626,2mm1:0.762980356741695)[6];
[615] tree 'tree_615'= (((2hhba:0.7755816976605797,1lh1:1.6189919568295283)[5]:0.14552621268288915,1urva:0.6792527056712659)[4]:0.22416670959069115,2mm1:0.7611391374822656)[6];
[616] tree 'tree_616'= (2hhba:0.7030898973430167,((1urva:0.5558779676735992,1lh1:1.417683545315852)[4]:0.16267046279512581,2mm1:0.5965805275546401)[5]:0.09265564643416606)[6];
[617] tree 'tree_617'= (2hhba:0.6543265540204082,(1urva:0.7848561551756388,(2mm1:0.5090248837957568,1lh1:1.588655600430674)[4]:0.5376669672455217)[5]:0.11214360435158456)[6];
[618] tree 'tree_618'= (((1urva:0.784856155175639,2hhba:0.648226320232463)[5]:0.3590184427289629,1lh1:1.7401996968799838)[4]:0.3662095288803677,2mm1:0.5305331942095936)[6];
[619] tree 'tree_619'= ((2mm1:0.6163981607306511,1lh1:1.740199696879983)[4]:0.03262075236851632,(1urva:0.5898030834949971,2hhba:0.6482263202324628)[5]:0.5355024198589249)[6];
[620] tree 'tree_620'= ((2mm1:0.5913558921432545,(1urva:0.7098964430659316,2hhba:0.7122417878117329)[5]:0.25142039359113666)[4]:0.037269228839218814,1lh1:1.7302045678621534)[6];
[621] tree 'tree_621'= ((2mm1:0.9342042711755821,(1urva:0.49883419177625266,2hhba:0.7967455666248)[5]:0.3547977623797054)[4]:0.04169102874517352,1lh1:1.5682584868849498)[6];
[622] tree 'tree_622'= ((2mm1:0.8465390793916187,(1urva:0.5672628071041107,2hhba:0.9060407929576401)[5]:0.10699314470454971)[4]:0.06200262112971229,1lh1:1.6869899158919204)[6];
[623] tree 'tree_623'= ((2mm1:1.0070177784457235,1lh1:1.4561160010696017)[4]:0.09297553377365964,(1urva:0.29971229381271347,2hhba:0.9842171610754297)[5]:0.4240110878023836)[6];
[624] tree 'tree_624'= ((2mm1:0.8542929517201213,1lh1:1.4663089113180463)[4]:0.39264468824586807,(2hhba:0.9260640048968719,1urva:0.4060503358496061)[5]:0.2721538744291976)[6];
[625] tree 'tree_625'= ((2mm1:0.854292951720121,(2hhba:0.9260640048968722,1urva:0.40605033584960615)[5]:0.24906062585606192)[4]:0.4127290295581456,1lh1:1.4252032102654542)[6];
[626] tree 'tree_626'= ((2mm1:0.9469843104182367,(2hhba:0.9704993725853418,1urva:0.6664406047621427)[5]:0.07889477615306084)[4]:0.4894010692893173,1lh1:1.507427918776898)[6];
[627] tree 'tree_627'= ((2mm1:0.8605554363826438,(2hhba:1.0204493705785993,1urva:0.5928551066826899)[5]:0.3027587281011681)[4]:0.21634065310628708,1lh1:1.5460144719869466)[6];
[628] tree 'tree_628'= ((2mm1:0.9845030051665147,(2hhba:0.8066237000841205,1urva:0.5636745238573311)[5]:0.21018583132631474)[4]:0.33929007603122563,1lh1:1.253940275152865)[6];
[629] tree 'tree_629'= ((2mm1:1.0041797761170697,(2hhba:0.9391457339124454,1urva:0.7162205878953006)[5]:0.23095273529988025)[4]:0.42810471919444193,1lh1:1.3296165953304235)[6];
[630] tree 'tree_630'= ((2mm1:0.8950109534140904,(2hhba:0.7949149187987592,1urva:0.4716102876374011)[5]:0.23425703638600726)[4]:0.4043535447067829,1lh1:1.2558497005930718)[6];
[631] tree 'tree_631'= ((1urva:0.6884666117952674,(2hhba:0.9425557684146224,2mm1:0.6702964717167492)[5]:0.14907744205444806)[4]:0.38937402680680755,1lh1:1.3883657976471642)[6];
[632] tree 'tree_632'= ((1lh1:1.251334637319558,(2hhba:0.8031834120842811,1urva:0.47958430726180645)[5]:0.397569536164136)[4]:0.3079896460433242,2mm1:0.628283990396826)[6];
[633] tree 'tree_633'= (((2hhba:0.826494466370161,1urva:0.4298539485102496)[5]:0.5233636529901318,2mm1:0.6217949028297941)[4]:0.13008122747283163,1lh1:1.515654358199906)[6];
[634] tree 'tree_634'= ((1lh1:1.4094074077931011,(2hhba:0.8393514559634103,1urva:0.4298539485102495)[5]:0.33601275485668797)[4]:0.18671232881451058,2mm1:0.40602802528817433)[6];
[635] tree 'tree_635'= ((1lh1:1.4940624165441503,(2hhba:0.8361277510926632,1urva:0.45028225010663125)[5]:0.2789423055998357)[4]:0.2980104581476789,2mm1:0.42249306274199205)[6];
[636] tree 'tree_636'= ((1lh1:1.409578309018127,(2hhba:0.8106435771912606,1urva:0.5968947256773687)[5]:0.09256642969344209)[4]:0.3907264447644419,2mm1:0.4808487533076751)[6];
[637] tree 'tree_637'= ((2mm1:0.758420876790963,1lh1:1.480680651491769)[4]:0.355099875183786,(1urva:0.6672775327965244,2hhba:0.909675593171187)[5]:0.10425309649921914)[6];
[638] tree 'tree_638'= ((2mm1:0.8858737094789104,(1urva:0.6704787953766456,2hhba:0.8126814640732091)[5]:0.1735664460810753)[4]:0.17905840661297295,1lh1:1.4807929649332947)[6];
[639] tree 'tree_639'= ((2mm1:0.7436861530511778,(1urva:0.43343616975987476,2hhba:0.8407433873410188)[5]:0.5463362790109867)[4]:0.05719378207568094,1lh1:1.7422479559666435)[6];
[640] tree 'tree_640'= (((1urva:0.6075557850473929,2hhba:0.8407433873410186)[5]:0.6896700511827684,1lh1:1.727617309203725)[4]:0.020454176513839913,2mm1:0.7990767262876588)[6];
[641] tree 'tree_641'= (((1urva:0.5711791684836014,2hhba:0.7493465762276535)[5]:0.29868880840853684,2mm1:0.8371604313829646)[4]:0.18436288200160283,1lh1:1.9398938137369677)[6];
[642] tree 'tree_642'= ((2mm1:0.8059432826689408,1lh1:1.4032450022633811)[4]:0.08540072436515589,(1urva:0.5586453525259707,2hhba:0.7822252527843746)[5]:0.2882896616159636)[6];
[643] tree 'tree_643'= ((2mm1:0.8906674625629861,1lh1:1.3957204445722529)[4]:0.04148391211183164,(1urva:0.4879612612751963,2hhba:0.8607696836375571)[5]:0.24944025511109885)[6];
[644] tree 'tree_644'= ((1lh1:1.2981652978729832,2mm1:0.7467395541431097)[4]:0.079004107290753,(1urva:0.5022656247898043,2hhba:0.8860027573142019)[5]:0.24640547268502558)[6];
[645] tree 'tree_645'= ((1lh1:1.297336638890322,2mm1:0.8171310480732894)[4]:0.22887093910679845,(1urva:0.4434646614902895,2hhba:0.741162248909554)[5]:0.04391210158757187)[6];
[646] tree 'tree_646'= ((2mm1:0.9965808044500106,1lh1:1.4345999607502702)[4]:0.0620964649021476,(2hhba:0.7965554191133486,1urva:0.5317932123956051)[5]:0.14412547306704315)[6];
[647] tree 'tree_647'= (2hhba:0.8509210169667314,((2mm1:0.9310396076338313,1lh1:1.7008501975652466)[4]:0.2311940349299313,1urva:0.6339194283438976)[5]:0.2213415265349119)[6];
[648] tree 'tree_648'= (((2hhba:0.9047835248370723,1urva:0.688760512237421)[5]:0.0643702796778061,1lh1:1.7008501975652464)[4]:0.04781029237098425,2mm1:0.9204133596354788)[6];
[649] tree 'tree_649'= (((1lh1:1.853961232231871,1urva:0.5347360430616359)[5]:0.036013033801179,2hhba:0.9749325028331807)[4]:0.11460787643173863,2mm1:0.7512969681857905)[6];
[650] tree 'tree_650'= (2hhba:0.6525674607457137,(1urva:0.596839732081117,(2mm1:0.6807262241895575,1lh1:1.3230710991967127)[4]:0.17379630009072433)[5]:0.3270895119090316)[6];
[651] tree 'tree_651'= (2hhba:0.5922941902340045,(1urva:0.45723308528265827,(2mm1:0.6671124702784741,1lh1:1.2917332081565214)[4]:0.2440456437963905)[5]:0.35923590579683784)[6];
[652] tree 'tree_652'= (2hhba:0.6672300340095761,(1urva:0.38725078883837466,(2mm1:0.8159190511594518,1lh1:1.488350381009025)[4]:0.2811922962376437)[5]:0.36402628189135633)[6];
[653] tree 'tree_653'= (2hhba:0.6718521413443359,(1urva:0.6602237753247755,(2mm1:1.0184584127749279,1lh1:1.8916992315057657)[4]:0.2732142461285253)[5]:0.15730032127409002)[6];
[654] tree 'tree_654'= (2hhba:0.6514440393261804,(1urva:0.5951496329545114,(2mm1:1.0189778438389157,1lh1:1.4816478904988726)[4]:0.41911011965073075)[5]:0.4106406132934399)[6];
[655] tree 'tree_655'= (2hhba:0.4130687173621519,(1urva:0.5839041680798547,(2mm1:0.9391525527966279,1lh1:1.2831130940609108)[4]:0.1069606702577155)[5]:0.3767116541206253)[6];
[656] tree 'tree_656'= (2hhba:0.4061783469886679,(1urva:0.5939418784006628,(2mm1:1.1666753549699842,1lh1:1.3029726130888224)[4]:0.201318814854899)[5]:0.38166525496134523)[6];
[657] tree 'tree_657'= (2hhba:0.5000034775888491,(1urva:0.5646117167571489,(2mm1:0.9556822226824035,1lh1:1.7579847722683795)[4]:0.18097088209885473)[5]:0.4643548782682623)[6];
[658] tree 'tree_658'= (2hhba:0.4687861250433751,(1urva:0.46024505946671496,(2mm1:0.9454444062676797,1lh1:1.7391522305184162)[4]:0.16387948930177543)[5]:0.5620688621970247)[6];
[659] tree 'tree_659'= (2hhba:0.4510650496139649,(1urva:0.4886802721655862,(2mm1:0.5250932744201324,1lh1:1.6478012586697677)[4]:0.4442810102076563)[5]:0.4131091975053084)[6];
[660] tree 'tree_660'= (2hhba:0.5083609475694261,(1urva:0.6192785166908172,(2mm1:0.5250932744201324,1lh1:1.171560282791458)[4]:0.1730479492727437)[5]:0.4193236246336843)[6];
[661] tree 'tree_661'= (2hhba:0.046901902454916836,(1urva:0.46389962120383843,(2mm1:0.6792609071689608,1lh1:1.515530933758115)[4]:0.587122878601193)[5]:0.7608170241114753)[6];
[662] tree 'tree_662'= (2hhba:0.04374512692426203,(1urva:0.40400677884798214,(2mm1:0.80498659468967,1lh1:1.4655444293852669)[4]:0.2978977593579114)[5]:0.7096095370094477)[6];
[663] tree 'tree_663'= (2hhba:0.04570566319417916,(1urva:0.4254575851292549,(2mm1:0.8477274901542164,1lh1:1.543357751579969)[4]:0.25871554856640777)[5]:0.7939454537246811)[6];
[664] tree 'tree_664'= (2hhba:0.045854171968811974,(1urva:0.5014417453010714,(2mm1:0.782039666557394,1lh1:1.4237676558121293)[4]:0.3012631632979639)[5]:0.754818189659296)[6];
[665] tree 'tree_665'= (2hhba:0.33345997718533293,(1urva:0.5453248501552648,(2mm1:0.9516444031487279,1lh1:1.4494272040237293)[4]:0.215507782883106)[5]:0.7114981554631866)[6];
[666] tree 'tree_666'= (2hhba:0.2899757324607016,(1urva:0.7408868710211451,(2mm1:1.2883642523218293,1lh1:1.5566666045227695)[4]:0.20124280400486091)[5]:0.584719972170003)[6];
[667] tree 'tree_667'= (2hhba:0.28151909053516255,(1urva:0.5042682499532046,(2mm1:1.084488651262074,1lh1:1.488996016858161)[4]:0.1632984333991262)[5]:0.6838313737654157)[6];
[668] tree 'tree_668'= (2hhba:0.1328917639213367,(1urva:0.44749102141671226,(2mm1:0.9487701429417865,1lh1:1.72213217922879)[4]:0.35590751539872967)[5]:0.7034898392444378)[6];
[669] tree 'tree_669'= (2hhba:0.12289063553122112,(1urva:0.3781169480237716,(2mm1:0.6674151049757138,1lh1:1.6467045956707782)[4]:0.6459528789258424)[5]:0.8132956058412875)[6];
[670] tree 'tree_670'= (2hhba:0.11849583560645419,(1urva:0.4221873853716174,(2mm1:0.7271907431425596,1lh1:1.7059556388887713)[4]:0.4511742756478756)[5]:0.783443302804994)[6];
[671] tree 'tree_671'= (2hhba:0.11496223568168523,(1urva:0.35078156573417624,(2mm1:0.4909812720549056,1lh1:1.811621206915751)[4]:0.3702090393047179)[5]:0.8078836819631512)[6];
[672] tree 'tree_672'= (2hhba:0.12979175033228932,(1urva:0.44314439969392383,(2mm1:0.5146475479413725,1lh1:1.8845266941768248)[4]:0.6791158337406591)[5]:0.9342410581482852)[6];
[673] tree 'tree_673'= (2hhba:0.13554082566821274,(1urva:0.5388679685854796,(2mm1:1.0060403167550975,1lh1:1.8362927552943555)[4]:0.26785958916963826)[5]:0.9029571481879007)[6];
[674] tree 'tree_674'= (2hhba:0.10965039552581016,(1urva:0.4361346614327397,(2mm1:0.6707007630183041,1lh1:1.5809361256210708)[4]:0.2124458522923912)[5]:0.8776576375413001)[6];
[675] tree 'tree_675'= (2hhba:0.02980689818548815,(1urva:0.6780873309045804,(2mm1:0.6839267107737466,1lh1:1.6589507316947718)[4]:0.29124673324621597)[5]:0.71956977179144)[6];
[676] tree 'tree_676'= (2hhba:0.03193542400463954,(1urva:0.35081916375758365,(2mm1:0.855075858436589,1lh1:1.882154732614538)[4]:0.3747786580459705)[5]:0.9813598758044464)[6];
[677] tree 'tree_677'= (2hhba:0.02724139000164522,(1urva:0.3202060818480146,(2mm1:0.9069342175534828,1lh1:1.4731641837817135)[4]:0.4590289814642542)[5]:0.9118709760131131)[6];
[678] tree 'tree_678'= (2hhba:0.027241390001645223,(1urva:0.328304406240398,(2mm1:0.793926996099288,1lh1:1.8087534356121586)[4]:0.39678640065276727)[5]:0.911870976013113)[6];
[679] tree 'tree_679'= (2hhba:0.22918203826468728,(1urva:0.30355737558069984,(2mm1:1.0583725941621736,1lh1:1.88662693372981)[4]:0.385950424683408)[5]:0.5020003580515923)[6];
[680] tree 'tree_680'= (1urva:0.30946630652999274,(2hhba:0.7284880500101605,(2mm1:0.9927428769872789,1lh1:1.8378199228691432)[4]:0.2858330787820876)[5]:0.16738145840273314)[6];
[681] tree 'tree_681'= (1urva:0.4004385280632289,((2mm1:1.1683089039532915,1lh1:2.0019789363355693)[4]:0.19715782153414796,2hhba:0.9706936816201672)[5]:0.08308950370514898)[6];
[682] tree 'tree_682'= (2hhba:0.682927578854739,((2mm1:1.190485935722164,1lh1:1.9126122770972203)[4]:0.17885021835923254,1urva:0.4493321720466202)[5]:0.057274169341935514)[6];
[683] tree 'tree_683'= (1urva:0.4852898095830706,(2hhba:0.6742219530780146,(2mm1:0.5880255684527114,1lh1:1.8255054665998394)[4]:0.5399773048135942)[5]:0.07131119395182414)[6];
[684] tree 'tree_684'= (1urva:0.5520401963619764,((2mm1:0.9081895517037384,1lh1:1.756176413779008)[4]:0.1705591023404871,2hhba:0.540649986536705)[5]:0.14842559126988425)[6];
[685] tree 'tree_685'= (2hhba:0.5169763713818473,((2mm1:1.0992221366602306,1lh1:1.8960964543346839)[4]:0.2440858772373964,1urva:0.7382620007688416)[5]:0.12856010949343155)[6];
[686] tree 'tree_686'= (2hhba:1.1584168675860473,((2mm1:1.0081719047077065,1lh1:1.4179340809024712)[4]:0.11122251175233133,1urva:0.6046124646245651)[5]:0.044808569504835694)[6];
[687] tree 'tree_687'= (2hhba:0.8298622065515093,((2mm1:0.9834293005457256,1lh1:1.190085163658272)[4]:0.19619609701053678,1urva:0.5138443298238439)[5]:0.033975185657863616)[6];
[688] tree 'tree_688'= (2hhba:1.0601800980540268,((2mm1:0.7300436566933223,1lh1:1.5203784381781642)[4]:0.6694436500693756,1urva:0.6096160855218918)[5]:0.04340457413024974)[6];
[689] tree 'tree_689'= (1urva:0.2956233533996715,((2mm1:0.6844708901050115,1lh1:1.6907591387911836)[4]:0.28508915576088956,2hhba:0.8181529637447869)[5]:0.16848587620164368)[6];
[690] tree 'tree_690'= (1urva:0.29259248440254604,((2mm1:0.6846201133879435,1lh1:1.6907591387911836)[4]:0.3394403666115513,2hhba:0.9037451103813523)[5]:0.16802742026739192)[6];
[691] tree 'tree_691'= (1urva:0.2907257047066298,((2mm1:0.5082154889688075,1lh1:1.6799718663927652)[4]:0.581581860176592,2hhba:1.0998619056505423)[5]:0.24037941754408296)[6];
[692] tree 'tree_692'= ((2mm1:0.7453857414578346,1lh1:1.5186988598875775)[4]:0.5272604226903554,(1urva:0.203711971905953,2hhba:1.0384217826873712)[5]:0.07577412417011528)[6];
[693] tree 'tree_693'= (1urva:0.4548063439048118,(2hhba:1.093342756795449,(2mm1:0.7453857414578345,1lh1:1.597564000960797)[4]:0.3023088619820463)[5]:0.04281833271579183)[6];
[694] tree 'tree_694'= (2hhba:1.1199097081197882,((2mm1:0.7453857414578343,1lh1:1.5477248249189077)[4]:0.21474313239162424,1urva:0.4863959579027599)[5]:0.06280737155812868)[6];
[695] tree 'tree_695'= (1urva:0.406532218054362,(2hhba:0.7050334563395471,(2mm1:0.744240684210282,1lh1:1.4894505810618868)[4]:0.192578616869594)[5]:0.21798562344199446)[6];
[696] tree 'tree_696'= (2hhba:1.1399760470455462,((2mm1:0.7070826975795231,1lh1:1.5895853280088772)[4]:0.3144772997477457,1urva:0.3880315565039175)[5]:0.10567291393876581)[6];
[697] tree 'tree_697'= ((2mm1:0.9374865509937775,1lh1:1.5715594747840427)[4]:0.19501579124026258,(2hhba:1.082586364793998,1urva:0.3501957521244437)[5]:0.19880533585525634)[6];
[698] tree 'tree_698'= (2hhba:1.0320816321111699,(1urva:0.4990938451431312,(2mm1:0.7096312572294894,1lh1:1.4963505403144246)[4]:0.5020584443478011)[5]:0.13645631414345222)[6];
[699] tree 'tree_699'= (((1urva:0.3985148904801232,2hhba:0.9586021636211193)[5]:0.4063578077141946,1lh1:1.4361873977940167)[4]:0.15774465538637783,2mm1:0.6637568905191582)[6];
[700] tree 'tree_700'= (((1urva:0.751688097770267,2hhba:0.9586021636211192)[5]:0.26442867632244127,2mm1:0.6423877047710379)[4]:0.31754483712879944,1lh1:1.56170684660971)[6];
[701] tree 'tree_701'= (((1urva:0.7338650108385469,2hhba:0.8652739124801607)[5]:0.5361883669023779,2mm1:0.39078379255347456)[4]:0.23476275003155966,1lh1:1.436677078818392)[6];
[702] tree 'tree_702'= (((1urva:0.7270836495166989,2hhba:0.8225670707828573)[5]:0.6080737139575136,2mm1:0.3754079967859892)[4]:0.4892663071350914,1lh1:1.3432142857656268)[6];
[703] tree 'tree_703'= (((1urva:0.5503692618037492,2hhba:0.8225670707828574)[5]:0.7700582540338121,2mm1:0.5566550534610029)[4]:0.3609984343517021,1lh1:1.342754247410039)[6];
[704] tree 'tree_704'= (((1urva:0.4714901682237063,2hhba:0.8225670707828574)[5]:0.6025772566916592,2mm1:0.550970975128742)[4]:0.353407974577872,1lh1:1.318959160755286)[6];
[705] tree 'tree_705'= (((1urva:0.28080268489133475,2hhba:0.8544466575288077)[5]:0.6506504025548215,2mm1:0.5816418192113765)[4]:0.6162781064653173,1lh1:1.0807815717927514)[6];
[706] tree 'tree_706'= (((1urva:0.45514420267921274,2hhba:0.9702533650989225)[5]:0.5349178599079225,2mm1:0.5059868618468897)[4]:0.7929255979390688,1lh1:1.1641424810949375)[6];
[707] tree 'tree_707'= (((1urva:0.5301087405095539,2hhba:1.0777154347395466)[5]:0.5228644484290879,2mm1:0.5381385870778019)[4]:0.8922510327649622,1lh1:0.8263855197873843)[6];
[708] tree 'tree_708'= (((1urva:0.599660462965161,2hhba:0.9427740140684431)[5]:0.7123589813951507,2mm1:0.5564801488329006)[4]:1.0114289356931843,1lh1:0.77819186306888)[6];
[709] tree 'tree_709'= (((1urva:0.6193791201512993,2hhba:0.9737752868478613)[5]:0.550096251096434,2mm1:0.5747789061521152)[4]:0.4248834096234035,1lh1:0.8082062968596824)[6];
[710] tree 'tree_710'= (((1urva:0.392906971145645,2hhba:0.9641527744883669)[5]:0.5384235535477289,2mm1:0.4457291052028127)[4]:0.6380980162095866,1lh1:0.8471159208147789)[6];
[711] tree 'tree_711'= (((1urva:0.38961757309349276,2hhba:0.9560809343549839)[5]:0.6078485136216073,2mm1:0.4363325653644792)[4]:0.7218814685767692,1lh1:0.9628012235697552)[6];
[712] tree 'tree_712'= (((1urva:0.2216702629455964,2hhba:0.9344622030934594)[5]:0.7709835449189248,2mm1:0.39292745987179634)[4]:0.5442178395988161,1lh1:0.8833955299876768)[6];
[713] tree 'tree_713'= (((1urva:0.2532145001891368,2hhba:1.067438530354531)[5]:0.7846678677479516,2mm1:0.6059823846134582)[4]:0.35760649366743014,1lh1:1.0667606718140978)[6];
[714] tree 'tree_714'= (((1urva:0.49660948757710294,2hhba:1.05575803386158)[5]:0.4380245113632507,2mm1:0.39820463843462883)[4]:0.5737953509361005,1lh1:0.9201022005704449)[6];
[715] tree 'tree_715'= (((1urva:0.5691333951431039,2hhba:0.9828151521831697)[5]:0.47673611038042063,2mm1:0.4237126412498624)[4]:0.8687196808148784,1lh1:0.9601141569888504)[6];
[716] tree 'tree_716'= (((1urva:0.4708980310033788,2hhba:1.0754406923552517)[5]:0.37216922066500846,2mm1:0.5200252132191001)[4]:0.9038165406310164,1lh1:0.9989034151575136)[6];
[717] tree 'tree_717'= (((1urva:0.52031874037924,2hhba:0.6720935440525699)[5]:0.7913474677291644,2mm1:0.5234421949297071)[4]:0.7262511525929245,1lh1:1.1113740074706049)[6];
[718] tree 'tree_718'= (((1urva:0.44903375512172494,2hhba:0.580015026287596)[5]:0.6829308603828108,2mm1:0.5180753374668099)[4]:0.9269277255167173,1lh1:0.893529265483492)[6];
[719] tree 'tree_719'= (((1urva:0.46627620845242346,2hhba:0.9946450579005668)[5]:0.6793469376434889,2mm1:0.5249180239234288)[4]:1.0238889280811634,1lh1:0.6664313718722751)[6];
[720] tree 'tree_720'= (((1urva:0.5911374102099012,2hhba:0.8388025977544901)[5]:0.34378661130646515,2mm1:0.5540489314380388)[4]:1.125144401839897,1lh1:0.5822468937436001)[6];
[721] tree 'tree_721'= (((1urva:0.5377726577992346,2hhba:0.7630799448188583)[5]:0.3127513780804758,2mm1:0.6006799815739563)[4]:1.039375230218515,1lh1:0.5686760623150434)[6];
[722] tree 'tree_722'= (((1urva:0.3907984822661632,2hhba:0.8320511945007639)[5]:0.5450197195652298,2mm1:0.5886223152816172)[4]:1.039375230218515,1lh1:0.5686760623150434)[6];
[723] tree 'tree_723'= (((1urva:0.5087142876028066,2hhba:0.8169953492656732)[5]:0.28018353323957945,2mm1:0.7409131333607504)[4]:0.8701832230580712,1lh1:0.5254466449021201)[6];
[724] tree 'tree_724'= (((1urva:0.5793547250866604,2hhba:0.756587411114044)[5]:0.6293488741393232,2mm1:0.6215682113116112)[4]:1.0886313329319193,1lh1:0.6096227475727655)[6];
[725] tree 'tree_725'= (((1urva:0.6133420874272209,2hhba:0.8009719813443001)[5]:0.39664898469930066,2mm1:0.7553136846771376)[4]:0.8570945306082872,1lh1:0.521630161413127)[6];
[726] tree 'tree_726'= (((1urva:0.5555881987048191,2hhba:0.725550373030474)[5]:0.20375320644714176,2mm1:0.6841913805184051)[4]:0.9668771905908444,1lh1:0.6450723297576032)[6];
[727] tree 'tree_727'= (((1urva:0.6304573112192813,2hhba:0.7341612096157637)[5]:0.361785866751533,2mm1:0.7912065929922977)[4]:0.9969598388820117,1lh1:0.38348363752802545)[6];
[728] tree 'tree_728'= (((1urva:0.6812980246342257,2hhba:0.8919101919896462)[5]:0.403691640360376,2mm1:0.54038401215705)[4]:1.3250288472389329,1lh1:0.39009618385594214)[6];
[729] tree 'tree_729'= (((1urva:0.5761821826709856,2hhba:0.7972691055712882)[5]:0.7764440466586562,2mm1:0.24372665936202642)[4]:1.3123306367143233,1lh1:0.9568687157532204)[6];
[730] tree 'tree_730'= (((1urva:0.5761821826709856,2hhba:0.7972691055712882)[5]:0.7764440466586562,2mm1:0.49094037852337724)[4]:0.9532630449769265,1lh1:0.8880862411787022)[6];
[731] tree 'tree_731'= (((1urva:0.3327029261723309,2hhba:1.0207106697252124)[5]:0.6001721033791458,2mm1:0.5066010257891951)[4]:1.1775083272032798,1lh1:0.9107151905394579)[6];
[732] tree 'tree_732'= (((1urva:0.4669163788360602,2hhba:1.0142766663412048)[5]:0.5624557832600767,2mm1:0.5341327327947224)[4]:0.9436626709922405,1lh1:0.9049745386666059)[6];
[733] tree 'tree_733'= (((1urva:0.7815343875503187,2hhba:1.0142766663412046)[5]:0.29918193337707266,2mm1:0.46991518223440715)[4]:0.9886285251391127,1lh1:0.9171254420058489)[6];
[734] tree 'tree_734'= (((1urva:0.48591538644106613,2hhba:0.6306218205294396)[5]:0.18941916303522177,2mm1:0.920733847401761)[4]:0.9335146278288061,1lh1:0.5985833362412895)[6];
[735] tree 'tree_735'= (((1urva:0.6045341874557135,2hhba:0.7786321493943993)[5]:0.0840792457508277,2mm1:0.7721851079334103)[4]:1.1481559828687375,1lh1:0.5985833362412895)[6];
[736] tree 'tree_736'= (((2mm1:0.8613845714230289,2hhba:0.8303116427280512)[5]:0.06166779785404061,1urva:0.6107187221871838)[4]:1.22436156917648,1lh1:0.6383126019272453)[6];
[737] tree 'tree_737'= (((1urva:0.7295908889094578,2hhba:0.7328528898918056)[5]:0.3334256622920042,2mm1:0.7343463441903744)[4]:1.0491229674525568,1lh1:0.7120590251396656)[6];
[738] tree 'tree_738'= (((1urva:0.75161758870261,2hhba:0.7549780710632967)[5]:0.3434919433795005,2mm1:0.47473557001623584)[4]:1.2744795580625972,1lh1:0.705548736733847)[6];
[739] tree 'tree_739'= (((1urva:0.6657817557117129,2hhba:0.754978071063297)[5]:0.3824455388787431,2mm1:0.6238120214875091)[4]:1.0384050445491553,1lh1:0.8580667918625341)[6];
[740] tree 'tree_740'= (((1urva:0.6170116809209717,2hhba:0.6996741570175207)[5]:0.47199429191274356,2mm1:0.42243877323311185)[4]:1.1630649817623884,1lh1:0.6376368712189096)[6];
[741] tree 'tree_741'= (((1urva:0.7248367703711863,2hhba:0.7778261003778371)[5]:0.481037443368657,2mm1:0.5560990382042823)[4]:1.1793420234193823,1lh1:0.6453438675540877)[6];
[742] tree 'tree_742'= (((1urva:0.7559747172328352,2hhba:0.8498655311108333)[5]:0.40165401120807076,2mm1:0.5810685654716012)[4]:0.9822604058013271,1lh1:0.6199208650440299)[6];
[743] tree 'tree_743'= (((1urva:0.6873609930391467,2hhba:0.5893586506659333)[5]:0.458522921716093,2mm1:0.6198855952503772)[4]:1.1281079062363255,1lh1:0.6617790161024668)[6];
[744] tree 'tree_744'= (((1urva:0.5273417861017553,2hhba:0.8607204716679591)[5]:0.6457780012937,2mm1:0.7258707633159125)[4]:1.140836287942205,1lh1:0.7340517113996101)[6];
[745] tree 'tree_745'= (((1urva:0.47029112381737925,2hhba:0.7561036338049099)[5]:0.5428933932458404,2mm1:0.4383147508929266)[4]:1.0007003272115356,1lh1:0.62002529425224)[6];
[746] tree 'tree_746'= (((1urva:0.5657886445470306,2hhba:0.8806139271955102)[5]:0.3498756567528831,2mm1:0.8136037678495838)[4]:0.849088947041284,1lh1:0.7018993815866942)[6];
[747] tree 'tree_747'= (((1urva:0.5657886445470308,2hhba:0.7177991073973282)[5]:0.4236629359108479,2mm1:0.4582481153554412)[4]:0.849088947041284,1lh1:0.7018993815866942)[6];
[748] tree 'tree_748'= (((1urva:0.584870403158595,2hhba:0.7927825155292041)[5]:0.5830875467438084,2mm1:0.47370296763233233)[4]:0.9440259196711983,1lh1:0.5974072070953202)[6];
[749] tree 'tree_749'= (((1urva:0.5070494993077981,2hhba:0.9169127478213417)[5]:0.33907720215203097,2mm1:0.6568759731550731)[4]:0.8575477564840333,1lh1:0.5925961902464763)[6];
[750] tree 'tree_750'= (((1urva:0.3071517942747459,2hhba:0.738679362030837)[5]:0.2534558458277587,2mm1:0.8724777891160738)[4]:0.6988226427682065,1lh1:0.5914470594387008)[6];
[751] tree 'tree_751'= (((1urva:0.48156494491379176,2hhba:0.7210870257565607)[5]:0.3306256752952652,2mm1:1.1856492463603303)[4]:0.9377165982696555,1lh1:0.7252977512555229)[6];
[752] tree 'tree_752'= (((1urva:0.3874727542537817,2hhba:0.580195005632272)[5]:0.26602526281601846,2mm1:0.9539871702006866)[4]:0.754497678617521,1lh1:0.5835830043305195)[6];
[753] tree 'tree_753'= (((1urva:0.6509675356527354,2hhba:0.6510723461947228)[5]:0.2781101596748996,2mm1:0.9542075381339705)[4]:0.660949164947922,1lh1:0.5919988840128876)[6];
[754] tree 'tree_754'= (((1urva:0.5562034620955353,2hhba:0.6769582575909775)[5]:0.2704736344256584,2mm1:0.6192079581981704)[4]:0.8125661410950393,1lh1:0.5726683287828379)[6];
[755] tree 'tree_755'= (((1urva:0.7259293469875497,2hhba:0.7890912821850629)[5]:0.4156588638288725,2mm1:0.7406855990403023)[4]:1.0361623853583113,1lh1:0.6073347965225678)[6];
[756] tree 'tree_756'= (((1urva:0.7057485027376944,2hhba:0.7671545354055324)[5]:0.5357721876529504,2mm1:0.6823780488661197)[4]:0.7805642204493409,1lh1:0.5565522069137553)[6];
[757] tree 'tree_757'= (((1urva:0.5516063085553014,2hhba:0.7646617139493692)[5]:0.5282321935035643,2mm1:0.7216245967752952)[4]:0.7780278250467888,1lh1:0.5547437247646714)[6];
[758] tree 'tree_758'= (((1urva:0.5252082263205633,2hhba:0.6579136664922346)[5]:0.4220737600212352,2mm1:0.5924584784642792)[4]:0.67848716174283,1lh1:0.5714322401073498)[6];
[759] tree 'tree_759'= (((1urva:0.6501920676866801,2hhba:0.7180584341891438)[5]:0.3328377422064574,2mm1:0.5577690325156422)[4]:1.0043440071706389,1lh1:1.1584384937477716)[6];
[760] tree 'tree_760'= (((2mm1:0.7857598022530548,2hhba:0.8611515324297081)[5]:0.030338459047251506,1urva:0.5315436136264173)[4]:0.39334748638409145,1lh1:0.9095838310471577)[6];
[761] tree 'tree_761'= (((1urva:0.3551350766045459,2hhba:0.8432615474279949)[5]:0.13225502903451797,2mm1:0.7483077730411167)[4]:0.6096516462939547,1lh1:1.5436442865074562)[6];
[762] tree 'tree_762'= (((1urva:0.7839356442816049,2hhba:0.9573295777356647)[5]:0.29015509573135684,2mm1:0.6876822494486907)[4]:0.6027026909529435,1lh1:1.526049459568901)[6];
[763] tree 'tree_763'= (((1urva:0.7178743162757346,2hhba:0.8766565483794448)[5]:0.19872349977552273,2mm1:0.6297320809928653)[4]:0.5632541084770367,1lh1:0.9666309207112812)[6];
[764] tree 'tree_764'= (((1urva:0.7247811447997989,2hhba:0.9461232794974492)[5]:0.26685088171570936,2mm1:0.618459140406781)[4]:1.0369718082675345,1lh1:0.9910875433717208)[6];
[765] tree 'tree_765'= (((1urva:0.33494220357319726,2hhba:0.9276874072718038)[5]:0.5649948058859323,2mm1:0.5059691868594074)[4]:0.9807457369826855,1lh1:0.9318569973370046)[6];
[766] tree 'tree_766'= (((1urva:0.32480223810416864,2hhba:0.8996028058825583)[5]:0.6626943215911671,2mm1:0.8317210731491302)[4]:0.7883867675179854,1lh1:1.0705906375858525)[6];
[767] tree 'tree_767'= (((1urva:0.5353329547935439,2hhba:0.9038143419696809)[5]:0.668951844958694,2mm1:0.41937562593290933)[4]:1.0872846764309685,1lh1:0.901831805047874)[6];
[768] tree 'tree_768'= (((1urva:0.77634882671061,2hhba:1.0134835184357827)[5]:0.39357817400606154,2mm1:0.6888274385932938)[4]:0.9716445863924582,1lh1:0.8509205995818222)[6];
[769] tree 'tree_769'= (((1urva:0.6985423043208263,2hhba:0.9119110997551727)[5]:0.35413334205122715,2mm1:0.709094076303579)[4]:0.6432600954897058,1lh1:1.6906793721363433)[6];
[770] tree 'tree_770'= (((1urva:0.4997047673123901,2hhba:0.8258755081362198)[5]:0.24425344911364352,2mm1:0.5543404360854698)[4]:0.41350579810918825,1lh1:1.2468377061134015)[6];
[771] tree 'tree_771'= (((1urva:0.4095510432076086,2hhba:0.995923513168832)[5]:0.2918633509772879,2mm1:0.6595526575422392)[4]:0.3124334242864195,1lh1:1.3517572253160721)[6];
[772] tree 'tree_772'= (((1urva:0.4998207714326706,2hhba:1.0168441074132808)[5]:0.21337770556508762,2mm1:0.7576408826602687)[4]:0.42097880268934174,1lh1:1.6312213378821805)[6];
[773] tree 'tree_773'= (((1urva:0.49982077143267056,2hhba:1.0010124235597198)[5]:0.26852695348840516,2mm1:0.7818548850715445)[4]:0.21307481032003606,1lh1:1.6312213378821807)[6];
[774] tree 'tree_774'= ((1lh1:2.0062258544812215,(1urva:0.4411551541590675,2hhba:0.9881736526814757)[5]:0.28125926874428775)[4]:0.45129787570974417,2mm1:0.586350458165245)[6];
[775] tree 'tree_775'= ((1lh1:1.577151921434273,2mm1:0.61529505587032)[4]:0.40735405705853006,(1urva:0.4798759956017974,2hhba:1.0749071181360497)[5]:0.4053067371315574)[6];
[776] tree 'tree_776'= ((1lh1:1.5969470100215564,2mm1:0.6230177235301316)[4]:0.4261252956068827,(1urva:0.48589899675644177,2hhba:0.9693798545299595)[5]:0.05867168245360857)[6];
[777] tree 'tree_777'= (1urva:0.3610197296307918,((1lh1:1.429829146223459,2mm1:0.9631015366553883)[4]:0.43835937500131733,2hhba:0.6961083561092851)[5]:0.2970168722553327)[6];
[778] tree 'tree_778'= (1urva:0.37591491782722497,((1lh1:1.5315818500751213,2mm1:0.980609300336569)[4]:0.358613779408403,2hhba:0.8683349068481707)[5]:0.15631893183405032)[6];
[779] tree 'tree_779'= (2hhba:0.8038016276057246,((1lh1:1.3870429092906669,2mm1:0.7980638174502731)[4]:0.46432681579487467,1urva:0.44379982800831375)[5]:0.06779055327194304)[6];
[780] tree 'tree_780'= (2hhba:0.7725974695078976,((1lh1:1.2932004781117004,2mm1:0.7440696343115549)[4]:0.2494318125858621,1urva:0.6141749906251972)[5]:0.09858366771489417)[6];
[781] tree 'tree_781'= (1urva:0.5429696892060958,(2hhba:0.904111066242525,(1lh1:1.3876237868626937,2mm1:0.7895346353196677)[4]:0.4283853921569113)[5]:0.058059897761708924)[6];
[782] tree 'tree_782'= ((1lh1:1.7044211548176107,2mm1:0.7895346353196679)[4]:0.2570953799316996,(2hhba:0.9041110662425251,1urva:0.5002328956707538)[5]:0.17579439270296732)[6];
[783] tree 'tree_783'= (1urva:0.5592756284800101,(2hhba:0.8848286060238226,(1lh1:1.6534224932861177,2mm1:0.6990786051853979)[4]:0.3211797972258098)[5]:0.11120975165492854)[6];
[784] tree 'tree_784'= (1urva:0.584791160679325,(2hhba:0.8064732605441012,(1lh1:1.5347899569008785,2mm1:0.5796812615702585)[4]:0.28890912563138105)[5]:0.03789393475956086)[6];
[785] tree 'tree_785'= (2hhba:0.7871846733858174,((1lh1:1.7471211501869557,2mm1:0.451820321627576)[4]:0.4776516917240302,1urva:0.5673233818488469)[5]:0.1904217832714884)[6];
[786] tree 'tree_786'= (2hhba:0.8560715606198183,((1lh1:1.8869879360739632,2mm1:0.8253997697742819)[4]:0.5158903719024388,1urva:0.619964598856735)[5]:0.21551173340332172)[6];
[787] tree 'tree_787'= (2hhba:0.5568004933721727,((1lh1:1.7176354003574277,2mm1:0.6665938400613185)[4]:0.530069652905131,1urva:0.6715031142361273)[5]:0.25194036979307616)[6];
[788] tree 'tree_788'= (((2hhba:0.6694830848875419,1urva:0.6144736395649812)[5]:0.40749102216575894,2mm1:0.635870372510502)[4]:0.42583799045939363,1lh1:1.5489650308034277)[6];
[789] tree 'tree_789'= (((2hhba:0.7859740149497171,1urva:0.6052662448114061)[5]:0.325486798414715,1lh1:1.9036258151944072)[4]:0.2707019402046518,2mm1:0.5671050561557942)[6];
[790] tree 'tree_790'= (((2hhba:0.7942304009109691,1urva:0.4961556622172774)[5]:0.33193354077210036,1lh1:1.615106397166278)[4]:0.17338304347287983,2mm1:0.48066588870552446)[6];
[791] tree 'tree_791'= (2hhba:0.8540484886381026,((2mm1:0.5549616896159325,1lh1:1.6835332359733586)[4]:0.3196057597682683,1urva:0.6503395088623534)[5]:0.12452421952246473)[6];
[792] tree 'tree_792'= (((2hhba:0.9930939859318966,1urva:0.6946184281517227)[5]:0.2592917770802248,1lh1:1.9828708985252625)[4]:0.22662033449435015,2mm1:0.5504061972649487)[6];
[793] tree 'tree_793'= (((2hhba:1.0323340965822623,1urva:0.3551471105446876)[5]:0.40003664242534187,1lh1:2.168239686636413)[4]:0.0841333157903957,2mm1:0.7766337386817702)[6];
[794] tree 'tree_794'= (((2hhba:0.8722707518296531,1urva:0.4807406166637991)[5]:0.3810786917209893,1lh1:1.915719580263266)[4]:0.2975004508055966,2mm1:0.617606735565444)[6];
[795] tree 'tree_795'= (((2hhba:0.8713641985927412,1urva:0.4807406166637991)[5]:0.6050187863853975,1lh1:1.915719580263266)[4]:0.017607608859877666,2mm1:0.5000075880111624)[6];
[796] tree 'tree_796'= ((2mm1:0.4497809197358323,1lh1:2.2566569492487467)[4]:0.03955499206962981,(2hhba:0.8670210872377386,1urva:0.4107185303378078)[5]:0.6326590025007699)[6];
[797] tree 'tree_797'= (((2hhba:0.7795907789791385,1urva:0.30754102148345996)[5]:0.6612302017828217,1lh1:1.6258076823742382)[4]:0.1829216748837184,2mm1:0.3796608694911702)[6];
[798] tree 'tree_798'= (((2hhba:1.1044596769802695,1urva:0.5257726328891339)[5]:0.42163054616320106,1lh1:1.7183881219002424)[4]:0.40772468544143714,2mm1:0.4971135347698392)[6];
[799] tree 'tree_799'= ((2mm1:0.5957264014100938,1lh1:1.9696703625351062)[4]:0.1968236334630062,(2hhba:1.1364235481232337,1urva:0.23704173548678378)[5]:0.7416550314164293)[6];
[800] tree 'tree_800'= ((2mm1:0.4148614132028189,(2hhba:0.8778082247773603,1urva:0.44978610547255465)[5]:0.6921182906424306)[4]:0.10577726462167623,1lh1:1.7046012451458845)[6];
[801] tree 'tree_801'= ((2mm1:0.5632971288447586,(2hhba:0.8979265663388861,1urva:0.43237640982287845)[5]:0.4642096355063377)[4]:0.15400689305355336,1lh1:1.63463233754841)[6];
[802] tree 'tree_802'= (((2hhba:0.7786463576730348,1urva:0.4123478799789955)[5]:0.5650639087562382,2mm1:0.5718527285803736)[4]:0.09566718282151046,1lh1:1.5330969496289217)[6];
[803] tree 'tree_803'= ((2mm1:0.6499259673589093,(2hhba:0.8857881594523839,1urva:0.4456119479305731)[5]:0.5041991210755987)[4]:0.056688666085366324,1lh1:1.7953526648296245)[6];
[804] tree 'tree_804'= ((1lh1:1.8830438708423358,2mm1:0.7863006186818516)[4]:0.4761285132721002,(2hhba:0.8997299647301328,1urva:0.47275806071215826)[5]:0.031169718192550423)[6];
[805] tree 'tree_805'= (2hhba:0.8756929961763359,((1lh1:1.7820661500396482,2mm1:0.9501538449295777)[4]:0.32875920253901797,1urva:0.45222759627804565)[5]:0.06350382118566492)[6];
[806] tree 'tree_806'= ((2mm1:0.6089594656584274,(1urva:0.5299899079138239,2hhba:0.9501301790902971)[5]:0.51505787614533)[4]:0.11907811697655271,1lh1:1.5498528632281174)[6];
[807] tree 'tree_807'= (((1urva:0.5182332975552226,2hhba:0.9152498211325432)[5]:0.16605307051173548,1lh1:1.500629131242561)[4]:0.07726713721963896,2mm1:0.7254534919629236)[6];
[808] tree 'tree_808'= ((2mm1:0.7484446940269176,1lh1:1.3601320263434695)[4]:0.3542332697512806,(1urva:0.364898010702649,2hhba:0.9326391990477592)[5]:0.017222964509958638)[6];
[809] tree 'tree_809'= ((2mm1:0.6151211389743974,1lh1:1.3601320263434695)[4]:0.3795704507461083,(1urva:0.378316374450178,2hhba:0.9903014542540245)[5]:0.1813818588026578)[6];
[810] tree 'tree_810'= (2hhba:0.6894876064033798,(1urva:0.41655085139998665,(2mm1:0.9154147719974601,1lh1:1.5346713449785174)[4]:0.3137715477457218)[5]:0.17178100778682118)[6];
[811] tree 'tree_811'= (2hhba:0.643001413835221,(1urva:0.43249232921409964,(2mm1:0.5200584806451007,1lh1:1.8792100824146478)[4]:0.3863975016759813)[5]:0.23903073322604096)[6];
[812] tree 'tree_812'= (2hhba:0.4890733713554136,(1urva:0.4890602133726489,(2mm1:0.5198549899029938,1lh1:1.8792100824146478)[4]:0.4901996483692506)[5]:0.3445587643322435)[6];
[813] tree 'tree_813'= (2hhba:0.5385631779084251,(1urva:0.5306207311769153,(2mm1:0.7708965600763231,1lh1:1.8792100824146476)[4]:0.483147412453389)[5]:0.25415682551040775)[6];
[814] tree 'tree_814'= (2hhba:0.5357100941656225,(1urva:0.6100439190566662,(2mm1:1.0852576781859073,1lh1:1.7794672336704953)[4]:0.21221453418543867)[5]:0.2474927896473783)[6];
[815] tree 'tree_815'= (1urva:0.5617191950990017,((2mm1:0.992934084413976,1lh1:1.7038983720590555)[4]:0.36793229369704983,2hhba:0.6327274864225613)[5]:0.2466474393888094)[6];
[816] tree 'tree_816'= ((2mm1:0.8011022666031533,(1urva:0.5617242063609491,2hhba:1.1683213083199615)[5]:0.37066992645539676)[4]:0.39715140973917656,1lh1:1.8668377952300355)[6];
[817] tree 'tree_817'= (((2hhba:1.0929788326572307,1lh1:2.604570761883405)[5]:0.24235986291549327,2mm1:1.4234775444119467)[4]:0.06761384548736155,1urva:0.607161353860899)[6];
[818] tree 'tree_818'= (((1urva:0.5183791784854356,2hhba:0.9155137378849899)[5]:0.1041672117391409,1lh1:1.9510683218571312)[4]:0.023066234129598212,2mm1:0.9170940255927625)[6];
[819] tree 'tree_819'= (((1urva:0.5119846685608288,2hhba:0.6567425608182973)[5]:0.0967798490785561,2mm1:1.0388409646522492)[4]:0.1724420562989109,1lh1:2.083971545223061)[6];
[820] tree 'tree_820'= (((1lh1:1.7367856731675047,2mm1:0.9373520251916988)[5]:0.4771898180624048,1urva:0.47430777154841186)[4]:0.1342800116260816,2hhba:0.651910616764076)[6];
[821] tree 'tree_821'= (((1lh1:1.9408987089444512,2mm1:0.8812923383175146)[5]:0.08254681872391223,2hhba:1.0477659791597937)[4]:0.1860235487717274,1urva:0.496883444620549)[6];
[822] tree 'tree_822'= (((1lh1:1.4011870156374313,2mm1:0.8245744190000037)[5]:0.16615694604285214,2hhba:0.9963267635002209)[4]:0.17325267544637735,1urva:0.44177768553020896)[6];
[823] tree 'tree_823'= (((1lh1:2.1965546502040016,2mm1:0.5785712997644807)[5]:0.580013422990072,2hhba:0.9204852711690662)[4]:0.14974230561671503,1urva:0.4947412884001579)[6];
[824] tree 'tree_824'= (((1lh1:2.088914969310723,2mm1:0.7476936997448906)[5]:0.18253049340056704,2hhba:0.8452002450540431)[4]:0.142404352977426,1urva:0.4144863563704516)[6];
[825] tree 'tree_825'= (((1lh1:1.8409083254621463,2mm1:1.0007763758237633)[5]:0.12436928721463825,2hhba:0.8188932646746294)[4]:0.11514894905085096,1urva:0.407040616772421)[6];
[826] tree 'tree_826'= (((1lh1:1.6992866739231576,2mm1:0.7734609442203434)[5]:0.4622990124011243,2hhba:0.8585904194322747)[4]:0.07974461078473705,1urva:0.3973717349202266)[6];
[827] tree 'tree_827'= (((1lh1:1.4493830887012595,2mm1:0.6597128251089712)[5]:0.2993232703457325,2hhba:0.7323228347180775)[4]:0.2045168552096473,1urva:0.3343662295733755)[6];
[828] tree 'tree_828'= (1lh1:2.076012115413384,((2hhba:0.7043734344022804,1urva:0.48838568883600314)[4]:0.12820987499957404,2mm1:0.8910373785236497)[5]:0.2861847379486375)[6];
[829] tree 'tree_829'= (2mm1:1.0963067570590845,((2hhba:0.7892254140983701,1urva:0.8121571289486841)[4]:0.03821944735928806,1lh1:2.019088147618718)[5]:0.1278330401863177)[6];
[830] tree 'tree_830'= (2mm1:0.8633508751504533,(1lh1:1.4182323974610334,(2hhba:0.8580133029033838,1urva:0.6278879839159519)[4]:0.12305704180889526)[5]:0.12652009967052608)[6];
[831] tree 'tree_831'= (1lh1:1.4924671525218713,(2hhba:0.9162787325185708,(1urva:0.6668440158181932,2mm1:0.7325560078722276)[4]:0.08359188427470143)[5]:0.20931218420909037)[6];
[832] tree 'tree_832'= (1lh1:1.3264231601203516,(2mm1:0.8165026162181803,(1urva:0.5010836834463654,2hhba:0.7709997303548575)[4]:0.19190653069526853)[5]:0.18602521895452315)[6];
[833] tree 'tree_833'= ((1urva:0.3755564948460105,2hhba:1.01375147810762)[4]:0.03573685922471708,(2mm1:0.6385446371255203,1lh1:1.7417090531130401)[5]:0.5201621052641044)[6];
[834] tree 'tree_834'= (((2mm1:0.8878232207646626,1lh1:1.7370502205895475)[5]:0.24859140313603928,2hhba:0.8659051040247628)[4]:0.41023007638603554,1urva:0.43377876366292023)[6];
[835] tree 'tree_835'= ((1urva:0.32092305141768235,(2mm1:0.7441838520285757,1lh1:1.6354305035328442)[5]:0.22311354306313452)[4]:0.15001673528294868,2hhba:0.6804071759347685)[6];
[836] tree 'tree_836'= ((1urva:0.7856534197556921,(2mm1:0.7518171863449593,1lh1:1.6522056428356504)[5]:0.22858449974631334)[4]:0.2712929317943833,2hhba:0.8395591594077738)[6];
[837] tree 'tree_837'= (1lh1:1.2627118675051505,((1urva:0.6857842134165428,2hhba:0.6648347557860743)[4]:0.26279973243506277,2mm1:0.5873184843127421)[5]:0.25446792907827065)[6];
[838] tree 'tree_838'= (2mm1:0.5062602919340213,((1urva:0.47432238345250544,1lh1:1.6411213216917269)[4]:0.12297663380329471,2hhba:0.6959821164607576)[5]:0.39029123878774136)[6];
[839] tree 'tree_839'= (2mm1:0.5637512588741079,((1urva:0.40269565768572485,2hhba:1.0316254032560106)[4]:0.09874087333673764,1lh1:1.4803136262384902)[5]:0.37057280494822586)[6];
[840] tree 'tree_840'= ((1urva:0.402695657685725,2hhba:1.0316254032560104)[4]:0.4025361562656097,(2mm1:0.456925079852398,1lh1:1.4616225776748593)[5]:0.2007701389175251)[6];
[841] tree 'tree_841'= (2mm1:0.39680254252203173,((1urva:0.25839637465658805,2hhba:1.0350638521638305)[4]:0.39518567005403815,1lh1:1.4587708925695886)[5]:0.45048894387421146)[6];
[842] tree 'tree_842'= ((1urva:0.29758584372227664,2hhba:1.0585708634565325)[4]:0.43695552526126025,(2mm1:0.42963128974146864,1lh1:2.1501465205845567)[5]:0.3491767998200332)[6];
[843] tree 'tree_843'= (2mm1:1.1343310074827784,((1urva:0.27049258307976615,2hhba:1.1059884659399954)[4]:0.18001405648999405,1lh1:1.288118216872734)[5]:0.062474533928623004)[6];
[844] tree 'tree_844'= (1urva:0.392219695814116,(2mm1:1.1126339883646845,(2hhba:0.8568197781368696,1lh1:0.8806638456677509)[4]:0.11922645194142834)[5]:0.14349825937960692)[6];
[845] tree 'tree_845'= (1urva:0.3775594465096779,(2hhba:0.8952559762667458,(2mm1:1.1051935505251271,1lh1:0.8367246175438752)[4]:0.2590098920718762)[5]:0.21208876948434474)[6];
[846] tree 'tree_846'= ((2mm1:1.137989337991528,1lh1:1.6939567270875389)[4]:0.08315389806225841,(2hhba:0.8472778706473574,1urva:0.5120861617321099)[5]:0.1960696357471498)[6];
[847] tree 'tree_847'= (((2hhba:0.6315885970845891,1urva:0.524984661066326)[5]:0.15242682046183187,1lh1:1.7811195303660234)[4]:0.07533223335803933,2mm1:0.7120035330546561)[6];
[848] tree 'tree_848'= ((2mm1:1.1190466352427892,1lh1:1.8963796856212973)[4]:0.15440791663903494,(2hhba:0.7135076832839733,1urva:0.5058573869604159)[5]:0.1403944711466317)[6];
[849] tree 'tree_849'= (((2hhba:0.8892816613780514,1urva:0.582462454100879)[5]:0.3680234501501803,1lh1:1.8347165108828296)[4]:0.11514724047274519,2mm1:1.0703753942695746)[6];
[850] tree 'tree_850'= (2hhba:0.8972768637849524,((2mm1:0.6685894165828832,1lh1:1.210701064548804)[4]:0.23725722653881137,1urva:0.5987799888300271)[5]:0.07205560771114415)[6];
[851] tree 'tree_851'= (1urva:0.6138241176959235,((2mm1:0.7664580356402246,1lh1:1.2690820768066686)[4]:0.21923437425399372,2hhba:0.7625053540943387)[5]:0.05543454274478501)[6];
[852] tree 'tree_852'= (1urva:0.6894758692945943,(2mm1:0.8630162323655622,(2hhba:0.9794724409098927,1lh1:1.4809311827326623)[4]:0.057287300524030096)[5]:0.013753487148843982)[6];
[853] tree 'tree_853'= (2mm1:0.9130349679699125,((1urva:0.5015418728909994,1lh1:1.4809311827326623)[4]:0.07080908601734401,2hhba:1.0131890334150557)[5]:0.250378775910467)[6];
[854] tree 'tree_854'= (1urva:0.43064906991127055,((2mm1:1.2385527229711102,1lh1:1.6118444698230585)[4]:0.17267949613822697,2hhba:1.1452567420250015)[5]:0.20522164788645741)[6];
[855] tree 'tree_855'= (1urva:0.464701488865446,((2mm1:0.9352939439070245,1lh1:1.5790982018781194)[4]:0.34601163165848337,2hhba:1.214374042317024)[5]:0.20105236034314397)[6];
[856] tree 'tree_856'= (1urva:0.353357131889661,(2hhba:0.9424380017171877,(2mm1:0.6001612223783733,1lh1:1.2363609942368012)[4]:0.2672818724839307)[5]:0.296193777037455)[6];
[857] tree 'tree_857'= ((2mm1:0.5669808090329108,(2hhba:0.8894895187315842,1urva:0.5077028820002576)[5]:0.3972321871074182)[4]:0.010231192001062872,1lh1:1.7545674568904803)[6];
[858] tree 'tree_858'= ((1lh1:1.7496234808201943,(2hhba:0.9096601136544032,1urva:0.4850933390139237)[5]:0.4066399157086276)[4]:0.06615516079349713,2mm1:0.48519730252587684)[6];
[859] tree 'tree_859'= ((1lh1:1.4457232524522041,(2hhba:0.9685431982364167,1urva:0.6732978564362081)[5]:0.30135642650053585)[4]:0.4970537850502556,2mm1:0.30000828491579007)[6];
[860] tree 'tree_860'= ((1lh1:1.891226756852682,(2hhba:0.8811344200315667,1urva:0.48076460911125896)[5]:0.6028919951942138)[4]:0.5001874676944916,2mm1:0.3112425619353409)[6];
[861] tree 'tree_861'= ((1lh1:1.5532551584572292,(2hhba:0.7388846703504828,1urva:0.3817599496473365)[5]:0.6330765673572059)[4]:0.45265856925251857,2mm1:0.28237020025464055)[6];
[862] tree 'tree_862'= ((1lh1:1.3075277117110002,(2hhba:0.7029742838338625,1urva:0.5443782641372144)[5]:0.2050089367363256)[4]:0.47197066361357276,2mm1:0.2301309011169962)[6];
[863] tree 'tree_863'= ((1lh1:1.432934870270465,(2hhba:0.7641710543266116,1urva:0.5797163062125505)[5]:0.35764567322544716)[4]:0.6120373522532329,2mm1:0.2909767833357488)[6];
[864] tree 'tree_864'= ((1lh1:1.7183059456370309,(2hhba:1.19736509050328,1urva:0.5891231876788527)[5]:0.21339717220113397)[4]:0.48387870787123227,2mm1:0.28209129228258817)[6];
[865] tree 'tree_865'= ((1lh1:1.6621177476854074,2mm1:0.25301278118267145)[4]:0.4306649534216407,(2hhba:1.1292993174512627,1urva:0.5435908323682046)[5]:0.26088989668435375)[6];
[866] tree 'tree_866'= ((1lh1:1.2604544588047206,2mm1:0.7987820600796846)[4]:0.22369359226355198,(2hhba:0.9769793305590733,1urva:0.45907684798296633)[5]:0.1136457266021576)[6];
[867] tree 'tree_867'= (((2hhba:0.9768087188233567,1urva:0.33092440428855346)[5]:0.3355088897749867,2mm1:0.6959511396741596)[4]:0.32831644965901563,1lh1:1.3133358050772301)[6];
[868] tree 'tree_868'= (1urva:0.45199482093057947,(2hhba:0.8347513149346676,(2mm1:0.7072081841552391,1lh1:1.0708460311913917)[4]:0.4068314615158683)[5]:0.012904604332149204)[6];
[869] tree 'tree_869'= (1urva:0.4519948209305795,(2hhba:0.9435982928173932,(2mm1:0.7072081841552391,1lh1:1.260321796750107)[4]:0.3032228733488318)[5]:0.012904604332149204)[6];
[870] tree 'tree_870'= ((2mm1:0.6969460479021261,1lh1:1.3164728648064221)[4]:0.23511371864196046,(2hhba:0.9037628168734081,1urva:0.7281907004188366)[5]:0.0543331181584187)[6];
[871] tree 'tree_871'= (1urva:0.7081568160929856,(2hhba:0.8678367696491587,(2mm1:0.6692413048409909,1lh1:1.1203163013995778)[4]:0.3009602656428567)[5]:0.04114490959030036)[6];
[872] tree 'tree_872'= ((2mm1:0.6975262014211123,1lh1:1.333106333818543)[4]:0.30899445161597705,(2hhba:0.674062805753696,1urva:0.7605487999602706)[5]:0.08715345286555433)[6];
[873] tree 'tree_873'= (((2hhba:1.085308332479753,1urva:0.5294766373412736)[5]:0.3546206512813146,2mm1:0.9156200198758866)[4]:0.11466208316752202,1lh1:1.5905058732310864)[6];
[874] tree 'tree_874'= ((1lh1:1.5317159349235807,2mm1:0.794892182461676)[4]:0.08867843012760444,(2hhba:0.6210290207407203,1urva:0.731030808819148)[5]:0.5486320926131485)[6];
[875] tree 'tree_875'= (((2hhba:0.7978383965056737,1urva:0.5925953507377371)[5]:0.3579193848808322,2mm1:0.7191238951672579)[4]:0.2846019034555617,1lh1:1.4913003842438342)[6];
[876] tree 'tree_876'= (((2hhba:0.7105145638973571,1urva:0.626725448806039)[5]:0.4188708891915897,1lh1:1.3550456766746608)[4]:0.2163379024055658,2mm1:0.5682277089563202)[6];
[877] tree 'tree_877'= (((2hhba:0.7955785779438735,1urva:0.5359386168729108)[5]:0.22387390447309083,2mm1:0.7446812354445698)[4]:0.21480423949434568,1lh1:1.156417103983171)[6];
[878] tree 'tree_878'= ((2mm1:0.7968044683741635,(2hhba:0.8253739383717515,1urva:0.5747548319079636)[5]:0.07279419022211941)[4]:0.05191660313351343,1lh1:1.1242420692974906)[6];
[879] tree 'tree_879'= ((2mm1:0.6160461013486497,(2hhba:0.8766762196923192,1urva:0.6290851971729473)[5]:0.16395002543994508)[4]:0.15433112263962823,1lh1:1.110574721672178)[6];
[880] tree 'tree_880'= (((2hhba:0.7778908601763518,1urva:0.7709390387324789)[5]:0.07070653898740098,1lh1:1.7695713653314342)[4]:0.04524413579324464,2mm1:0.7880414607217128)[6];
[881] tree 'tree_881'= ((2mm1:1.018477499153732,(1urva:0.5364168273205199,2hhba:1.1046896487406752)[5]:0.15666292738517956)[4]:0.014332045087058402,1lh1:1.648232098999438)[6];
[882] tree 'tree_882'= ((1lh1:1.3436313721734732,2mm1:0.8362234064966145)[4]:0.4638978310514407,(1urva:0.6595102727668318,2hhba:1.0858237279756366)[5]:0.025201178163885896)[6];
[883] tree 'tree_883'= (1urva:0.4951417903556994,((1lh1:1.1163663218291378,2mm1:0.656638584076672)[4]:0.39590707930433466,2hhba:1.087318043924955)[5]:0.034960938088684064)[6];
[884] tree 'tree_884'= (1urva:0.2214564551255001,((1lh1:1.2385313481520985,2mm1:0.666196333033343)[4]:0.7581116861618113,2hhba:1.2269470665499225)[5]:0.1780815041225795)[6];
[885] tree 'tree_885'= (1urva:0.20824536918332623,((1lh1:1.3707880375357147,2mm1:0.6812811127462588)[4]:0.38783581238591147,2hhba:0.9145094995860235)[5]:0.3495456059026655)[6];
[886] tree 'tree_886'= (1urva:0.16205531079423774,((1lh1:1.4209296322809517,2mm1:0.6812811127462588)[4]:0.1397971792181819,2hhba:0.9720643602619066)[5]:0.398441620151177)[6];
[887] tree 'tree_887'= (1urva:0.1646522309417913,((1lh1:1.4116922557636624,2mm1:0.6366698772390424)[4]:0.5865729721328052,2hhba:0.9828149835791737)[5]:0.21492547489952124)[6];
[888] tree 'tree_888'= (1urva:0.17227459531932582,((1lh1:1.4770447426435904,2mm1:0.7558498817093628)[4]:0.4554922806957361,2hhba:0.9732533716132327)[5]:0.2248751747871466)[6];
[889] tree 'tree_889'= (1urva:0.20432232599880304,((1lh1:1.3997952231034452,2mm1:0.5323647312213602)[4]:0.36687579539207416,2hhba:0.7815640548465173)[5]:0.402792590215162)[6];
[890] tree 'tree_890'= (1urva:0.19489348138557158,((1lh1:1.4803180068061461,2mm1:0.5323647312213602)[4]:0.31380719290336745,2hhba:0.8503144189774446)[5]:0.4011721201645162)[6];
[891] tree 'tree_891'= (1urva:0.22936520064097815,((1lh1:1.7906561241999759,2mm1:0.643971202057018)[4]:0.39393123494508153,2hhba:1.1980757118747398)[5]:0.25943960107564124)[6];
[892] tree 'tree_892'= (1urva:0.21448410257986933,((1lh1:1.6357394009256216,2mm1:0.6910605465777931)[4]:0.4227368144190855,2hhba:0.7610254291971199)[5]:0.35252802056385374)[6];
[893] tree 'tree_893'= (1urva:0.21694675268976193,((1lh1:1.6545205309347564,2mm1:0.7528783340182816)[4]:0.2997083095818909,2hhba:0.7192019215201046)[5]:0.35657565466885)[6];
[894] tree 'tree_894'= (2hhba:0.8912792749190617,((1lh1:1.6715484956606905,2mm1:0.5730235939813985)[4]:0.736395656832684,1urva:0.5828539522561003)[5]:0.2831302475318134)[6];
[895] tree 'tree_895'= (2hhba:0.8141066699209597,((1lh1:1.483215939507397,2mm1:0.6448732046890433)[4]:0.7777495781872399,1urva:0.42951774398309017)[5]:0.22060427430148477)[6];
[896] tree 'tree_896'= (2hhba:0.883573159351663,(1urva:0.45059104839074954,(1lh1:1.8331595113590866,2mm1:0.5781044369180482)[4]:0.2671589872784559)[5]:0.015739759808851252)[6];
[897] tree 'tree_897'= ((1lh1:1.4260645342514742,2mm1:0.5781044369180482)[4]:0.31972305484777114,(1urva:0.4196023846022825,2hhba:0.8873179134187642)[5]:0.04815902365764663)[6];
[898] tree 'tree_898'= (2hhba:0.9098473269461788,((1lh1:1.4285567729116155,2mm1:0.5791147518040026)[4]:0.6328691536419317,1urva:0.6181619265401126)[5]:0.018317091029525723)[6];
[899] tree 'tree_899'= ((1lh1:1.3274744986009008,2mm1:0.7267764550734233)[4]:0.44263774889472923,(2hhba:0.7739603057186007,1urva:0.5809057366216622)[5]:0.14292320130816277)[6];
[900] tree 'tree_900'= (2hhba:0.8151348559618258,(1urva:0.43724000297354776,(1lh1:1.270223918353623,2mm1:0.7617423663614576)[4]:0.1768446502476264)[5]:0.1035715466217561)[6];
[901] tree 'tree_901'= (2hhba:1.0182455031112014,(1urva:0.4826147705872105,(1lh1:1.416685834754963,2mm1:0.7435749820466778)[4]:0.44404634049275016)[5]:0.012845450618180097)[6];
[902] tree 'tree_902'= ((1lh1:1.3984634971233465,2mm1:0.727859294454199)[4]:0.28699610203163983,(1urva:0.3146058024614257,2hhba:0.9324677083520911)[5]:0.016141493007237044)[6];
[903] tree 'tree_903'= ((1lh1:1.4627202885548891,(1urva:0.5052001077912992,2hhba:0.8214941550256918)[5]:0.3411876163584078)[4]:0.0411068313158971,2mm1:1.2562266398385036)[6];
[904] tree 'tree_904'= ((2mm1:0.8629261070642193,1lh1:1.4097163496656753)[4]:0.03934118220905978,(1urva:0.33018334659110427,2hhba:0.9139619832008143)[5]:0.30374519860921884)[6];
[905] tree 'tree_905'= (((1urva:0.7210643124592497,2hhba:0.9139619832008146)[5]:0.36805066043969425,1lh1:1.4097163496656755)[4]:0.03007672595308719,2mm1:0.9700735289423356)[6];
[906] tree 'tree_906'= (2hhba:0.54113518239802,(1urva:0.6330515288503579,(2mm1:0.6373910895064354,1lh1:1.3488361506205295)[4]:0.283370484943274)[5]:0.33921428442431484)[6];
[907] tree 'tree_907'= (2hhba:0.8848672007289891,((2mm1:0.626720800152377,1lh1:1.7909178338339862)[4]:0.24503117945518663,1urva:0.8851148382999157)[5]:0.21356057565345188)[6];
[908] tree 'tree_908'= ((2mm1:0.9519029248704669,(1urva:0.4510839074218511,2hhba:0.8444814670493588)[5]:0.4915489851677869)[4]:0.2642176648979859,1lh1:1.2604254564568782)[6];
[909] tree 'tree_909'= ((1lh1:1.2983790047175445,(1urva:0.539463620238076,2hhba:0.9001353222003234)[5]:0.18820213546838202)[4]:0.3337763223449676,2mm1:0.6021248580545757)[6];
[910] tree 'tree_910'= ((2mm1:0.7424660000582888,(1urva:0.3121162627640297,2hhba:0.9296353063574889)[5]:0.4705135471375521)[4]:0.39779092077381606,1lh1:1.3305373288372775)[6];
[911] tree 'tree_911'= ((1lh1:1.5715705133602282,(1urva:0.30846470070677323,2hhba:0.9732779194233645)[5]:0.5333380631459153)[4]:0.3881511560432943,2mm1:0.5794318296682194)[6];
[912] tree 'tree_912'= ((1lh1:1.3986704404872574,2mm1:0.9870746705300365)[4]:0.12419338477368833,(1urva:0.3532567549839296,2hhba:0.8662004311634532)[5]:0.0409744798550344)[6];
[913] tree 'tree_913'= (1urva:0.37086328812878006,((1lh1:2.081625978144462,2mm1:1.105621488701135)[4]:0.0929586552770999,2hhba:0.8807655609590481)[5]:0.06843129337715056)[6];
[914] tree 'tree_914'= ((2mm1:0.9592889427765606,2hhba:0.8779344830516665)[4]:0.09638432716375356,(1urva:0.35832494102300516,1lh1:1.8326190002313034)[5]:0.10968089337551734)[6];
[915] tree 'tree_915'= (1lh1:2.2474362459588337,(2hhba:0.9909118270738944,(2mm1:1.1707097023046724,1urva:0.45079939271019465)[4]:0.05592451298675464)[5]:0.059385689708203106)[6];
[916] tree 'tree_916'= ((2mm1:1.094526619166865,(1urva:0.5175689882583736,2hhba:1.0417320780898707)[5]:0.0699423672558721)[4]:0.04241679588093198,1lh1:1.9405714206927094)[6];
[917] tree 'tree_917'= ((1lh1:1.91997035117462,(1urva:0.515780864462672,2hhba:1.030235809423386)[5]:0.09053314066767149)[4]:0.05256472977261361,2mm1:0.9618902585343664)[6];
[918] tree 'tree_918'= ((1lh1:1.6698100656299013,(2hhba:0.9710674477816111,1urva:0.581178482819992)[5]:0.29443548316736945)[4]:0.05231208021905699,2mm1:0.7180985149560829)[6];
[919] tree 'tree_919'= ((1lh1:1.5954689617916384,2mm1:0.8283430572036656)[4]:0.03741081055964812,(2hhba:1.1044759913943736,1urva:0.6097808016288666)[5]:0.3209337649930134)[6];
[920] tree 'tree_920'= ((2mm1:0.7299614878524573,(2hhba:0.9452688172135891,1urva:0.45745687226696674)[5]:0.678060080718413)[4]:0.14804610200248486,1lh1:1.3953475330181002)[6];
[921] tree 'tree_921'= ((2mm1:0.7202372898015919,1lh1:1.5323506184761502)[4]:0.30111335946512546,(2hhba:0.7739764939269037,1urva:0.4624002220835624)[5]:0.04222447134407188)[6];
[922] tree 'tree_922'= (2hhba:0.5644534469048869,(1urva:0.5530778104191185,(2mm1:0.9520976536558267,1lh1:1.6121620718199565)[4]:0.05821643419995647)[5]:0.41284332043066263)[6];
[923] tree 'tree_923'= (2mm1:0.7353903485013449,((1lh1:1.6753247233864734,2hhba:0.5383809630965768)[4]:0.23538587759416504,1urva:0.5828580904733133)[5]:0.13735214628972914)[6];
[924] tree 'tree_924'= (1urva:0.2933585373506279,((1lh1:1.8764254891364351,2mm1:0.734863736461735)[4]:0.4399511286493779,2hhba:0.7365074132328108)[5]:0.2537120059374601)[6];
[925] tree 'tree_925'= (1urva:0.30998571952522136,((1lh1:1.7020753888118012,2hhba:0.7684981354804662)[4]:0.1301662769473374,2mm1:0.7836613747031881)[5]:0.45518270681238804)[6];
[926] tree 'tree_926'= (1urva:0.27667724015982675,((2hhba:0.8175552763970063,2mm1:0.8113849394980507)[4]:0.1455142121087239,1lh1:1.943174382803362)[5]:0.25081883423906226)[6];
[927] tree 'tree_927'= (1urva:0.25915278022446575,((2mm1:0.8676452939599986,1lh1:1.893639585602208)[4]:0.10295183910450845,2hhba:0.9586282603507963)[5]:0.2349322198969599)[6];
[928] tree 'tree_928'= (1urva:0.23087778031788944,((2hhba:0.778137290103891,1lh1:1.3414007871318885)[4]:0.14672443589414635,2mm1:1.0526421594127504)[5]:0.3189690840905013)[6];
[929] tree 'tree_929'= (((1lh1:1.7755600209409008,2mm1:1.184675367745527)[5]:0.10919851146074445,2hhba:0.9588632993582784)[4]:0.29394037874906664,1urva:0.3185162106958227)[6];
[930] tree 'tree_930'= (((1lh1:1.8783863344739582,2mm1:0.9829653063722181)[5]:0.03296450055234844,2hhba:1.0920753658716984)[4]:0.09674873627469358,1urva:0.38966768964452286)[6];
[931] tree 'tree_931'= (((1lh1:1.4247374617717914,2mm1:0.5014455375922736)[5]:0.4479747378562093,2hhba:0.9199532095733158)[4]:0.15486080446360428,1urva:0.3387721508364882)[6];
[932] tree 'tree_932'= (((1lh1:1.7952681078277308,2mm1:0.7019610096934744)[5]:0.05916417716915412,2hhba:0.9253914050442604)[4]:0.14247243451505454,1urva:0.3116714603333941)[6];
[933] tree 'tree_933'= ((2hhba:0.7737363225114292,1urva:0.42952563331548854)[4]:0.03852951190986506,(1lh1:1.7040917717891273,2mm1:0.7486641842127577)[5]:0.2529333890477042)[6];
[934] tree 'tree_934'= ((1urva:0.5432587875707429,(1lh1:1.7198347819480462,2mm1:0.7392972087690353)[5]:0.08429228050142859)[4]:0.16768042382072948,2hhba:0.6904838059285419)[6];
[935] tree 'tree_935'= (((1lh1:1.7198347819480464,2mm1:0.7990623007847946)[5]:0.209881100206604,2hhba:0.7015064644061494)[4]:0.01909041852358756,1urva:0.517129751957037)[6];
[936] tree 'tree_936'= ((2hhba:0.5934181689297184,1lh1:1.7225436487317147)[4]:0.25836542638648613,(1urva:0.42430167928181406,2mm1:0.8958214347523946)[5]:0.14744773412418427)[6];
[937] tree 'tree_937'= (2mm1:0.8791227058149654,(1urva:0.7906920982030917,(2hhba:0.5972297956357961,1lh1:1.676469134694132)[4]:0.23554955825325063)[5]:0.06899387028861945)[6];
[938] tree 'tree_938'= (2hhba:0.8243378185848641,(1urva:0.563164094543837,(2mm1:0.8410495307233815,1lh1:1.8448093576482893)[4]:0.23587491268113647)[5]:0.15084564768032924)[6];
[939] tree 'tree_939'= (2hhba:0.884074263330765,(1urva:0.47905470694305285,(2mm1:0.8027396544090322,1lh1:1.7622693712387862)[4]:0.0837808368784706)[5]:0.15961855460479912)[6];
[940] tree 'tree_940'= ((2mm1:0.6140687108588532,1lh1:1.3686468105613687)[4]:0.16516828505147385,(2hhba:0.9597696690335383,1urva:0.626830456186651)[5]:0.24197475884745648)[6];
[941] tree 'tree_941'= (((2hhba:0.8084160948062746,1urva:0.7153925970958492)[5]:0.2525132014552369,1lh1:1.3414202361860048)[4]:0.27247867080987964,2mm1:0.609913665610815)[6];
[942] tree 'tree_942'= (((2hhba:0.806044229839372,1urva:0.5549189533888083)[5]:0.3460098263069247,2mm1:0.7048912137812863)[4]:0.24483864138327638,1lh1:2.038683513123892)[6];
[943] tree 'tree_943'= (2hhba:0.7205844220031228,((1lh1:1.4345870913843393,2mm1:0.916300263372969)[4]:0.016825410490793336,1urva:0.6819165211967353)[5]:0.26313692236312825)[6];
[944] tree 'tree_944'= (2hhba:0.7626574177708533,((1lh1:1.6883601422798673,2mm1:0.7435875898342297)[4]:0.1956750426277003,1urva:0.793050209542095)[5]:0.22528152185207642)[6];
[945] tree 'tree_945'= (2hhba:0.7247209637300284,((1lh1:1.3175335971885036,2mm1:0.7920312771407931)[4]:0.2951611076273033,1urva:0.6349124255087518)[5]:0.35117482156205415)[6];
[946] tree 'tree_946'= (2hhba:0.657051178474272,((1lh1:2.3491227642218306,2mm1:0.9056541014060823)[4]:0.27742029798054024,1urva:0.648349652114082)[5]:0.2456631061641258)[6];
[947] tree 'tree_947'= (2hhba:0.6725952130777284,((1lh1:1.9287614487167017,2mm1:1.0220092582018436)[4]:0.3259895609953209,1urva:0.5038956274588218)[5]:0.24466050130826522)[6];
[948] tree 'tree_948'= (2hhba:0.792549018059377,((2mm1:1.025697538963956,1urva:0.5921272341569626)[4]:0.05262096773166576,1lh1:1.7413216822184556)[5]:0.19688922564257486)[6];
[949] tree 'tree_949'= (1lh1:1.9363213897586438,(2mm1:0.9962305555023627,(2hhba:0.7824553473391285,1urva:0.5675964409249191)[4]:0.13003355818273443)[5]:0.3049671732374538)[6];
[950] tree 'tree_950'= (1lh1:2.1317194115799727,(2mm1:0.8683673394184757,(2hhba:1.1324002140020322,1urva:0.5114729129125926)[4]:0.017414189629804344)[5]:0.1753164572618684)[6];
[951] tree 'tree_951'= (1urva:0.49821664388825626,(1lh1:1.807665479338297,(2hhba:1.191695442048453,2mm1:0.8674890845924472)[4]:0.03906984035015132)[5]:0.0989520324688886)[6];
[952] tree 'tree_952'= (1urva:0.4377922810594612,(2hhba:1.1781219780310268,(1lh1:1.8615655855183662,2mm1:1.1969821161444671)[4]:0.015225750819650496)[5]:0.07181872535027294)[6];
[953] tree 'tree_953'= (1urva:0.3827276897201277,(2hhba:0.7678184975885568,(1lh1:2.4420634543066866,2mm1:1.0678635758407617)[4]:0.0833920786475939)[5]:0.31262636914427444)[6];
[954] tree 'tree_954'= (2hhba:0.8066766724704757,(1urva:0.2908372587131883,(1lh1:2.690087531804294,2mm1:0.40414313237391286)[4]:0.7699759012164771)[5]:0.1015631749320374)[6];
[955] tree 'tree_955'= (2hhba:0.704719154013481,(1lh1:2.512302786186881,(1urva:0.5213174032927034,2mm1:0.9697600575726107)[4]:0.07892084147823057)[5]:0.014582411467211447)[6];
[956] tree 'tree_956'= (2hhba:0.7787712250264559,(1urva:0.3043506163266976,(1lh1:1.8674288415147158,2mm1:0.8042201974419724)[4]:0.5461992611434161)[5]:0.3189367826441024)[6];
[957] tree 'tree_957'= (1urva:0.3225931247301289,(2hhba:0.7163882353269041,(1lh1:2.0609197470366047,2mm1:0.859707259407941)[4]:0.42051120868657565)[5]:0.25038880410215303)[6];
[958] tree 'tree_958'= ((1lh1:2.044350609251604,2mm1:0.82714524653523)[4]:0.19992531753216392,(1urva:0.6693084485968032,2hhba:0.7229245191514861)[5]:0.24139356929729058)[6];
[959] tree 'tree_959'= (((1urva:0.5452702051279759,2hhba:0.7229245191514861)[5]:0.2550702645766161,1lh1:1.9606079324668952)[4]:0.42576558545038323,2mm1:0.6969543584389744)[6];
[960] tree 'tree_960'= ((2mm1:0.7425780826766237,1lh1:1.579912342698846)[4]:0.5275871834148731,(1urva:0.4158472532218935,2hhba:1.1999339983702768)[5]:0.10125348080296126)[6];
[961] tree 'tree_961'= ((2mm1:0.6209360762070912,1lh1:1.5608103844665797)[4]:0.0767536842649622,(2hhba:0.9090033273629906,1urva:0.5153637947797883)[5]:0.1972305792688865)[6];
[962] tree 'tree_962'= (((2hhba:0.8652275524953228,1urva:0.40241437738836394)[5]:0.11011501467421102,1lh1:1.9182352754030743)[4]:0.3267022360297342,2mm1:0.6926736839919975)[6];
[963] tree 'tree_963'= ((2mm1:0.7934803975301614,1lh1:1.9191855743223698)[4]:0.10324079860439693,(2hhba:0.8652275524953228,1urva:0.40241437738836394)[5]:0.27974646166170997)[6];
[964] tree 'tree_964'= (((2hhba:0.7894678184516253,1urva:0.5805001903188751)[5]:0.25518021535780555,1lh1:1.9728861441868357)[4]:0.22639833863715797,2mm1:0.6841684093352296)[6];
[965] tree 'tree_965'= (((2hhba:0.741623153089694,1urva:0.649651938704086)[5]:0.08561210513979967,1lh1:1.6109929110457935)[4]:0.5336210253145569,2mm1:0.6379570423511683)[6];
[966] tree 'tree_966'= ((2mm1:0.5455440676589798,1lh1:1.9922945828511232)[4]:0.2614653422307303,(2hhba:0.7152937161887234,1urva:0.5893200193953159)[5]:0.08160450270697504)[6];
[967] tree 'tree_967'= (2hhba:0.627493125293664,((2mm1:0.593829140810212,1lh1:1.8679600431907581)[4]:0.5406743303375818,1urva:0.614372396836599)[5]:0.36701441922586503)[6];
[968] tree 'tree_968'= ((1urva:0.5491088672745637,2hhba:0.7615018912058398)[4]:0.04568871691676431,(2mm1:0.9094557325654479,1lh1:2.003373810311175)[5]:0.09871991882463414)[6];
[969] tree 'tree_969'= (2mm1:0.7613701885837443,(1lh1:1.7610135632715656,(1urva:0.5135466352703375,2hhba:0.7121843359073232)[4]:0.2561413513571946)[5]:0.08227739537542562)[6];
[970] tree 'tree_970'= ((1urva:0.5293795751611698,2hhba:0.6878332898136472)[4]:0.06568868683940031,(2mm1:0.8518989709898224,1lh1:1.7440692590681073)[5]:0.22188018930812675)[6];
[971] tree 'tree_971'= (((2mm1:0.8116975352388879,1lh1:1.5535334522903341)[5]:0.20495751402842222,1urva:0.4495015456656648)[4]:0.3530359939910863,2hhba:0.5767240419680747)[6];
[972] tree 'tree_972'= (((2mm1:0.778883478610477,1lh1:1.4907295968337777)[5]:0.19667180761714476,1urva:0.7097353228708347)[4]:0.357234717593066,2hhba:0.5390005730229245)[6];
[973] tree 'tree_973'= (((2mm1:0.5695315382448332,1lh1:2.08380303129987)[5]:0.7345263444615882,1urva:0.6171391384627938)[4]:0.3976259885862708,2hhba:0.5033977663243123)[6];
[974] tree 'tree_974'= (((2mm1:0.9735972406509362,1lh1:1.843118288102791)[5]:0.2996755054745155,1urva:0.6472750772398965)[4]:0.4608478152031332,2hhba:0.3962005507022464)[6];
[975] tree 'tree_975'= (((2mm1:1.05216692392699,1urva:0.5008529267561308)[5]:0.23475875926146203,1lh1:1.6238904306715742)[4]:0.2282160730066857,2hhba:0.3310182462480835)[6];
[976] tree 'tree_976'= (((2mm1:0.776567169880203,1lh1:1.6509103729012222)[5]:0.4291499787778783,1urva:0.4643397209689426)[4]:0.8119463214468072,2hhba:0.32790871305072017)[6];
[977] tree 'tree_977'= (((2mm1:0.7462296642591253,1lh1:1.4836790298486953)[5]:0.2972340530137998,1urva:0.36844675763873597)[4]:0.7296990498499302,2hhba:0.29469272786932554)[6];
[978] tree 'tree_978'= (((2mm1:0.8446042960062786,1lh1:1.82954299014501)[5]:0.25317712344601384,1urva:0.6380947458010249)[4]:0.7635073366406331,2hhba:0.2936093512706723)[6];
[979] tree 'tree_979'= (((1urva:0.38249266748977523,1lh1:2.022156689353798)[5]:0.01921327825440733,2mm1:1.3072847364790319)[4]:0.46186932791904867,2hhba:0.3550863354021302)[6];
[980] tree 'tree_980'= (((2mm1:1.1063736917280937,1urva:0.5170099721890696)[5]:0.06962783688276183,1lh1:1.9605465234856498)[4]:0.5269822503329615,2hhba:0.2954592020752576)[6];
[981] tree 'tree_981'= (((1lh1:1.4193741078779385,2mm1:0.6832180747178612)[5]:0.30971577568678177,1urva:0.6484133489479007)[4]:0.43154260541840894,2hhba:0.24194976923386108)[6];
[982] tree 'tree_982'= (((1lh1:1.5428522852844653,2mm1:0.9301672433333438)[5]:0.28507455034080076,1urva:0.4735186066751238)[4]:0.5781847575578094,2hhba:0.2549922340444167)[6];
[983] tree 'tree_983'= (((1urva:0.7873120778410083,2mm1:0.8850387020508625)[5]:0.015383143081939,1lh1:1.3362372108846974)[4]:0.5501332056596329,2hhba:0.24262088078159094)[6];
[984] tree 'tree_984'= (((1lh1:2.0792842855003535,2mm1:0.8524263659447757)[5]:0.40806615028376364,1urva:0.5811486974668838)[4]:0.7981346396320856,2hhba:0.24047075305349824)[6];
[985] tree 'tree_985'= (((1lh1:1.8912264408286878,1urva:0.35278345484934315)[5]:0.19474205692031865,2mm1:1.0980447649291762)[4]:0.5951037758828711,2hhba:0.21069871371027085)[6];
[986] tree 'tree_986'= (((1lh1:1.787278537131463,2mm1:0.8773905724798555)[5]:0.24632919051885827,1urva:0.44526553742413694)[4]:0.7781319534831272,2hhba:0.21069871371027088)[6];
[987] tree 'tree_987'= (((2mm1:1.1829981904037394,1lh1:1.556854607656315)[5]:0.12999529581892955,1urva:0.5996543737541578)[4]:0.7034042895370417,2hhba:0.22787344308851806)[6];
[988] tree 'tree_988'= (((2mm1:1.017943145589143,1lh1:1.5372393594382148)[5]:0.22208516592371197,1urva:0.4202119222554818)[4]:0.648978914526212,2hhba:0.2102419077402417)[6];
[989] tree 'tree_989'= (((2mm1:0.843023883559349,1lh1:1.4596360850142291)[5]:0.38692601014119815,1urva:0.4167966201346482)[4]:0.6162170102136897,2hhba:0.19962842691722227)[6];
[990] tree 'tree_990'= (((2mm1:0.8974070236966574,1lh1:1.5537966364634368)[5]:0.2821089747558068,1urva:0.49861668613486476)[4]:0.796479103941896,2hhba:0.23728661897950734)[6];
[991] tree 'tree_991'= (((2mm1:1.0494950774597744,1lh1:1.4457394828874093)[5]:0.07588334339886608,1urva:0.541357385863131)[4]:0.7553955938989247,2hhba:0.22504704213981352)[6];
[992] tree 'tree_992'= (((2mm1:1.0274802318620146,1urva:0.3727392232918164)[5]:0.20683104312453254,1lh1:1.6296464175040364)[4]:0.5624694505085981,2hhba:0.33894944421367573)[6];
[993] tree 'tree_993'= (((1lh1:1.2965266900235748,2mm1:1.019299330443036)[5]:0.44759674196157395,1urva:0.4438683146510949)[4]:0.8437580347670314,2hhba:0.3474205966729415)[6];
[994] tree 'tree_994'= (((1lh1:1.2965266900235748,2mm1:1.0555967604022287)[5]:0.49874265828372133,1urva:0.3820816201067112)[4]:0.5949212819330261,2hhba:0.36157022851980664)[6];
[995] tree 'tree_995'= (((1lh1:1.3106609541830763,1urva:0.5898289358893876)[5]:0.06890573806507438,2mm1:1.4510647197918516)[4]:0.6206180137651649,2hhba:0.27902422324722864)[6];
[996] tree 'tree_996'= (((1lh1:1.9867879475918075,2mm1:0.7925266914073483)[5]:0.15210937482321985,1urva:0.7141228738340236)[4]:0.4949491451721372,2hhba:0.24436709493181155)[6];
[997] tree 'tree_997'= (((1lh1:1.9743032657279378,2mm1:0.5472828581102941)[5]:0.355503849332086,1urva:0.5164634847565235)[4]:0.5180066249238111,2hhba:0.22285344988651784)[6];
[998] tree 'tree_998'= (((1lh1:1.434335542878764,2mm1:0.5475536828167014)[5]:0.19430922257695626,1urva:0.5439138535223151)[4]:0.7841540056302028,2hhba:0.2228534498865178)[6];
[999] tree 'tree_999'= (((1lh1:1.5731758088394712,2mm1:0.6005555758029515)[5]:0.3071809777408955,1urva:0.5965634196978736)[4]:0.5493868329501495,2hhba:0.19791460538415082)[6];
[1000] tree 'tree_1000'= (((1lh1:1.7451620377513204,2mm1:0.7090675381929569)[5]:0.1463139249090154,1urva:0.6858935367068528)[4]:0.5713548588876203,2hhba:0.16950968072478226)[6];
[1001] tree 'tree_1001'= (((1lh1:1.7088743984483632,2mm1:0.9242906232364398)[5]:0.47896575327214996,1urva:0.3803355539240346)[4]:0.5291992007837276,2hhba:0.41442057086127504)[6];
[1002] tree 'tree_1002'= (((1lh1:1.5936274102146029,2mm1:0.8254956465682194)[5]:0.1173204352708857,1urva:0.29497634439196113)[4]:0.5048608182176442,2hhba:0.4505373619816067)[6];
[1003] tree 'tree_1003'= (((1lh1:1.377883513144733,2mm1:0.746419534825284)[5]:0.13687377271646572,1urva:0.582354837040306)[4]:0.6226332284180542,2hhba:0.47239473448621483)[6];
[1004] tree 'tree_1004'= (((1lh1:1.4628872346634154,2mm1:0.9622095962840618)[5]:0.16733296678216114,1urva:0.8741708238591128)[4]:0.42985766324448105,2hhba:0.5013690092096896)[6];
[1005] tree 'tree_1005'= (((1lh1:1.3741221614676677,2mm1:0.851200661680404)[5]:0.2643445265007104,1urva:0.4707887566284915)[4]:0.32152872363443913,2hhba:0.4713943490649593)[6];
[1006] tree 'tree_1006'= (((1lh1:1.528953339901715,2mm1:0.8844083854928058)[5]:0.23762565798261837,1urva:0.43572197888493935)[4]:0.39370423995755166,2hhba:0.4989720189450142)[6];
[1007] tree 'tree_1007'= (((1lh1:1.655666347727638,2mm1:0.996622010248134)[5]:0.30591430402648945,1urva:0.5402490301157671)[4]:0.5641863646805818,2hhba:0.5625721715764863)[6];
[1008] tree 'tree_1008'= (((1lh1:1.6079044741060007,2mm1:0.6288504125990857)[5]:0.5000541920152225,1urva:0.380855479718505)[4]:0.38348324842642345,2hhba:0.6623848096122664)[6];
[1009] tree 'tree_1009'= (((2mm1:1.0330033115591526,1lh1:1.6092899656830237)[5]:0.2163448936164289,1urva:0.5478865358342238)[4]:0.0523325277197163,2hhba:0.672631534913806)[6];
[1010] tree 'tree_1010'= (((2mm1:0.9643215173136697,1lh1:1.4802267750227363)[5]:0.21311994519002997,1urva:0.5114589369069366)[4]:0.23769089314385194,2hhba:0.6435249505642099)[6];
[1011] tree 'tree_1011'= (((2mm1:0.8179235906297078,1lh1:1.4774851576116355)[5]:0.28326832767107857,1urva:0.484973862491749)[4]:0.23264946737434608,2hhba:0.6298757811484891)[6];
[1012] tree 'tree_1012'= (((2mm1:0.7475829948577952,1lh1:1.7787997575528893)[5]:0.6733639657278975,1urva:0.578396109083921)[4]:0.1939779366427979,2hhba:0.8029916316017652)[6];
[1013] tree 'tree_1013'= (((2mm1:0.9242252551294738,1lh1:1.6041173744501138)[5]:0.14450851363994077,1urva:0.526048737340273)[4]:0.14804394801955376,2hhba:0.6128431584871287)[6];
[1014] tree 'tree_1014'= (((2mm1:0.8424626780905011,1lh1:1.46220741291194)[5]:0.12468936523452934,1urva:0.5525891496384144)[4]:0.22424065618450417,2hhba:0.6222621237591088)[6];
[1015] tree 'tree_1015'= (((2mm1:1.1436350409688387,1lh1:1.272332679378673)[5]:0.15418925532073036,1urva:0.6046086608901343)[4]:0.18923990732747076,2hhba:0.6845934425873197)[6];
[1016] tree 'tree_1016'= (((2mm1:0.7340260871915227,1lh1:1.7294635025516447)[5]:0.27817171653349604,1urva:0.5654455746590861)[4]:0.18186471443079308,2hhba:0.6579129777414717)[6];
[1017] tree 'tree_1017'= (((2mm1:0.6393963449551129,1lh1:1.4907239477813257)[5]:0.3979523311013553,1urva:0.4865164132500667)[4]:0.3021435294756449,2hhba:0.6567580986123389)[6];
[1018] tree 'tree_1018'= (((2mm1:0.9091981774081881,1lh1:1.6367447091816543)[5]:0.33617271938708976,2hhba:0.6186623392715788)[4]:0.35456563783862804,1urva:0.6189081164117789)[6];
[1019] tree 'tree_1019'= (((2hhba:0.828261253012245,1urva:0.673591615885242)[5]:0.17344410729213947,2mm1:0.886863829970534)[4]:0.05227857165825918,1lh1:1.4877667739683167)[6];
[1020] tree 'tree_1020'= (((2hhba:0.8214448326707682,1urva:0.6911243818967487)[5]:0.24269172984873363,2mm1:1.0514695045786941)[4]:0.05363931894590979,1lh1:1.5264915236720373)[6];
[1021] tree 'tree_1021'= (((2hhba:0.6814357193435789,1urva:0.5808612740330303)[5]:0.2239300911238073,2mm1:0.9157176615281475)[4]:0.13221925825141498,1lh1:1.277444689027057)[6];
[1022] tree 'tree_1022'= (1urva:0.29605418786286386,(2hhba:0.7901797591170723,(2mm1:0.6306098909547894,1lh1:1.4844177474907696)[4]:0.39720778900703424)[5]:0.25292280257811545)[6];
[1023] tree 'tree_1023'= (1urva:0.39571488290876855,(2hhba:1.3125568772109064,(2mm1:0.7367728154601929,1lh1:1.691646860040235)[4]:0.5683107472726989)[5]:0.09577650831328788)[6];
[1024] tree 'tree_1024'= (1urva:0.4958123833555176,(2hhba:1.1797027040701376,(2mm1:0.8174353183736544,1lh1:1.8531104305733304)[4]:0.6004355658790552)[5]:0.35457817009279)[6];
[1025] tree 'tree_1025'= (((2hhba:1.0996908068483793,1urva:0.5856926188549906)[5]:0.3959578127564216,2mm1:0.6606633680426126)[4]:0.2543943469338745,1lh1:1.4134886170914986)[6];
[1026] tree 'tree_1026'= ((2mm1:0.6034564346640133,(2hhba:1.0155530549788483,1urva:0.5764226417855003)[5]:0.6039971371101416)[4]:0.4442633896846352,1lh1:1.3104014340675438)[6];
[1027] tree 'tree_1027'= ((2mm1:0.6464411586937922,(2hhba:1.0414206568010755,1urva:0.3813144433669631)[5]:0.8409992972728917)[4]:0.45787756686927955,1lh1:1.594562536366413)[6];
[1028] tree 'tree_1028'= ((2mm1:0.6464411586937923,(2hhba:1.0414206568010753,1urva:0.3813144433669631)[5]:0.7354432584742024)[4]:0.4337669088897602,1lh1:1.5673585624575177)[6];
[1029] tree 'tree_1029'= (2hhba:0.7509387450470608,((2mm1:0.7151487868937889,1lh1:1.4476889452745954)[4]:0.28704117855426436,1urva:0.44311811314333593)[5]:0.29324013028372997)[6];
[1030] tree 'tree_1030'= ((1lh1:1.794580889303256,2mm1:0.5896248060336582)[4]:0.40701631086367995,(1urva:0.3353199758691391,2hhba:0.9848343356865552)[5]:0.1576874989133195)[6];
[1031] tree 'tree_1031'= ((1lh1:1.4074788569546262,2mm1:0.7520131211097172)[4]:0.18691547132670724,(2hhba:0.8498545190580702,1urva:0.4808542500499685)[5]:0.13955415010762354)[6];
[1032] tree 'tree_1032'= ((1lh1:2.1497717489401182,(2hhba:0.8890350925699244,1urva:0.5030229211225794)[5]:0.09739176481379952)[4]:0.06299194366782329,2mm1:0.7956845775800482)[6];
[1033] tree 'tree_1033'= (2mm1:0.7845307391256717,((1urva:0.45938709209746853,1lh1:1.8378122555266456)[4]:0.08160428141978643,2hhba:0.7300942180731641)[5]:0.17962327609337825)[6];
[1034] tree 'tree_1034'= ((1urva:0.5485900996098612,2hhba:0.7885346916657537)[4]:0.07588817193504382,(2mm1:0.6049933692769123,1lh1:1.5773541025878188)[5]:0.3031163434631694)[6];
[1035] tree 'tree_1035'= ((1urva:0.2839794420095887,2hhba:0.8088723399281836)[4]:0.17147907711974178,(2mm1:0.8630709302044968,1lh1:1.6180367425056201)[5]:0.16252386038301112)[6];
[1036] tree 'tree_1036'= (((2hhba:0.7268433790643434,1lh1:1.5956305038221876)[5]:0.21057309185683867,2mm1:1.1494478705212654)[4]:0.20121728577036527,1urva:0.18312098115228478)[6];
[1037] tree 'tree_1037'= (((2hhba:0.9844234348010875,1lh1:1.6766119885177633)[5]:0.057587140343852816,2mm1:1.8907035457119745)[4]:0.14239601046982903,1urva:0.19479710532961086)[6];
[1038] tree 'tree_1038'= (((2hhba:0.738455283853797,1lh1:1.710186015829302)[5]:0.07479516202800612,2mm1:0.8450774621568455)[4]:0.2896114918033616,1urva:0.15338508860170796)[6];
[1039] tree 'tree_1039'= (((2mm1:0.9370116681853347,2hhba:1.0669573931957224)[5]:0.11750091062843637,1urva:0.4797819581877706)[4]:0.1347424389540502,1lh1:1.4967989056851643)[6];
[1040] tree 'tree_1040'= ((1urva:0.5219747068196651,2hhba:1.1659380217541693)[4]:0.0972122527560209,(1lh1:1.6917322506710994,2mm1:0.5207474691357511)[5]:0.40801743792395034)[6];
[1041] tree 'tree_1041'= (((1lh1:1.550068378120213,2mm1:0.9368669779101055)[5]:0.19257748722248594,2hhba:1.0691849801913174)[4]:0.14400351268568273,1urva:0.2263070047674397)[6];
[1042] tree 'tree_1042'= (((1lh1:2.1951589347974143,2mm1:0.7649602886218241)[5]:0.10991587597883902,2hhba:1.0355051932690515)[4]:0.34809510516260117,1urva:0.2686027657985964)[6];
[1043] tree 'tree_1043'= (((1lh1:2.3613523105062946,2mm1:0.6166162386894055)[5]:0.5041239320292469,2hhba:0.9015039881587172)[4]:0.6655970360854366,1urva:0.32201695355476606)[6];
[1044] tree 'tree_1044'= (((1lh1:1.92240509702614,2mm1:0.9729870763875255)[5]:0.3411078003039256,2hhba:0.8674529747255961)[4]:0.5953350045837816,1urva:0.27964265167874847)[6];
[1045] tree 'tree_1045'= ((2mm1:1.147065681487013,(1lh1:1.5774775591861194,1urva:0.5604481332366759)[5]:0.15563253462909193)[4]:0.18476870578115193,2hhba:0.8402385275170745)[6];
[1046] tree 'tree_1046'= (((1lh1:1.4821453630215042,2mm1:1.0766377422629216)[5]:0.15161931613195856,1urva:0.5083574281734982)[4]:0.255915650684025,2hhba:0.885063130025853)[6];
[1047] tree 'tree_1047'= (1lh1:1.3842188609139154,((2hhba:0.9385793680648356,1urva:0.5123639500733832)[4]:0.10301590384707167,2mm1:0.983905251916599)[5]:0.2329302486395139)[6];
[1048] tree 'tree_1048'= (1lh1:1.419916518101096,((1urva:0.4448293271140072,2hhba:0.84343716567499)[4]:0.19017943804264337,2mm1:1.0195949255146846)[5]:0.24332255069999104)[6];
[1049] tree 'tree_1049'= (1lh1:1.3244103447931015,((2mm1:0.8714757213621354,2hhba:0.7745980568629434)[4]:0.0200676117724875,1urva:0.5211525543811144)[5]:0.19287947113849824)[6];
[1050] tree 'tree_1050'= (1urva:0.45835614926420265,((2mm1:0.8439205668868017,2hhba:1.0337646305766748)[4]:0.06422963190532228,1lh1:1.4391444736321635)[5]:0.05329615165070159)[6];
[1051] tree 'tree_1051'= (((1urva:0.4670400835344459,1lh1:1.4773881439981174)[5]:0.033370507007150385,2hhba:1.0061269202323608)[4]:0.16379796204471583,2mm1:0.8666882665562009)[6];
[1052] tree 'tree_1052'= ((2mm1:0.8795487987714787,1lh1:1.3954829184646997)[4]:0.2285008308939887,(1urva:0.467040083534446,2hhba:0.9704011469516025)[5]:0.030908834712468802)[6];
[1053] tree 'tree_1053'= (2mm1:0.7249601464870287,(1urva:0.5856610418853126,(1lh1:1.2101154893059956,2hhba:0.9129916195180677)[4]:0.15771120962278637)[5]:0.2240294149395594)[6];
[1054] tree 'tree_1054'= (2mm1:0.6395688565297235,(2hhba:0.8902619807800716,(1lh1:1.3228331891370364,1urva:0.7339710421429808)[4]:0.07059953179641276)[5]:0.3226537343986784)[6];
[1055] tree 'tree_1055'= (2mm1:0.6395688565297235,(1lh1:1.2475509163487057,(2hhba:0.9278228497526875,1urva:0.6058442551822536)[4]:0.05349300794720438)[5]:0.3226537343986784)[6];
[1056] tree 'tree_1056'= (2mm1:0.6597738237507446,(1lh1:1.7630164922298504,(2hhba:0.6356635529565864,1urva:0.6792379198126643)[4]:0.2570783551819265)[5]:0.3328468638181412)[6];
[1057] tree 'tree_1057'= (2mm1:0.5814046702115534,(1lh1:1.567355683753377,(2hhba:0.5984064184185177,1urva:0.4499660391876666)[4]:0.4418324256981423)[5]:0.2005968154263415)[6];
[1058] tree 'tree_1058'= (2mm1:0.6234698586510179,(1lh1:1.5591538010649142,(2hhba:0.6913927177035363,1urva:0.7126901545727854)[4]:0.31684318102499914)[5]:0.22132239483474833)[6];
[1059] tree 'tree_1059'= (2mm1:0.5568977466243997,(1lh1:1.2544970743644464,(2hhba:0.8803932223975836,1urva:0.5591686527778004)[4]:0.3722079127187555)[5]:0.12194896998440925)[6];
[1060] tree 'tree_1060'= (2mm1:0.7134761219401324,(2hhba:0.9541904930032543,(1urva:0.6563825854467746,1lh1:1.389452092291029)[4]:0.022099727164979377)[5]:0.3869574724342135)[6];
[1061] tree 'tree_1061'= (((1lh1:1.385307095292681,2mm1:0.6916385463294625)[5]:0.2960296721334017,1urva:0.5680355666597755)[4]:0.027915464051597103,2hhba:0.9557059306517404)[6];
[1062] tree 'tree_1062'= (((1lh1:1.2228361937209278,2mm1:0.6657281043682879)[5]:0.34199819698146783,1urva:0.5548724941873386)[4]:0.2615907688100091,2hhba:0.8123419524153478)[6];
[1063] tree 'tree_1063'= ((2hhba:0.7314242242599159,1urva:0.39404721560761835)[4]:0.07720635558414662,(1lh1:1.8714374760693095,2mm1:0.9976409249986997)[5]:0.1280161382576302)[6];
[1064] tree 'tree_1064'= ((2hhba:0.731424224259916,1urva:0.47424468506867856)[4]:0.035222846906016736,(1lh1:1.8578066760857155,2mm1:0.6936929195308037)[5]:0.5050933118734042)[6];
[1065] tree 'tree_1065'= (2mm1:0.503256818757278,(1lh1:1.474088800318758,(2hhba:0.8326069884954674,1urva:0.4886863608054637)[4]:0.10647558946905655)[5]:0.42128892067843215)[6];
[1066] tree 'tree_1066'= (2mm1:0.5912898524095509,(1lh1:1.5405602597096597,(2hhba:0.8701519461753511,1urva:0.5107228185684858)[4]:0.2784216476687914)[5]:0.34166294469242164)[6];
[1067] tree 'tree_1067'= (2mm1:0.5139456092834194,(1lh1:1.3390457794731379,(2hhba:0.7563308761749016,1urva:0.4439172245126217)[4]:0.2420024337737462)[5]:0.2969713915500936)[6];
[1068] tree 'tree_1068'= ((2hhba:0.9779284611296565,1urva:0.5739806504160039)[4]:0.33246400567669454,(2mm1:0.7612022145243703,1lh1:2.030682874202597)[5]:0.12609848947069965)[6];
[1069] tree 'tree_1069'= ((2hhba:0.9207081932242158,1urva:0.4910080813647818)[4]:0.22445192858578455,(2mm1:0.8714759637789115,1lh1:1.4047606716364358)[5]:0.13428167931235324)[6];
[1070] tree 'tree_1070'= ((2hhba:1.0860503134645871,1urva:0.4382583798337478)[4]:0.383715864423508,(2mm1:0.9972909391716556,1lh1:1.6075659544904228)[5]:0.0258725938021309)[6];
[1071] tree 'tree_1071'= ((1urva:0.5134559451011615,2hhba:0.8751272777544711)[4]:0.12013326080918725,(2mm1:0.5859702452910853,1lh1:1.6124815795456395)[5]:0.2991908100870828)[6];
[1072] tree 'tree_1072'= ((1urva:0.6386872205457892,(2mm1:0.7053498190546681,1lh1:1.699780741302614)[5]:0.20435683360593215)[4]:0.21393354498009742,2hhba:0.7500349246594155)[6];
[1073] tree 'tree_1073'= (2mm1:0.840510457906468,((1urva:0.6342134551156473,2hhba:0.8184251745587172)[4]:0.2390900210822704,1lh1:1.8167195617185874)[5]:0.132113115592127)[6];
[1074] tree 'tree_1074'= (2mm1:0.9393793019447365,((1urva:0.643859843591607,2hhba:0.8001851884452387)[4]:0.267518879047996,1lh1:1.610354230954432)[5]:0.02631646918064908)[6];
[1075] tree 'tree_1075'= (((2mm1:1.0980254568639962,1lh1:1.861707080238412)[5]:0.14660855149170926,2hhba:0.8522434665970882)[4]:0.03938964777521593,1urva:0.6601037481104732)[6];
[1076] tree 'tree_1076'= ((2mm1:0.7840950447933712,1lh1:1.7338157824007208)[4]:0.018289528434834,(2hhba:0.9397205029591162,1urva:0.48277466842781314)[5]:0.2917910675358034)[6];
[1077] tree 'tree_1077'= ((2mm1:0.7839316408538266,1lh1:1.5710826258457193)[4]:0.05689547058126776,(2hhba:0.9709010167400574,1urva:0.2686749125176369)[5]:0.380158346670565)[6];
[1078] tree 'tree_1078'= (1urva:0.19587748269676714,(2hhba:0.9709010167400579,(1lh1:1.27652192532357,2mm1:0.7077083229501852)[4]:0.23631747428465583)[5]:0.2868469636659213)[6];
[1079] tree 'tree_1079'= (1urva:0.19856761878607987,(2hhba:0.9695797539744169,(1lh1:1.474869166616976,2mm1:0.7174278255395795)[4]:0.22684600906058827)[5]:0.3031489783999019)[6];
[1080] tree 'tree_1080'= ((1lh1:1.3339049698335508,(2hhba:0.8769098180030932,1urva:0.5772499667053541)[5]:0.49656516829770303)[4]:0.13510018983004424,2mm1:0.7517263515015365)[6];
[1081] tree 'tree_1081'= ((1lh1:1.1571732307043308,(2hhba:0.7607262811694957,1urva:0.500768963309099)[5]:0.4307742553249463)[4]:0.47834321657389683,2mm1:0.6521286226867861)[6];
[1082] tree 'tree_1082'= ((2mm1:0.554195160351546,(2hhba:1.0794965601155713,1urva:0.5511529054797398)[5]:0.34905363708699755)[4]:0.3930554438396466,1lh1:1.1720689369000103)[6];
[1083] tree 'tree_1083'= ((2mm1:0.8408543507189754,(2hhba:1.0609069924989114,1urva:0.5416617272934587)[5]:0.3386676143999021)[4]:0.2568361944504005,1lh1:1.124821595186952)[6];
[1084] tree 'tree_1084'= ((2hhba:1.0681984585241908,(2mm1:0.7961431296012396,1urva:0.6746475668593406)[5]:0.01596472909711477)[4]:0.6187625711415942,1lh1:1.145048738311285)[6];
[1085] tree 'tree_1085'= ((2mm1:0.6641480143840084,(1urva:0.45620703009236546,2hhba:1.1157686349784022)[5]:0.33780408275599605)[4]:0.6733245154264494,1lh1:1.0954474615009877)[6];
[1086] tree 'tree_1086'= ((2mm1:0.7127373100768997,(1urva:0.6033418232511046,2hhba:1.1157686349784022)[5]:0.24875941395216206)[4]:0.4512607990719248,1lh1:1.0954474615009877)[6];
[1087] tree 'tree_1087'= ((2mm1:0.6593610752968203,(1urva:0.5581581148143773,2hhba:1.0322097588274817)[5]:0.33650553257525284)[4]:0.35210965843177633,1lh1:1.0775999734077844)[6];
[1088] tree 'tree_1088'= ((2mm1:0.4874547503677118,(1urva:0.5673112431369074,2hhba:1.0491367695213198)[5]:0.44186769934571046)[4]:0.5975893396999146,1lh1:1.3292261454970449)[6];
[1089] tree 'tree_1089'= ((1lh1:1.6483414142646915,(1urva:0.7147626792224675,2hhba:0.8303366431853144)[5]:0.05317471693865031)[4]:0.3665378267568297,2mm1:0.32858533012521757)[6];
[1090] tree 'tree_1090'= ((2hhba:0.7968684928790329,(1urva:0.7488555194519112,1lh1:1.7877909401200092)[5]:0.03417607933803524)[4]:0.38402099414780466,2mm1:0.3442582345553765)[6];
[1091] tree 'tree_1091'= ((1lh1:1.9461062040692327,(1urva:0.7353639477874836,2hhba:0.6992890466826518)[5]:0.4760202536479555)[4]:0.1417801643611602,2mm1:0.42561982385646185)[6];
[1092] tree 'tree_1092'= ((1urva:0.6687524061728108,(1lh1:1.647888398862631,2hhba:0.6537418864625089)[5]:0.13614677670528463)[4]:0.49743351176734585,2mm1:0.41529257544754844)[6];
[1093] tree 'tree_1093'= ((1lh1:1.6837517662633203,(1urva:0.5780877080983198,2hhba:0.9693185423149859)[5]:0.09461327701325928)[4]:0.25676249774589105,2mm1:0.413898047457767)[6];
[1094] tree 'tree_1094'= ((1lh1:1.745688099310052,2mm1:0.45840468815756097)[4]:0.27548622745113527,(1urva:0.4647553027862945,2hhba:1.070145702224932)[5]:0.2711792025706831)[6];
[1095] tree 'tree_1095'= ((1lh1:2.049327241191883,2mm1:0.5352753606884264)[4]:0.2910211226139647,(1urva:0.46881190447981097,2hhba:1.0821641329884362)[5]:0.15700168183245944)[6];
[1096] tree 'tree_1096'= ((1lh1:1.9261847787156199,(1urva:0.5338386692902488,2hhba:1.0738656706770926)[5]:0.4034688277658921)[4]:0.4070417362894819,2mm1:0.4808561076562674)[6];
[1097] tree 'tree_1097'= ((1lh1:1.575824799410699,(1urva:0.43119752059971445,2hhba:0.9193150955624327)[5]:0.5757101225402868)[4]:0.32729059821800566,2mm1:0.5977105752658269)[6];
[1098] tree 'tree_1098'= ((1lh1:1.5799440494113701,(1urva:0.34288465071657515,2hhba:0.8435621200912804)[5]:0.14435445219040496)[4]:0.3003213503742303,2mm1:0.5484583060868256)[6];
[1099] tree 'tree_1099'= (1urva:0.32828769128677787,(2hhba:0.884220645886665,(1lh1:1.5799440494113695,2mm1:0.6587369070565043)[4]:0.6076341478392988)[5]:0.12009863940469746)[6];
[1100] tree 'tree_1100'= ((1lh1:1.6190880923017672,2mm1:0.9106275708280968)[4]:0.1301231823835052,(2hhba:1.2542596644896675,1urva:0.34544675517715684)[5]:0.09274476213034462)[6];
[1101] tree 'tree_1101'= (1urva:0.21029646428951954,(2hhba:1.0750698427620964,(1lh1:1.474148211370552,2mm1:0.9266219991612061)[4]:0.27997493180433497)[5]:0.34326944882745214)[6];
[1102] tree 'tree_1102'= (1urva:0.20777882880982237,(2hhba:0.8705505139484017,(1lh1:1.4793826653868352,2mm1:0.5467058160754517)[4]:0.2796827593739568)[5]:0.3803615445624532)[6];
[1103] tree 'tree_1103'= (1urva:0.5222272383296801,(2hhba:0.8469446027857908,(1lh1:1.9321259809394036,2mm1:0.5762384601775982)[4]:0.218408034892416)[5]:0.18113584064035743)[6];
[1104] tree 'tree_1104'= ((1lh1:1.57085054228463,(2hhba:0.846944602785791,1urva:0.5258227965353313)[5]:0.25179195870544846)[4]:0.14156793607978585,2mm1:0.48987177498428397)[6];
[1105] tree 'tree_1105'= ((1lh1:1.6451191294422243,(2hhba:0.8891091704535972,1urva:0.5209067322649144)[5]:0.15101780948305676)[4]:0.05417695488235948,2mm1:0.5275409960760505)[6];
[1106] tree 'tree_1106'= ((1lh1:1.7690902433958728,(2hhba:0.8303548917555554,1urva:0.5127567438047915)[5]:0.10654380041863187)[4]:0.02486860138759964,2mm1:1.0218703087915886)[6];
[1107] tree 'tree_1107'= ((1urva:0.5812262647199458,(2mm1:1.0273254922129293,1lh1:2.6749668442564496)[5]:0.05728664039050499)[4]:0.12291764704197891,2hhba:0.752373682001788)[6];
[1108] tree 'tree_1108'= (2mm1:0.8445673421412625,((2hhba:0.818417496706918,1urva:0.5535667546151862)[4]:0.1278976644913401,1lh1:2.8075511931427912)[5]:0.20195780866983393)[6];
[1109] tree 'tree_1109'= ((1lh1:2.218322032647798,2mm1:1.2750481571637577)[4]:0.19456393815135714,(2hhba:0.7901339682701896,1urva:0.6194805305385482)[5]:0.19030962853849215)[6];
[1110] tree 'tree_1110'= (2hhba:0.6830477268146595,((1lh1:1.6156793709520096,2mm1:0.5651726942430816)[4]:0.6177364188926805,1urva:0.5308607766088809)[5]:0.15288604392681773)[6];
[1111] tree 'tree_1111'= ((1lh1:1.9035013383479331,2mm1:0.9007708473861274)[4]:0.11423624853604472,(1urva:0.5207445789495777,2hhba:0.9854126310378848)[5]:0.05683181476367316)[6];
[1112] tree 'tree_1112'= (1urva:0.5097847214758702,((1lh1:1.9087297090183604,2mm1:0.9032450058142679)[4]:0.16137261919816015,2hhba:0.8571782515602743)[5]:0.03870630937329056)[6];
[1113] tree 'tree_1113'= ((1lh1:2.151105570940299,2mm1:0.7351675823371261)[4]:0.3794803634664895,(1urva:0.5105513530965249,2hhba:0.9770831604021004)[5]:0.17664995065675215)[6];
[1114] tree 'tree_1114'= ((1lh1:1.8912992492021496,2mm1:0.4850977866751159)[4]:0.1562613946572282,(1urva:0.5017809249672711,2hhba:0.8298118028407514)[5]:0.255116063179578)[6];
[1115] tree 'tree_1115'= (((1urva:0.5048900456088985,2hhba:0.7566561322469072)[5]:0.380556829803103,1lh1:1.9513243304971843)[4]:0.2754694855294238,2mm1:0.396401013940533)[6];
[1116] tree 'tree_1116'= (((1urva:0.3835843420499022,2hhba:0.7841687118473597)[5]:0.3905232357084847,1lh1:1.7797197550709207)[4]:0.19432400608880473,2mm1:0.46549892512478425)[6];
[1117] tree 'tree_1117'= (((1urva:0.3893033761841889,2hhba:0.7958602412933438)[5]:0.4158087373097689,1lh1:1.8062544096773152)[4]:0.2544613897393146,2mm1:0.41586165378041934)[6];
[1118] tree 'tree_1118'= (((1urva:0.45808605724274165,2hhba:0.9364739746768507)[5]:0.443805938196026,1lh1:1.9865054080940792)[4]:0.2903633597509681,2mm1:0.48284477549520627)[6];
[1119] tree 'tree_1119'= (((1urva:0.43353984741339247,2hhba:0.8862936945336326)[5]:0.20150454442073854,1lh1:1.9434817931015695)[4]:0.4569051508861341,2mm1:0.5127272875164884)[6];
[1120] tree 'tree_1120'= ((2mm1:0.3607644342658556,1lh1:2.0078194964789473)[4]:0.13526295543902367,(1urva:0.40965511433163293,2hhba:0.9319369929021362)[5]:0.6694279725287173)[6];
[1121] tree 'tree_1121'= (((1urva:0.6697781607184963,2hhba:0.8217394713011438)[5]:0.5019337875817924,2mm1:0.30242641355668937)[4]:0.018811840571264588,1lh1:1.8753550694223486)[6];
[1122] tree 'tree_1122'= (((1urva:0.6697781607184963,2hhba:0.8217394713011439)[5]:0.9846631006561003,2mm1:0.4204205952184532)[4]:0.055445128423791804,1lh1:2.364413131394926)[6];
[1123] tree 'tree_1123'= (((1urva:0.6629421668215565,2hhba:0.721336694221355)[5]:0.5503675745970118,2mm1:0.7074961909947635)[4]:0.04635776615406838,1lh1:1.9768898396090782)[6];
[1124] tree 'tree_1124'= (((1urva:0.5622745244771818,2hhba:0.7548540298929924)[5]:0.4324181718735026,2mm1:0.7712706760889607)[4]:0.04635776615406838,1lh1:1.9768898396090784)[6];
[1125] tree 'tree_1125'= (((1urva:0.617257245669238,2hhba:0.6669956999050173)[5]:0.4188150434422797,1lh1:1.7309594998173874)[4]:0.014072105699606225,2mm1:0.628312493737197)[6];
[1126] tree 'tree_1126'= (((1urva:0.390094603598085,2hhba:0.7492639823292164)[5]:0.32159707453691744,2mm1:0.7683996234155093)[4]:0.268308106886753,1lh1:1.6546678413078009)[6];
[1127] tree 'tree_1127'= ((1lh1:1.6626463277379109,2mm1:0.778210183076943)[4]:0.1214274431045809,(1urva:0.39507514531827925,2hhba:0.8514023964327675)[5]:0.2626101591865805)[6];
[1128] tree 'tree_1128'= (((1urva:0.39507514531827925,2hhba:0.8514023964327675)[5]:0.17963743038676983,1lh1:1.6431020094209032)[4]:0.08138273566453952,2mm1:0.8446682159188403)[6];
[1129] tree 'tree_1129'= (2hhba:0.8496218908489594,(1urva:0.6055925818841504,(2mm1:0.9304099564768975,1lh1:2.2148575400199015)[4]:0.1833965055446316)[5]:0.027059546172715)[6];
[1130] tree 'tree_1130'= (2hhba:0.7497855160418566,(1urva:0.57268798235126,(2mm1:0.9941013892253874,1lh1:2.0878303305459434)[4]:0.08053719050102448)[5]:0.15139347111367402)[6];
[1131] tree 'tree_1131'= (2hhba:0.7503304853304051,(1urva:0.4890776717470422,(2mm1:0.9193053811957481,1lh1:1.7601960559718366)[4]:0.031896739585549505)[5]:0.10385014131816539)[6];
[1132] tree 'tree_1132'= (((1urva:0.4735496011567091,2hhba:0.7125103969558162)[5]:0.1453584462834957,1lh1:1.7601960559718364)[4]:0.07745321610559672,2mm1:0.9086042370693653)[6];
[1133] tree 'tree_1133'= ((1urva:0.3392126314322411,(2mm1:0.9510788668043318,2hhba:0.8496738769479286)[5]:0.09299244360138263)[4]:0.024153362811571207,1lh1:1.9754646470996982)[6];
[1134] tree 'tree_1134'= ((2mm1:1.0073269442541948,(1urva:0.41028597576190085,2hhba:0.826826918338974)[5]:0.09123547298981949)[4]:0.13166164874053793,1lh1:1.953466303050276)[6];
[1135] tree 'tree_1135'= ((2mm1:1.161761594774848,(1urva:0.56150900052811,2hhba:0.850709104366252)[5]:0.046244050152715044)[4]:0.16516565620518342,1lh1:2.1881677203937753)[6];
[1136] tree 'tree_1136'= ((2mm1:0.7352846596264653,1lh1:2.202077200616203)[4]:0.069091539376854,(1urva:0.5995895889154743,2hhba:0.9935005939009537)[5]:0.16579040008619475)[6];
[1137] tree 'tree_1137'= (((1urva:0.9491998778503522,2hhba:0.6286379503898418)[5]:0.08313968923789578,1lh1:1.958570509206)[4]:0.42770798238590524,2mm1:0.6270837935132807)[6];
[1138] tree 'tree_1138'= (((1lh1:1.9104599333141437,2hhba:0.7282228068824721)[5]:0.06571747366710956,1urva:0.5175148546582744)[4]:0.4152011374710282,2mm1:0.608746890586304)[6];
[1139] tree 'tree_1139'= (((1urva:0.6415854853697752,2hhba:0.8908480568770761)[5]:0.13448994324159225,1lh1:1.8216332564786286)[4]:0.14142331069137715,2mm1:0.5580109880816659)[6];
[1140] tree 'tree_1140'= (((1urva:0.6672833761536289,2hhba:0.8752299146668853)[5]:0.261317578563232,2mm1:0.6835594258140507)[4]:0.15376747820512926,1lh1:1.8216893289595528)[6];
[1141] tree 'tree_1141'= (((1urva:0.5697182745453103,2hhba:0.9850589815898758)[5]:0.14543302076175213,1lh1:2.2518536611237474)[4]:0.20240100960924934,2mm1:0.5144401661593406)[6];
[1142] tree 'tree_1142'= (((1urva:0.6424057210416534,1lh1:1.769135107963119)[5]:0.13082736821788044,2hhba:1.131987368828565)[4]:0.5272375988746887,2mm1:0.4734423182334198)[6];
[1143] tree 'tree_1143'= (((2hhba:0.7808742172141132,1urva:0.33952505601868266)[5]:0.15104535849460743,1lh1:1.963708590426881)[4]:0.5272375988746887,2mm1:0.421891893695376)[6];
[1144] tree 'tree_1144'= (((1lh1:2.1284086470717147,1urva:0.47939590059284787)[5]:0.1699261435066921,2hhba:0.8503255523516634)[4]:0.6688418586657006,2mm1:0.4459802207236196)[6];
[1145] tree 'tree_1145'= (((1lh1:2.0057460784140604,1urva:0.4266542420243063)[5]:0.058646464179784016,2hhba:0.800567313897419)[4]:0.5952579400246125,2mm1:0.3969148522032803)[6];
[1146] tree 'tree_1146'= (((2hhba:0.8441349057825085,1urva:0.3749051195688267)[5]:0.3414599872178465,1lh1:1.6608865056223914)[4]:0.5721923829602714,2mm1:0.37543606199616086)[6];
[1147] tree 'tree_1147'= (((2hhba:0.8492042895699887,1urva:0.26827128358888963)[5]:0.34351059750705226,1lh1:1.6676852623759617)[4]:0.20642044104621943,2mm1:0.5531137303070119)[6];
[1148] tree 'tree_1148'= (((1urva:0.32192392198918496,1lh1:1.5839950277003654)[5]:0.11879282579495992,2hhba:0.9109546356969473)[4]:0.5524812014011959,2mm1:0.5311303121603291)[6];
[1149] tree 'tree_1149'= (((1urva:0.445684541141792,1lh1:1.5861395254666)[5]:0.08469936706983305,2hhba:0.9715478242521134)[4]:0.5532291802026266,2mm1:0.5318493849781656)[6];
[1150] tree 'tree_1150'= (((1urva:0.44568454114179223,2hhba:0.8834050880954578)[5]:0.05125146917070067,1lh1:1.9707743804872901)[4]:0.5532291802026266,2mm1:0.5318493849781656)[6];
[1151] tree 'tree_1151'= (((1urva:0.464447291541583,2hhba:0.7999491865871635)[5]:0.20747800334181463,1lh1:1.4960865848373244)[4]:0.47046256240167295,2mm1:0.5530175283622321)[6];
[1152] tree 'tree_1152'= (((1urva:0.5251880344350002,1lh1:2.1379972208874896)[5]:0.030440107897896196,2hhba:0.7968501194541354)[4]:0.5242142833262083,2mm1:0.5400884129007562)[6];
[1153] tree 'tree_1153'= (((1urva:0.3999677736865992,1lh1:1.7582518549862245)[5]:0.0879910079395061,2hhba:0.9731932043139354)[4]:0.33470975144438186,2mm1:0.5084436867068656)[6];
[1154] tree 'tree_1154'= (((1urva:0.51364339851573,2hhba:0.8965056998686385)[5]:0.06208994662724862,1lh1:2.0083048886945014)[4]:0.6730559530990856,2mm1:0.5751051409148095)[6];
[1155] tree 'tree_1155'= (((1lh1:2.0769750155120295,1urva:0.25311159177407205)[5]:0.13132205398447727,2hhba:1.0716621477829598)[4]:0.3295338501175502,2mm1:0.5010845379166283)[6];
[1156] tree 'tree_1156'= (((2hhba:1.0074644162527235,1urva:0.25311159177407183)[5]:0.21867034464744187,1lh1:1.601066617088397)[4]:0.6580634152485443,2mm1:0.4213914072837637)[6];
[1157] tree 'tree_1157'= (((2hhba:1.0275418637215201,1urva:0.25815577458152966)[5]:0.4556841954819758,1lh1:1.4082115539478905)[4]:0.5313092330555754,2mm1:0.3951838256023778)[6];
[1158] tree 'tree_1158'= (((2hhba:1.1870413697958169,1urva:0.29822783392016605)[5]:0.6687431878988783,1lh1:1.6268002608734884)[4]:0.5677874824079602,2mm1:0.29619799660060014)[6];
[1159] tree 'tree_1159'= (((2hhba:1.191556090059322,1urva:0.2982278339201661)[5]:0.4733970697149321,1lh1:1.6674760838214855)[4]:0.21343601647815702,2mm1:0.2784804697338501)[6];
[1160] tree 'tree_1160'= ((2mm1:0.3894529344893255,1lh1:2.053186917831459)[4]:0.5560188226268772,(2hhba:1.0676339710204594,1urva:0.33789169001080044)[5]:0.33702851705007214)[6];
[1161] tree 'tree_1161'= (((2hhba:0.9327740701415075,1urva:0.6367406488859341)[5]:0.30843793268423586,1lh1:1.7824745407323985)[4]:0.2305365084401596,2mm1:0.6097948971025503)[6];
[1162] tree 'tree_1162'= (((2hhba:0.9235149949350152,1urva:0.44447487687834997)[5]:0.42943098129833146,1lh1:1.6467571050944778)[4]:0.2633361370817301,2mm1:0.6097948971025503)[6];
[1163] tree 'tree_1163'= (((2hhba:1.090377561549144,1urva:0.48158314706590133)[5]:0.1436503373292578,1lh1:1.6644806185702559)[4]:0.22034741401377758,2mm1:0.6279551186919848)[6];
[1164] tree 'tree_1164'= (((2hhba:0.8593001449380288,1urva:0.4944680983576779)[5]:0.34568476430934036,1lh1:1.5819110083539631)[4]:0.18679401408107732,2mm1:0.5097866190884708)[6];
[1165] tree 'tree_1165'= (((2hhba:0.9333709636132719,1urva:0.5370907571223694)[5]:0.18237428481070314,1lh1:1.5773347183223791)[4]:0.42137116212681514,2mm1:0.5715271737763915)[6];
[1166] tree 'tree_1166'= (((2hhba:0.6276280950351163,1urva:0.6527519366220131)[5]:0.4520282947111727,1lh1:1.7878892582780606)[4]:0.26728391066244245,2mm1:0.5182610782407215)[6];
[1167] tree 'tree_1167'= (((1lh1:1.7371719264734988,1urva:0.6716737133100483)[5]:0.048324094102498424,2hhba:0.7386680079883285)[4]:0.759288967095051,2mm1:0.4221930638181822)[6];
[1168] tree 'tree_1168'= (((1lh1:1.7918693490005855,1urva:0.6928223517017805)[5]:0.0498456495415901,2hhba:0.6319840584788594)[4]:0.5034020780263218,2mm1:0.4042823004499007)[6];
[1169] tree 'tree_1169'= (((1lh1:1.761114082770683,2hhba:0.8723745985024187)[5]:0.033526771916133735,1urva:0.6618858642947496)[4]:0.43944816085007066,2mm1:0.5321786104172064)[6];
[1170] tree 'tree_1170'= (((1lh1:1.8702521731679511,2hhba:0.6108485925897135)[5]:0.32923780922480383,1urva:0.6558067300681794)[4]:0.4666812251773479,2mm1:0.5651582781510702)[6];
[1171] tree 'tree_1171'= (((1lh1:2.0467948174009796,1urva:0.5158636327123365)[5]:0.06737424173595831,2hhba:1.0031783066091613)[4]:0.6617592388742145,2mm1:0.6037346526478579)[6];
[1172] tree 'tree_1172'= (((1lh1:1.6381330982769635,1urva:0.4662203960685116)[5]:0.07360253850028808,2hhba:0.9039758443685105)[4]:0.5980759931219608,2mm1:0.5456353017130187)[6];
[1173] tree 'tree_1173'= (((2hhba:1.0701746824008167,1urva:0.4772371166344156)[5]:0.1799720711228301,1lh1:1.350048571112041)[4]:0.5246823400469904,2mm1:0.4786769745105827)[6];
[1174] tree 'tree_1174'= (((1urva:0.6155012906654459,2hhba:1.175693591868248)[5]:0.0585904820456391,1lh1:1.4787864933125032)[4]:0.4848285043798157,2mm1:0.48416217312845244)[6];
[1175] tree 'tree_1175'= (((1urva:0.5809733553474064,2hhba:1.1433968118474431)[5]:0.16313136991243105,1lh1:1.3869864992166059)[4]:0.747822366204224,2mm1:0.48416217312845244)[6];
[1176] tree 'tree_1176'= (((1urva:0.36751938980786075,2hhba:1.1426627660350506)[5]:0.39540056827276676,1lh1:1.3865108536975794)[4]:0.6395843344450127,2mm1:0.5834566790406226)[6];
[1177] tree 'tree_1177'= (((1urva:0.3675193898078608,1lh1:1.4046951539209627)[5]:0.19365328227321243,2hhba:1.0061100928256383)[4]:0.8366148638703798,2mm1:0.21133371111745394)[6];
[1178] tree 'tree_1178'= (((1lh1:1.5914370218570668,1urva:0.5523792294551451)[5]:0.07682459303075007,2hhba:0.7830143163958794)[4]:0.8447645190772144,2mm1:0.1678937361620219)[6];
[1179] tree 'tree_1179'= (((1lh1:1.7595445151111457,1urva:0.5271792646497216)[5]:0.038366417493971405,2hhba:0.8622020352980759)[4]:0.8217084745386776,2mm1:0.09111261868804217)[6];
[1180] tree 'tree_1180'= (((1lh1:1.4795881440165481,2hhba:0.8451262182024761)[5]:0.13439687160001035,1urva:0.41608162821521405)[4]:0.9802343673956004,2mm1:0.09506410764956211)[6];
[1181] tree 'tree_1181'= (((1urva:0.4528758364398153,2hhba:0.9846808771448922)[5]:0.19834697016385924,1lh1:1.9780635753349733)[4]:0.9285165009274715,2mm1:0.09747560405383901)[6];
[1182] tree 'tree_1182'= (((1urva:0.47702950097754576,2hhba:1.213642363908195)[5]:0.03224670570021211,1lh1:2.024099452262712)[4]:0.9780379685717933,2mm1:0.10267436462238165)[6];
[1183] tree 'tree_1183'= (((1urva:0.37273820439284944,2hhba:0.905724464183058)[5]:0.250768296439724,1lh1:1.4611551628351893)[4]:0.5692071893387928,2mm1:0.204521170445331)[6];
[1184] tree 'tree_1184'= (((1urva:0.40679556614556184,2hhba:0.988481169456159)[5]:0.39437062342331297,1lh1:1.6023633128948376)[4]:0.47145209368267305,2mm1:0.19953492517210192)[6];
[1185] tree 'tree_1185'= (((1urva:0.5530343882094408,2hhba:1.0288022296307173)[5]:0.03647003524334097,1lh1:1.9904236412316287)[4]:0.9724408491938618,2mm1:0.2186229151188194)[6];
[1186] tree 'tree_1186'= (((2hhba:0.8537178914450682,1lh1:1.9789578084309343)[5]:0.2581640941428842,1urva:0.714153939734333)[4]:0.9306860226394025,2mm1:0.20923564811005063)[6];
[1187] tree 'tree_1187'= (((2hhba:0.893973420084401,1lh1:1.972156585886023)[5]:0.09861294185717348,1urva:0.9181712834368342)[4]:1.0267518148315755,2mm1:0.3231325358091396)[6];
[1188] tree 'tree_1188'= (((2hhba:0.7540626762534945,1lh1:1.8914816156990661)[5]:0.051319391914575685,1urva:0.5226260659451314)[4]:0.4746497180833995,2mm1:0.5352149840463598)[6];
[1189] tree 'tree_1189'= (((2hhba:0.3810594399101443,1lh1:2.2341998425926146)[5]:0.19006069215432028,1urva:0.6214806064122378)[4]:0.4123909666984008,2mm1:0.6900039767506743)[6];
[1190] tree 'tree_1190'= (((2hhba:0.5702961680844908,1lh1:2.3333305199652687)[5]:0.20237422490402757,1urva:0.6440759194175139)[4]:0.37380598178695995,2mm1:0.7664340777567554)[6];
[1191] tree 'tree_1191'= (((2hhba:0.5952323976744875,1lh1:2.144264169948551)[5]:0.03531160697719138,1urva:0.6076339460241441)[4]:0.19297210270068318,2mm1:0.7093896325111092)[6];
[1192] tree 'tree_1192'= ((2mm1:0.8438704138789233,1lh1:1.767824842639927)[4]:0.3428735853480165,(1urva:0.6233988797328627,2hhba:0.5921986118277289)[5]:0.023537684928582957)[6];
[1193] tree 'tree_1193'= (2mm1:0.8677625646345052,((1urva:0.34307476482768146,1lh1:1.7144205289712309)[4]:0.0665241505280253,2hhba:0.9174286482298746)[5]:0.1361661425019625)[6];
[1194] tree 'tree_1194'= (1urva:0.40658206523958124,((1lh1:1.8200508823490669,2mm1:0.9914439938777299)[4]:0.025641923286744528,2hhba:0.9258780834644608)[5]:0.21260051854864337)[6];
[1195] tree 'tree_1195'= ((1lh1:1.744415753566868,2mm1:0.7836240602431391)[4]:0.03795740198595762,(1urva:0.35810127541560943,2hhba:0.8280210111986692)[5]:0.2806026199338759)[6];
[1196] tree 'tree_1196'= ((2hhba:0.9346327848591854,(1lh1:2.3795704352374085,2mm1:0.8409028391739327)[5]:0.022171791422436637)[4]:0.01963517365063555,1urva:0.42433011535550635)[6];
[1197] tree 'tree_1197'= ((2hhba:0.999990212775496,(1lh1:1.9034254833839024,2mm1:0.7020803099814992)[5]:0.4032372415848387)[4]:0.11204829966455906,1urva:0.2955829675632913)[6];
[1198] tree 'tree_1198'= ((1lh1:1.6733260063818884,1urva:0.5551129948786849)[4]:0.031076703541811943,(2mm1:1.0268754080972406,2hhba:0.8352372690455815)[5]:0.040120416089301246)[6];
[1199] tree 'tree_1199'= (2hhba:0.8287304630988108,((1lh1:2.0790749435696094,2mm1:0.9723150709881438)[4]:0.2016486610801467,1urva:0.43728792017977747)[5]:0.02020763809457815)[6];
[1200] tree 'tree_1200'= (1urva:0.4503440424761695,((1lh1:1.96852327020243,2mm1:1.2919079059140126)[4]:0.17827723965323822,2hhba:0.6712917756772512)[5]:0.0583469828543557)[6];
[1201] tree 'tree_1201'= (1urva:0.4268603420837908,((1lh1:2.0103115079729137,2mm1:0.8429454310988349)[4]:0.21491056262299035,2hhba:0.8460661764868541)[5]:0.18086851322875794)[6];
[1202] tree 'tree_1202'= (2mm1:0.459151110331303,(2hhba:0.8253428468552249,(1urva:0.34741551261139336,1lh1:1.8798311113986284)[4]:0.029237304430811212)[5]:0.364774474304344)[6];
[1203] tree 'tree_1203'= (2mm1:0.5042364159033632,(1lh1:1.8476096053057884,(2hhba:0.6798116098014295,1urva:0.5809521440922585)[4]:0.44670806376894623)[5]:0.40960466772233817)[6];
[1204] tree 'tree_1204'= (2mm1:0.4789699710896303,(1urva:0.6517806241912558,(2hhba:0.6784781243526852,1lh1:1.3783760156538083)[4]:0.14888592108381227)[5]:0.5669928771998809)[6];
[1205] tree 'tree_1205'= (2mm1:0.4116573365217822,(1urva:0.370372435385577,(1lh1:1.3287990628460342,2hhba:0.6366428783729604)[4]:0.23704147846237172)[5]:0.5969917153400994)[6];
[1206] tree 'tree_1206'= (2mm1:0.4789401472181038,(1urva:0.5442173611477626,(1lh1:1.3561873380043117,2hhba:0.7371301444187882)[4]:0.20981496657406817)[5]:0.5828535396593184)[6];
[1207] tree 'tree_1207'= (2mm1:0.4598533395550233,(1urva:0.6620771312075999,(1lh1:1.799165381580802,2hhba:0.5908111173499564)[4]:0.2342249554142205)[5]:0.35104809890853644)[6];
[1208] tree 'tree_1208'= (2mm1:0.38673880947969025,(1lh1:1.3662366740298186,(2hhba:0.7310814562367044,1urva:0.6947097927066541)[4]:0.06469786861293193)[5]:0.5929719163731088)[6];
[1209] tree 'tree_1209'= (2mm1:0.43269750200867285,(1urva:0.4967562551758704,(1lh1:1.3491802400251234,2hhba:0.754791798251518)[4]:0.18477336290628782)[5]:0.8325624877418975)[6];
[1210] tree 'tree_1210'= (2mm1:0.38399261340488805,(1urva:0.37149629976577403,(1lh1:1.3542841622415707,2hhba:0.8739167123075696)[4]:0.20770996101622868)[5]:0.7321632256678055)[6];
[1211] tree 'tree_1211'= (2mm1:0.45257706669043174,(1urva:0.47790576571236465,(1lh1:1.568537267785383,2hhba:0.753979171003185)[4]:0.394725510908712)[5]:0.779592527447336)[6];
[1212] tree 'tree_1212'= (2mm1:0.42141240067866653,(1urva:0.5402907441201141,(1lh1:1.5637717513131948,2hhba:0.751688437953421)[4]:0.08435526282488835)[5]:1.0090986925925727)[6];
[1213] tree 'tree_1213'= (2mm1:0.3940033425084273,(1lh1:1.943402522200326,(2hhba:0.6844835843074331,1urva:0.5703997740463974)[4]:0.21785161662728358)[5]:0.5008471354816031)[6];
[1214] tree 'tree_1214'= (2mm1:0.347298455068688,(1urva:0.45270251447599974,(2hhba:0.5455843463546155,1lh1:1.6068986081430492)[4]:0.15313638193831947)[5]:0.4414770577095248)[6];
[1215] tree 'tree_1215'= (2mm1:0.41259787043389334,(1urva:0.48534047130399194,(1lh1:1.7290027279063716,2hhba:0.9490503162603947)[4]:0.08597741644697154)[5]:0.6530873963162512)[6];
[1216] tree 'tree_1216'= (2mm1:0.692124014050862,(2hhba:1.089066658916868,(1lh1:1.9107218033699918,1urva:0.363061953754712)[4]:0.2781963904557119)[5]:0.6371217132308233)[6];
[1217] tree 'tree_1217'= (2mm1:0.6565589629543859,(1urva:0.4332595606622428,(2hhba:0.9779082977591721,1lh1:2.049732851408257)[4]:0.07910353918419853)[5]:0.5092702668212445)[6];
[1218] tree 'tree_1218'= (2mm1:0.7779216734783088,(1lh1:2.3176580274297147,(1urva:0.44479365671814475,2hhba:1.0154037524064343)[4]:0.26303143230622944)[5]:0.21985102943464463)[6];
[1219] tree 'tree_1219'= (2mm1:0.5884361243764491,(1lh1:1.6229663214195078,(1urva:0.4598322601482878,2hhba:0.8479579648843862)[4]:0.12663346057925612)[5]:0.15667591010864762)[6];
[1220] tree 'tree_1220'= (2mm1:0.5205963362735735,(1lh1:1.5541590004887746,(1urva:0.4320408946386007,2hhba:0.8922957669378094)[4]:0.1874709593472813)[5]:0.46720396082967613)[6];
[1221] tree 'tree_1221'= (2mm1:0.5636179080529095,(1lh1:1.7488938792392423,(1urva:0.4861752729140745,2hhba:1.0040997123060391)[4]:0.04237240985433235)[5]:0.5133085812522896)[6];
[1222] tree 'tree_1222'= (2mm1:0.504371944797949,(1lh1:1.4095141863410119,(1urva:0.38165008265299155,2hhba:0.7882234238210081)[4]:0.46887492644750595)[5]:0.17944445242664597)[6];
[1223] tree 'tree_1223'= (1lh1:1.4440341231972613,((1urva:0.3772804678081072,2hhba:0.8324246247539498)[4]:0.45388565055137015,2mm1:0.6884641668127072)[5]:0.056892005258315476)[6];
[1224] tree 'tree_1224'= ((1urva:0.48662493148371017,2hhba:1.069016062920292)[4]:0.08174965136272805,(1lh1:1.5256689890146646,2mm1:0.7571278965100069)[5]:0.10494620623339267)[6];
[1225] tree 'tree_1225'= (1lh1:1.4257595258465259,((1urva:0.610603780653554,2hhba:1.042309534384049)[4]:0.11550902986268574,2mm1:0.8921138107230429)[5]:0.2000672966108966)[6];
[1226] tree 'tree_1226'= (1lh1:1.3768756059008622,((1urva:0.5443377735583446,2hhba:0.8198222961329587)[4]:0.20646019067921118,2mm1:0.9500458927371147)[5]:0.15330624517522762)[6];
[1227] tree 'tree_1227'= (2mm1:0.8988252918404488,((1urva:0.5718529124531272,2hhba:0.995416514023779)[4]:0.018965432925633907,1lh1:1.905090202465138)[5]:0.18134338704814146)[6];
[1228] tree 'tree_1228'= (2mm1:0.6450712671597945,((1urva:0.5141734245009049,2hhba:0.7912854017397457)[4]:0.13395756487399035,1lh1:1.4256247593675448)[5]:0.19796719981063504)[6];
[1229] tree 'tree_1229'= (1lh1:1.4931090403976293,(2mm1:0.5733573291463494,(1urva:0.41513808189263657,2hhba:0.7912854017397458)[4]:0.4020974150541077)[5]:0.07439094583061258)[6];
[1230] tree 'tree_1230'= (1lh1:1.199908676045636,(2mm1:0.7764445573341496,(1urva:0.4679191550391571,2hhba:0.8293587947743937)[4]:0.4532204847065959)[5]:0.2985769638178433)[6];
[1231] tree 'tree_1231'= (1lh1:1.1567578093417439,(2mm1:0.8197050073410066,(1urva:0.5704969464887036,2hhba:0.6565929933945018)[4]:0.0319431239984227)[5]:0.25020450750516693)[6];
[1232] tree 'tree_1232'= (1lh1:1.159475848970151,(2hhba:0.7553751135972635,(1urva:0.6904208579708612,2mm1:0.8381529878283704)[4]:0.05606117910240749)[5]:0.25079241429180205)[6];
[1233] tree 'tree_1233'= (1lh1:1.079147438902937,(2hhba:0.7543197818743361,(2mm1:0.9657033521032057,1urva:0.5752751659384836)[4]:0.23254433740451452)[5]:0.47155243633067767)[6];
[1234] tree 'tree_1234'= (1lh1:1.2308824312735709,(2hhba:0.6506315092847559,(2mm1:0.9963408591742006,1urva:0.48429424729546544)[4]:0.3120328351079166)[5]:0.46049408834966865)[6];
[1235] tree 'tree_1235'= (1lh1:1.152085993230657,(2mm1:0.8264195557469827,(2hhba:0.6930539098394372,1urva:0.4967814392432573)[4]:0.035315515328461805)[5]:0.5782202299134257)[6];
[1236] tree 'tree_1236'= (1lh1:0.9254029436608469,(2hhba:0.6990119485407694,(2mm1:0.7903226153641494,1urva:0.5494183001047274)[4]:0.03022399024097802)[5]:0.204369538697054)[6];
[1237] tree 'tree_1237'= (1lh1:0.9312154680110979,(1urva:0.5071273897659766,(2hhba:0.9557744957831247,2mm1:0.830969589793959)[4]:0.35229103544238427)[5]:0.5617172283723942)[6];
[1238] tree 'tree_1238'= (1lh1:0.9640806690733786,(2mm1:0.8934419494937886,(1urva:0.6605763792989524,2hhba:0.9070129380241762)[4]:0.0733250883651097)[5]:0.7057944368444259)[6];
[1239] tree 'tree_1239'= (1lh1:1.0042128354995383,(2hhba:0.915166521309243,(1urva:0.660470299527854,2mm1:0.8475758700257109)[4]:0.20284344417384714)[5]:0.7351748203649487)[6];
[1240] tree 'tree_1240'= (1lh1:0.9515541433667423,(2hhba:0.6828052478851867,(1urva:0.4603329461965644,2mm1:1.026264985314815)[4]:0.22566584384840738)[5]:0.42729192974726166)[6];
[1241] tree 'tree_1241'= (2hhba:0.7490285280736659,(1lh1:1.435395457825627,(1urva:0.45094688618467627,2mm1:1.1764567843734626)[4]:0.1735312544312393)[5]:0.17344567165218908)[6];
[1242] tree 'tree_1242'= (2hhba:0.8817727466141997,(1lh1:1.7344638030928994,(1urva:0.5314924610889947,2mm1:1.3750363022350207)[4]:0.14133190450769925)[5]:0.27993973884276574)[6];
[1243] tree 'tree_1243'= ((2hhba:0.7055434815177488,(1lh1:1.3589612433801652,1urva:0.467405273465591)[5]:0.11857441888104853)[4]:0.17540432151960828,2mm1:0.945080214904419)[6];
[1244] tree 'tree_1244'= ((2hhba:0.5800939223830588,(1lh1:1.3517250667506817,1urva:0.672997963889288)[5]:0.10865704012769672)[4]:0.20223189887792925,2mm1:1.1046157529379999)[6];
[1245] tree 'tree_1245'= ((2hhba:1.1607613345186631,(1lh1:1.4926222071676276,1urva:0.700880939726414)[5]:0.08335851204174916)[4]:0.07688724955297477,2mm1:0.7246298707623512)[6];
[1246] tree 'tree_1246'= ((2mm1:0.7068839360203482,(2hhba:0.82848947009559,1urva:0.7277022006530364)[5]:0.16780235921251396)[4]:0.07249141595143632,1lh1:1.5962263030659103)[6];
[1247] tree 'tree_1247'= ((1lh1:1.6224157812615594,(2hhba:0.8764925155255961,1urva:0.6749826506235234)[5]:0.33921949519492456)[4]:0.1594738194579442,2mm1:0.8220564846695512)[6];
[1248] tree 'tree_1248'= ((2mm1:0.7690019022160195,(2hhba:0.9906862373401661,1urva:0.6749826506235237)[5]:0.12146636596051308)[4]:0.1162215237774334,1lh1:1.3067113680029)[6];
[1249] tree 'tree_1249'= ((2mm1:0.7675018369336277,(2hhba:0.9493694162481041,1urva:0.5922438313485183)[5]:0.3466296240426032)[4]:0.25866920627670176,1lh1:1.6598408529270643)[6];
[1250] tree 'tree_1250'= ((1lh1:1.5358801863644036,(2hhba:0.7639520194279041,1urva:0.5642870891523484)[5]:0.23802703701487582)[4]:0.22409220888099005,2mm1:0.8370499425318616)[6];
[1251] tree 'tree_1251'= ((1lh1:1.4274101293752002,(2hhba:0.7281002721083505,1urva:0.5621423089111801)[5]:0.26150182607912864)[4]:0.2410124071871782,2mm1:0.8210104754415515)[6];
[1252] tree 'tree_1252'= (2mm1:0.8733078767215355,((1lh1:1.738488222664945,2hhba:1.1182271748559656)[4]:0.19394862671712354,1urva:0.5682347438540304)[5]:0.16755215925309308)[6];
[1253] tree 'tree_1253'= (((2mm1:0.925471933504328,1lh1:1.556779733706003)[5]:0.32940346786825025,2hhba:1.0083551535907458)[4]:0.1618670217485878,1urva:0.3679038420244338)[6];
[1254] tree 'tree_1254'= (((2mm1:0.9132087352522298,1lh1:1.5567797337060032)[5]:0.20276417889533538,2hhba:0.9499875514799266)[4]:0.21888174360998677,1urva:0.3595172018685981)[6];
[1255] tree 'tree_1255'= (((2mm1:0.9039757582259706,1lh1:1.652930762496344)[5]:0.3304317081153725,2hhba:1.284654911526924)[4]:0.08066096737777895,1urva:0.5200665167981898)[6];
[1256] tree 'tree_1256'= ((2hhba:0.9803611562607265,(2mm1:0.6972680689283726,1lh1:1.3727578772094389)[5]:0.14275365717528132)[4]:0.28905755645149245,1urva:0.3355658148628453)[6];
[1257] tree 'tree_1257'= ((2hhba:1.1811099905166182,(2mm1:0.7544821970664741,1lh1:1.5691166799936376)[5]:0.1737636086910429)[4]:0.4178137663586397,1urva:0.19196946794033326)[6];
[1258] tree 'tree_1258'= ((2hhba:0.8053954371337848,(2mm1:0.6056847366181064,1lh1:1.603717425172703)[5]:0.44655593278862193)[4]:0.3926736354673751,1urva:0.0369635584429614)[6];
[1259] tree 'tree_1259'= ((2hhba:0.7908846510591827,(2mm1:1.16735641305717,1lh1:1.5592857445484973)[5]:0.13401323200486515)[4]:0.5800329657425238,1urva:0.04541568543010078)[6];
[1260] tree 'tree_1260'= ((1lh1:1.5276082146323686,(2mm1:1.1820991437818416,2hhba:0.85011812105901)[5]:0.16091961813340827)[4]:0.5502630845521724,1urva:0.05064103875050214)[6];
[1261] tree 'tree_1261'= ((2mm1:1.084169745891357,(1lh1:1.5602962168538437,2hhba:0.6869059642760997)[5]:0.1300867727991702)[4]:0.5201856638445284,1urva:0.04542623057541558)[6];
[1262] tree 'tree_1262'= ((1lh1:1.7988273000680453,(2mm1:1.1747761883904175,2hhba:0.7358509355154501)[5]:0.1850504326249114)[4]:0.2838830979252113,1urva:0.056323142325847286)[6];
[1263] tree 'tree_1263'= ((1lh1:1.675060827457239,(2hhba:0.9048582360284088,2mm1:1.1238574072637377)[5]:0.08085471624080978)[4]:0.46162631224130796,1urva:0.05955684605565584)[6];
[1264] tree 'tree_1264'= ((2hhba:0.9587860041518512,(2mm1:0.5731640602603282,1lh1:1.583079481786435)[5]:0.29731052426643345)[4]:0.49034520819636956,1urva:0.06261109160651473)[6];
[1265] tree 'tree_1265'= ((2mm1:1.1064307768370014,(2hhba:1.0880420082385573,1lh1:1.5894571030322977)[5]:0.17494950987979058)[4]:0.42499092250232395,1urva:0.06310571396110216)[6];
[1266] tree 'tree_1266'= ((2hhba:1.0260977588522102,(1lh1:1.9604060749864178,2mm1:1.1980146178656281)[5]:0.13309596669420443)[4]:0.4777759645682811,1urva:0.06161951274409383)[6];
[1267] tree 'tree_1267'= ((2mm1:0.9872226267647408,(1lh1:1.5920133360569653,2hhba:0.9426122207746837)[5]:0.26494711377185215)[4]:0.5792602330317334,1urva:0.010830890775106421)[6];
[1268] tree 'tree_1268'= ((1lh1:1.93568272213092,(2mm1:1.0339698870160785,2hhba:0.9014260085246902)[5]:0.05604707791706881)[4]:0.4645105933047182,1urva:0.011286670043481679)[6];
[1269] tree 'tree_1269'= ((2mm1:0.996368285900444,(2hhba:1.0128248552191423,1lh1:1.9721091765785104)[5]:0.02921046751543238)[4]:0.4992003656589293,1urva:0.010427225816558229)[6];
[1270] tree 'tree_1270'= ((1lh1:1.8459618181829849,(2hhba:0.9835128568703798,2mm1:0.764109680508807)[5]:0.04417165048324634)[4]:0.471437821060777,1urva:0.011106521070159378)[6];
[1271] tree 'tree_1271'= ((2hhba:0.8058149266197498,(1lh1:1.9790718360708335,2mm1:0.8029885974840114)[5]:0.3497720732846865)[4]:0.5108959098003958,1urva:0.012176120456041795)[6];
[1272] tree 'tree_1272'= ((2mm1:1.171900508557775,(1lh1:1.942605682257041,2hhba:0.9811645121895418)[5]:0.092729466905013)[4]:0.3884427538529939,1urva:0.011989949488716057)[6];
[1273] tree 'tree_1273'= ((2hhba:0.9600714038286097,(2mm1:1.220152467929225,1lh1:1.9096471250534273)[5]:0.06010110731544005)[4]:0.38491278148998065,1urva:0.2142464422457008)[6];
[1274] tree 'tree_1274'= ((2hhba:0.9641080124785066,(2mm1:1.2448591051497455,1lh1:1.8317206001868167)[5]:0.20251734931896237)[4]:0.2240816858116005,1urva:0.23826642418342917)[6];
[1275] tree 'tree_1275'= ((2hhba:0.8053444282330977,(2mm1:0.8326068787971431,1lh1:1.8814981754310662)[5]:0.18374319564598063)[4]:0.2315909606025268,1urva:0.20025758997284443)[6];
[1276] tree 'tree_1276'= ((2hhba:0.9434576033042377,1urva:0.4742696338843636)[4]:0.12982300315104323,(2mm1:0.8326068787971432,1lh1:1.881498175431066)[5]:0.08314433584586488)[6];
[1277] tree 'tree_1277'= ((1urva:0.5165644030443564,(2mm1:0.8558301070972656,1lh1:1.9033759193427897)[5]:0.1010166661156624)[4]:0.1015791535775495,2hhba:0.9620200894662303)[6];
[1278] tree 'tree_1278'= (((2mm1:0.8558301070972658,1lh1:1.9445775796065794)[5]:0.10351383955946447,2hhba:0.9059669730222467)[4]:0.0419528203233957,1urva:0.49406276700335655)[6];
[1279] tree 'tree_1279'= (((2mm1:0.9037601294002133,1lh1:1.8546802905075985)[5]:0.11033321061624066,1urva:0.5787754643854524)[4]:0.012638048812010538,2hhba:0.7900224868626438)[6];
[1280] tree 'tree_1280'= ((1urva:0.6271610712874958,(2mm1:1.038677496142614,1lh1:1.4659561093601912)[5]:0.280776842890309)[4]:0.20358375996139488,2hhba:0.8295488166299775)[6];
[1281] tree 'tree_1281'= ((1urva:0.5888352495502541,(2mm1:0.9752038999930247,1lh1:1.2339331736107098)[5]:0.28060235325984517)[4]:0.04651235339143665,2hhba:0.8682391840870703)[6];
[1282] tree 'tree_1282'= ((1urva:0.5908627357334144,(1lh1:1.7598142039192017,2mm1:0.9190668374053228)[5]:0.09620964929167691)[4]:0.14907533542065365,2hhba:0.843848687825623)[6];
[1283] tree 'tree_1283'= ((1urva:0.4980320042446593,(1lh1:1.8088096879636955,2mm1:0.8116558518148964)[5]:0.25037522364703757)[4]:0.1526316943933356,2hhba:0.8639796427154198)[6];
[1284] tree 'tree_1284'= (((2hhba:0.8530416655111197,2mm1:0.7736566099263602)[5]:0.17309012358587395,1urva:0.5370936274037669)[4]:0.10459243610895119,1lh1:1.4281852747997013)[6];
[1285] tree 'tree_1285'= (2hhba:0.890631914731106,(1urva:0.5635584099372352,(2mm1:0.9332464089214965,1lh1:1.4986289896059322)[4]:0.1757289219865885)[5]:0.15201097677519998)[6];
[1286] tree 'tree_1286'= (1urva:0.332385511829404,(2hhba:1.1261855798229645,(2mm1:0.9117388284359264,1lh1:1.7576454369762162)[4]:0.10885021972575959)[5]:0.0694765845012666)[6];
[1287] tree 'tree_1287'= ((1lh1:1.338574963744795,2mm1:0.9913039767992053)[4]:0.274722853154423,(2hhba:1.1782447419785023,1urva:0.4351603216501115)[5]:0.023276950220202854)[6];
[1288] tree 'tree_1288'= (((2hhba:1.0479453437510484,1urva:0.36687458207839274)[5]:0.27247287434252826,2mm1:0.9630951480177949)[4]:0.1694217340327492,1lh1:1.2226987649468513)[6];
[1289] tree 'tree_1289'= (((2hhba:0.8727552027246177,1urva:0.3639302609839703)[5]:0.5153905359236899,2mm1:0.806998744050714)[4]:0.092288371943296,1lh1:1.6732460784066565)[6];
[1290] tree 'tree_1290'= ((2mm1:0.6320980142152091,1lh1:1.450851558605697)[4]:0.27830486267024357,(2hhba:0.9683463748380549,1urva:0.7192081857629106)[5]:0.061999403189444094)[6];
[1291] tree 'tree_1291'= ((1lh1:1.622735787769195,(2hhba:0.9932710626115315,1urva:0.6347549701705467)[5]:0.16545354249086275)[4]:0.07138453159130168,2mm1:0.7538960365525952)[6];
[1292] tree 'tree_1292'= ((1urva:0.6108519258749348,(2hhba:0.869065778380225,2mm1:0.9468821082550916)[5]:0.055200881272733614)[4]:0.24957390408642083,1lh1:1.703870508956422)[6];
[1293] tree 'tree_1293'= (2hhba:0.5988643399950685,((2mm1:0.9437175651553054,1lh1:1.6633971625627868)[4]:0.25205653112452764,1urva:0.5632731891658073)[5]:0.09486092810932079)[6];
[1294] tree 'tree_1294'= (2hhba:0.48592554146278244,((2mm1:0.7225044552726777,1lh1:1.6385331310399878)[4]:0.244517761042638,1urva:0.5955658596440937)[5]:0.20908610204324796)[6];
[1295] tree 'tree_1295'= (2hhba:0.4553026525643993,((1lh1:1.703190486344976,2mm1:0.8162455605015673)[4]:0.26226482208493795,1urva:0.7686440840394323)[5]:0.22226635610348908)[6];
[1296] tree 'tree_1296'= ((1urva:0.6001674553318681,(2hhba:0.7153345286799804,1lh1:2.43707747960464)[5]:0.02080031566021323)[4]:0.23904088949232694,2mm1:0.9269039050439669)[6];
[1297] tree 'tree_1297'= ((1lh1:1.7935643833065291,(2hhba:0.6063040267658014,1urva:0.677029411650977)[5]:0.34020537607791734)[4]:0.2306854848624666,2mm1:0.4682741890481624)[6];
[1298] tree 'tree_1298'= (2hhba:0.955910558895668,((1lh1:1.4154256855413971,2mm1:0.3674552393004775)[4]:0.3755257412694418,1urva:0.53429072746813)[5]:0.014054498690020942)[6];
[1299] tree 'tree_1299'= (2mm1:0.790030813284523,((1lh1:1.500908451125107,2hhba:0.8173200207021037)[4]:0.13159066848926215,1urva:0.6048062864015614)[5]:0.5897399192373536)[6];
[1300] tree 'tree_1300'= (1urva:0.38902177810301714,((1lh1:1.4402312993340616,2mm1:0.7363995448848369)[4]:0.19268492642720855,2hhba:0.8502448015832268)[5]:0.3357213410693165)[6];
[1301] tree 'tree_1301'= (1urva:0.4702298927535096,((1lh1:1.5291711908370935,2mm1:1.1588679335663663)[4]:0.09115039033386008,2hhba:0.881410035363469)[5]:0.15111553898724167)[6];
[1302] tree 'tree_1302'= (1urva:0.2815270627081104,((1lh1:1.372357598566897,2hhba:0.9243947347401099)[4]:0.041320282963521526,2mm1:0.9580921374739865)[5]:0.17650443426359513)[6];
[1303] tree 'tree_1303'= (1urva:0.2866556191306496,((1lh1:2.077449535553872,2mm1:1.0654083700189358)[4]:0.32731679612382025,2hhba:0.98254934692113)[5]:0.16264205385064617)[6];
[1304] tree 'tree_1304'= (1urva:0.3464238664091603,((1lh1:1.4233145876801565,2mm1:0.9675150438758089)[4]:0.2334092839722176,2hhba:1.1375519844383684)[5]:0.4160862909228297)[6];
[1305] tree 'tree_1305'= (1urva:0.22455713154955978,((1lh1:1.4169655527790403,2mm1:0.8561830070212377)[4]:0.16813825735162566,2hhba:0.8905239491979112)[5]:0.16345146218431164)[6];
[1306] tree 'tree_1306'= (1urva:0.22247119371062152,((1lh1:1.7211698468863732,2mm1:0.856183007021238)[4]:0.3396614197995647,2hhba:0.8957052934596372)[5]:0.3513374792020938)[6];
[1307] tree 'tree_1307'= ((1lh1:1.5978119560464363,2mm1:0.794819551165793)[4]:0.3735406446038697,(2hhba:0.8242664539543725,1urva:0.30709324415896583)[5]:0.1324626086425268)[6];
[1308] tree 'tree_1308'= (2hhba:0.926320984168718,((1lh1:1.5366598894323127,2mm1:0.7725542573087576)[4]:0.49545548512157933,1urva:0.39183434722583943)[5]:0.18817625605693525)[6];
[1309] tree 'tree_1309'= (2hhba:0.7807212044849018,((1lh1:1.585903020299396,2mm1:0.8266611129526261)[4]:0.42508958797073504,1urva:0.46062116729715097)[5]:0.28797598459485557)[6];
[1310] tree 'tree_1310'= ((1lh1:2.224326236801896,2mm1:0.667636687009446)[4]:0.30056788439744453,(1urva:0.5654053299527387,2hhba:0.5124107742337821)[5]:0.04521493744910656)[6];
[1311] tree 'tree_1311'= (2hhba:0.5010361187913953,(1urva:0.612650051854677,(1lh1:2.1927443099521904,2mm1:0.7150700272218873)[4]:0.25760578768693165)[5]:0.17345083882330403)[6];
[1312] tree 'tree_1312'= (2hhba:0.4913621371020108,(1urva:0.5062376428902903,(1lh1:2.0175311120448205,2mm1:0.7173270099058752)[4]:0.2868050516056698)[5]:0.2210794394774389)[6];
[1313] tree 'tree_1313'= (2hhba:0.3928913808662423,(1urva:0.4416777723901446,(1lh1:1.4955844194475807,2mm1:0.7394565371077265)[4]:0.38213377680524496)[5]:0.23972776650899402)[6];
[1314] tree 'tree_1314'= (2hhba:0.3996399248176251,(1urva:0.44877384170331897,(1lh1:1.7594409857522244,2mm1:0.853682117635608)[4]:0.24186538684516617)[5]:0.20700722547839068)[6];
[1315] tree 'tree_1315'= (2hhba:0.45156024521940463,(1urva:0.49578907390829685,(1lh1:1.628072336830227,2mm1:0.9874104945890596)[4]:0.29085636534841863)[5]:0.6124578947588358)[6];
[1316] tree 'tree_1316'= (2hhba:0.38724659274404527,(1urva:0.44495148706967874,(1lh1:1.9293481142516102,2mm1:0.805029456586684)[4]:0.548371177976058)[5]:0.48200426449848793)[6];
[1317] tree 'tree_1317'= (2hhba:0.40582436268059724,(1urva:0.4276055339552578,(1lh1:1.9088941438428952,2mm1:0.8941120319560781)[4]:0.35075062171031457)[5]:0.7637883708376316)[6];
[1318] tree 'tree_1318'= (2hhba:0.3762391909378117,(1urva:0.3996590017056438,(1lh1:1.6471148551423254,2mm1:0.7764293259806386)[4]:0.44411290209593335)[5]:0.4082912587377737)[6];
[1319] tree 'tree_1319'= (2hhba:0.3418516433887939,(1urva:0.4260809587054498,(1lh1:1.7608649610364622,2mm1:0.7249345778518561)[4]:0.26997652045655596)[5]:0.6457696729360457)[6];
[1320] tree 'tree_1320'= (2hhba:0.4641781702385341,(1urva:0.43185079935473625,(1lh1:1.7847099839658156,2mm1:0.7570452283546611)[4]:0.4167315260242083)[5]:0.6545144620021972)[6];
[1321] tree 'tree_1321'= (2hhba:0.5190181343399645,(1urva:0.4272599654899401,(1lh1:1.784709983965815,2mm1:0.613359161958297)[4]:0.6223895008936742)[5]:0.4519316045416193)[6];
[1322] tree 'tree_1322'= (2hhba:0.5158964749649354,(1urva:0.4449876355640623,(1lh1:1.68442410638245,2mm1:0.7789471691542901)[4]:0.5485304765966244)[5]:0.43863029955653393)[6];
[1323] tree 'tree_1323'= (2hhba:0.5993233964010907,(1urva:0.47601538122809695,(1lh1:1.9368701971965856,2mm1:0.9601928245126262)[4]:0.26672091128743824)[5]:0.8181029153549688)[6];
[1324] tree 'tree_1324'= (2hhba:0.5229363383366963,(1urva:0.418443559108428,(1lh1:1.7944070915836166,2mm1:1.1855004689164523)[4]:0.20392751760399686)[5]:0.40461623897409404)[6];
[1325] tree 'tree_1325'= (2hhba:0.48453603315536814,(1urva:0.38521264139373423,(1lh1:1.6966096132362947,2mm1:0.8624007530771433)[4]:0.39038618250447554)[5]:0.39805454196788753)[6];
[1326] tree 'tree_1326'= (2hhba:0.5322667272423154,(1urva:0.5425952353282278,(1lh1:1.9072977534818856,2mm1:0.8449199742458146)[4]:0.3190511259736908)[5]:0.3408060629632811)[6];
[1327] tree 'tree_1327'= (2hhba:0.5348604254191539,(1urva:0.5764634929317737,(1lh1:1.773888258461696,2mm1:0.7120287412589836)[4]:0.6356180324613446)[5]:0.3082333139081139)[6];
[1328] tree 'tree_1328'= (2hhba:0.4436429991043829,(1urva:0.5999135121202241,(1lh1:1.598215153411998,2mm1:0.6415145477831974)[4]:0.3549542373676797)[5]:0.42792858983702126)[6];
[1329] tree 'tree_1329'= (2hhba:0.3329780204897916,(1urva:0.6635499102898785,(1lh1:1.617465140387176,2mm1:0.9381641359408224)[4]:0.3929642771227443)[5]:0.35331665489380243)[6];
[1330] tree 'tree_1330'= (2hhba:0.3804495282430957,(1urva:0.5169764998684314,(1lh1:1.6188756245209919,2mm1:0.8492895126288615)[4]:0.4205276024201843)[5]:0.352843454951)[6];
[1331] tree 'tree_1331'= (2hhba:0.18056419602602525,(1urva:0.6475071711693827,(1lh1:1.8665551064470756,2mm1:0.7946531235776086)[4]:0.2782780386819818)[5]:0.8366405601338676)[6];
[1332] tree 'tree_1332'= (2hhba:0.1859778145621948,(1urva:0.5824292130916738,(1lh1:2.466174816519227,2mm1:0.6562764740538287)[4]:0.22515851893404715)[5]:0.6356075949865541)[6];
[1333] tree 'tree_1333'= (2hhba:0.1724732511252066,(1urva:0.42820942544126284,(1lh1:2.466174816519227,2mm1:0.8884384312201588)[4]:0.08342025074984995)[5]:0.7567920139710225)[6];
[1334] tree 'tree_1334'= (2hhba:0.15323353503478354,(1urva:0.5047487445235815,(1lh1:2.0514964953057273,2mm1:0.6816455695403332)[4]:0.1563528450951484)[5]:0.5299494567390607)[6];
[1335] tree 'tree_1335'= (2hhba:0.15806132425064867,(1urva:0.6027730308825776,(1lh1:2.2702062742085682,2mm1:0.8075746425597153)[4]:0.20899107309473097)[5]:0.5193047234212451)[6];
[1336] tree 'tree_1336'= (2hhba:0.19093649903687948,(1urva:0.6037169368505815,(1lh1:2.0416745303420205,2mm1:0.9874017194050537)[4]:0.2226985144586494)[5]:0.6983846608754988)[6];
[1337] tree 'tree_1337'= (2hhba:0.3414504207753447,(1urva:0.32013275219584353,(1lh1:1.7445100316809548,2mm1:0.8436859936302297)[4]:0.32555357535200713)[5]:0.5706717854896133)[6];
[1338] tree 'tree_1338'= (2hhba:0.3261833997147538,(1urva:0.49649757886287815,(1lh1:1.8114912008038666,2mm1:0.8760796590146162)[4]:0.3380533367137746)[5]:0.45585741149710984)[6];
[1339] tree 'tree_1339'= (2hhba:0.34331186487398124,(1urva:0.387171384575033,(1lh1:1.8959493459275896,2mm1:0.7524635565507033)[4]:0.38916115502389803)[5]:0.4779704466634067)[6];
[1340] tree 'tree_1340'= (2hhba:0.29450544004439405,(1urva:0.3321297358269921,(1lh1:1.6749400853653569,2mm1:0.6454906850384524)[4]:0.33383663349522563)[5]:0.7291478534355574)[6];
[1341] tree 'tree_1341'= (2hhba:0.29476712095961194,(1urva:0.5820196386583174,(1lh1:1.8670550706137652,2mm1:0.940871062553902)[4]:0.1355762239982029)[5]:0.5407418174137413)[6];
[1342] tree 'tree_1342'= (2hhba:0.26649249396002234,(1urva:0.4977625655648801,(1lh1:1.679331871077145,2mm1:1.0133547464091714)[4]:0.11609342507749466)[5]:0.5141063662871794)[6];
[1343] tree 'tree_1343'= (2hhba:0.31673791342478474,(1urva:0.5944558195172136,(1lh1:2.1230999542405855,2mm1:0.8694199484322416)[4]:0.39490735492018847)[5]:0.2877024116156781)[6];
[1344] tree 'tree_1344'= (2hhba:0.2895382344947262,(1urva:0.5261812950796724,(1lh1:1.8576708154244752,2mm1:0.6684188027638567)[4]:0.24712438985155044)[5]:0.45215463708024056)[6];
[1345] tree 'tree_1345'= (2hhba:0.8416638832462103,(1urva:0.6213306744748347,(1lh1:1.7583685819770125,2mm1:0.810997665142225)[4]:0.2296896717128104)[5]:0.07185887974450895)[6];
[1346] tree 'tree_1346'= (2hhba:0.7939731111094804,(1urva:0.5926493371048258,(1lh1:2.165809903204758,2mm1:0.7650445173101665)[4]:0.28599555695235634)[5]:0.06778717662392542)[6];
[1347] tree 'tree_1347'= ((1lh1:2.165809903204758,2mm1:0.7650445173101668)[4]:0.31979301113609687,(2hhba:0.9564809863306762,1urva:0.4095138503003845)[5]:0.020151372732861703)[6];
[1348] tree 'tree_1348'= ((1lh1:1.6939040201596844,(2hhba:0.7475488803305764,1urva:0.532969990742825)[5]:0.15654902494918793)[4]:0.45029591054705315,2mm1:0.43533559685868956)[6];
[1349] tree 'tree_1349'= ((1lh1:1.7351155350181053,(2hhba:0.7788340604736166,1urva:0.4234271322728956)[5]:0.09554648494917026)[4]:0.6087562432645028,2mm1:0.5067097552028936)[6];
[1350] tree 'tree_1350'= ((1urva:0.41636055456514875,(2hhba:1.0865392287555733,1lh1:1.6245691292030828)[5]:0.017491170888708597)[4]:0.5036779378508613,2mm1:0.519198896632044)[6];
[1351] tree 'tree_1351'= ((1lh1:1.65187065782261,(2hhba:1.1050992146138368,1urva:0.43054531082128444)[5]:0.1895822564015168)[4]:0.43390873825001564,2mm1:0.46629611465865617)[6];
[1352] tree 'tree_1352'= ((1lh1:1.4937069384287454,(2hhba:1.0176447384506142,1urva:0.36482784046396777)[5]:0.47540156702479)[4]:0.3870476421092519,2mm1:0.37880794751399405)[6];
[1353] tree 'tree_1353'= ((1lh1:1.5417545280143485,(2hhba:1.0176447384506142,1urva:0.3727121316799038)[5]:0.29732822703880557)[4]:0.6000185071984565,2mm1:0.3284813506322212)[6];
[1354] tree 'tree_1354'= ((1lh1:1.5058788132422762,(2hhba:0.7677596751360012,1urva:0.5166644329147023)[5]:0.12668148308891425)[4]:1.2735044553541504,2mm1:0.33585574726473283)[6];
[1355] tree 'tree_1355'= ((1lh1:1.4865392519410578,(2hhba:0.7997295156421588,1urva:0.8419151391293356)[5]:0.01585201379740745)[4]:0.5448462207357225,2mm1:0.29421348735179353)[6];
[1356] tree 'tree_1356'= ((1lh1:1.7799629593462705,(2hhba:0.759641901729007,1urva:0.5585502420440711)[5]:0.2072665528137092)[4]:0.7173061023055937,2mm1:0.34809417720684127)[6];
[1357] tree 'tree_1357'= ((2hhba:0.7633721624513876,(1lh1:1.448801844075504,1urva:0.7466554437555899)[5]:0.14522986163922147)[4]:0.6720990951398866,2mm1:0.3311253895733959)[6];
[1358] tree 'tree_1358'= ((1lh1:1.6844827353122451,(1urva:0.7756417684378819,2hhba:0.7291484548654177)[5]:0.08681318849935493)[4]:0.7618328336265023,2mm1:0.310164398305054)[6];
[1359] tree 'tree_1359'= ((1lh1:1.5687753534967874,(1urva:0.7468931107324546,2hhba:0.762530292629592)[5]:0.04702779407064028)[4]:0.31500200799139094,2mm1:0.3157915542893145)[6];
[1360] tree 'tree_1360'= ((1lh1:1.2566608866217495,(1urva:0.49478809081939024,2hhba:0.9805149568427163)[5]:0.4740918243512693)[4]:0.42775546174731427,2mm1:0.27824958832716945)[6];
[1361] tree 'tree_1361'= ((1lh1:1.5461908839853018,(1urva:0.48580321852852565,2hhba:0.9665443007972192)[5]:0.19124612910128147)[4]:0.4249058751791484,2mm1:0.41119518373484293)[6];
[1362] tree 'tree_1362'= ((1urva:0.5834201531664975,(1lh1:1.6277173562300666,2hhba:0.7556899765392957)[5]:0.19641420694573836)[4]:0.8221714656951776,2mm1:0.42003894686390564)[6];
[1363] tree 'tree_1363'= ((1urva:0.8323412937815506,(1lh1:1.778122314041301,2hhba:0.9076631932141407)[5]:0.10148643249370104)[4]:0.7813563115662626,2mm1:0.19556058577357763)[6];
[1364] tree 'tree_1364'= ((1lh1:1.7266904746229748,(1urva:0.4424720015167572,2hhba:0.8943756450789855)[5]:0.5212246281857449)[4]:0.7646598982593417,2mm1:0.19314633385340568)[6];
[1365] tree 'tree_1365'= ((1urva:0.3064051898594067,(2hhba:0.8258008475298283,1lh1:1.8245117582173975)[5]:0.24534916566485948)[4]:1.1031919912494847,2mm1:0.1859628285131601)[6];
[1366] tree 'tree_1366'= ((1lh1:2.024960196579143,(2hhba:0.9024829035023316,1urva:0.7381605806115945)[5]:0.19206715552927434)[4]:0.42201742560933986,2mm1:0.14436046485904186)[6];
[1367] tree 'tree_1367'= ((2hhba:0.8214949102972605,(1lh1:1.7080486487102422,1urva:0.646672165812798)[5]:0.09949052040995854)[4]:0.4589583568738736,2mm1:0.49472037322216483)[6];
[1368] tree 'tree_1368'= ((1lh1:1.5736871641083183,(2hhba:0.8755670825044884,1urva:0.6087042567408287)[5]:0.056078693695804704)[4]:0.43201164402176656,2mm1:0.46567397360955587)[6];
[1369] tree 'tree_1369'= ((1lh1:1.9269815089986617,2mm1:0.5545713805186692)[4]:0.17510660085527718,(2hhba:0.8755670825044883,1urva:0.5854741633718985)[5]:0.26630971657540903)[6];
[1370] tree 'tree_1370'= ((1lh1:1.875320456703121,2mm1:0.619355927576741)[4]:0.22573637876109537,(2hhba:0.7822718434524404,1urva:0.36396498691276935)[5]:0.24516010925850945)[6];
[1371] tree 'tree_1371'= ((1lh1:1.6328262434029561,2mm1:0.6137318473099991)[4]:0.5117560799391954,(2hhba:1.0302515322608066,1urva:0.3786565891081577)[5]:0.04223269866575874)[6];
[1372] tree 'tree_1372'= (1urva:0.4073760148681406,(2hhba:0.9766246539988533,(1lh1:1.6158019938861603,2mm1:0.9805885368655016)[4]:0.36413177301680555)[5]:0.07407157271706821)[6];
[1373] tree 'tree_1373'= ((1lh1:1.7718366713136584,2mm1:0.6544459644142717)[4]:0.21788132165748642,(2hhba:0.9067221987429528,1urva:0.5112034229111195)[5]:0.5938743891433085)[6];
[1374] tree 'tree_1374'= ((1lh1:1.8282078904419259,(2hhba:0.7367340064114415,1urva:0.563725082741821)[5]:0.14975239715949928)[4]:0.2908510015759227,2mm1:0.9136551048539284)[6];
[1375] tree 'tree_1375'= ((1urva:0.6216193576174049,(2hhba:0.7405840150286845,2mm1:1.1119826598582767)[5]:0.04248234458627744)[4]:0.07381984750798858,1lh1:1.9991337133606788)[6];
[1376] tree 'tree_1376'= ((1urva:0.7372141205608946,1lh1:1.9670887565248614)[4]:0.048820361457795586,(2mm1:1.2552276145011907,2hhba:0.5622527546787325)[5]:0.021279180376206575)[6];
[1377] tree 'tree_1377'= (2hhba:0.4944261865058772,(2mm1:0.9993395906465643,(1urva:0.4248086858628637,1lh1:1.7277795410574355)[4]:0.06698675679463376)[5]:0.3977006595937276)[6];
[1378] tree 'tree_1378'= (2hhba:0.4957212844037376,(1lh1:1.5864998117062612,(1urva:0.7204904327390642,2mm1:1.0385164481122926)[4]:0.022754395163271712)[5]:0.35540688484989025)[6];
[1379] tree 'tree_1379'= (2hhba:0.5859625881467531,(2mm1:1.221251554546683,(1urva:0.40995394051501394,1lh1:1.673043996273007)[4]:0.16186212640477637)[5]:0.420105298368033)[6];
[1380] tree 'tree_1380'= ((2hhba:0.6223345932906704,1lh1:1.4967847611173801)[4]:0.07255492382286016,(2mm1:0.9742542077739916,1urva:0.524235527314852)[5]:0.10178850329492388)[6];
[1381] tree 'tree_1381'= (1lh1:1.7200864592488108,((2hhba:0.7616515102514461,1urva:0.6606956680412457)[4]:0.08432836563224444,2mm1:1.234605827789282)[5]:0.0561718470131575)[6];
[1382] tree 'tree_1382'= (1urva:0.8093507668656077,((1lh1:2.299354149541153,2hhba:0.6903385822859769)[4]:0.05688276570514667,2mm1:1.0680861984005794)[5]:0.0521816710284508)[6];
[1383] tree 'tree_1383'= (2mm1:0.8803486939779558,(1urva:0.3592314380783125,(1lh1:2.1521230211200066,2hhba:0.5963034533030065)[4]:0.206528703213924)[5]:0.02568953197741279)[6];
[1384] tree 'tree_1384'= (2mm1:1.0736178239750194,(2hhba:0.8674352271928243,(1lh1:2.553319570260189,1urva:0.2980583231315292)[4]:0.3333537849747467)[5]:0.074176276504066)[6];
[1385] tree 'tree_1385'= (2mm1:1.076617835742662,(2hhba:0.6663361327091155,(1lh1:2.0376943388835365,1urva:0.25467985799430926)[4]:0.2634913216443968)[5]:0.06580693829706963)[6];
[1386] tree 'tree_1386'= (2mm1:1.2359588018254453,((1lh1:2.054154077677479,2hhba:0.49036549317740413)[4]:0.11484164968247002,1urva:0.6475991859122971)[5]:0.060114812203496445)[6];
[1387] tree 'tree_1387'= ((1lh1:1.9249047258879748,2hhba:1.0011749895815019)[4]:0.1518325208230143,(2mm1:1.1743612001820838,1urva:0.5285553513238723)[5]:0.13031643481626387)[6];
[1388] tree 'tree_1388'= ((2hhba:0.8091489973170232,2mm1:0.917771394017825)[4]:0.20135036827797,(1lh1:2.2435086192038733,1urva:0.5637923810216114)[5]:0.09451735424522617)[6];
[1389] tree 'tree_1389'= (((1lh1:1.6352819402936314,1urva:0.40583834638108013)[5]:0.036588750069896286,2mm1:0.7510099107228583)[4]:0.07141720943208152,2hhba:1.1136172051984012)[6];
[1390] tree 'tree_1390'= (1lh1:1.9768904527469902,(2mm1:1.2284493304062505,(1urva:0.3211562237161415,2hhba:0.8309229952493118)[4]:0.1798975996019895)[5]:0.042132553418339234)[6];
[1391] tree 'tree_1391'= ((1lh1:1.608041333684084,2mm1:0.9822387642128723)[4]:0.14582053668910905,(2hhba:0.6673419761203607,1urva:0.29298908073236857)[5]:0.02579646262870318)[6];
[1392] tree 'tree_1392'= (1urva:0.38796387727497983,(2hhba:0.7200695632887418,(1lh1:1.883746272816681,2mm1:1.0317096901084435)[4]:0.14581948574551706)[5]:0.12465747038002704)[6];
[1393] tree 'tree_1393'= (2hhba:0.9261417306123195,(1urva:0.4634145305165602,(1lh1:1.7270302596044877,2mm1:0.8282809636516244)[4]:0.16096540381194502)[5]:0.14070908353482903)[6];
[1394] tree 'tree_1394'= (2hhba:0.7013785475224558,(1urva:0.39607474084744254,(1lh1:1.3648095509094709,2mm1:0.5353625639726586)[4]:0.4447567475778096)[5]:0.027775418961198173)[6];
[1395] tree 'tree_1395'= (2hhba:0.7067696385217566,(1urva:0.7068400915211646,(1lh1:1.7010516254528383,2mm1:0.7248175201160358)[4]:0.3627111972181052)[5]:0.059965741529165485)[6];
[1396] tree 'tree_1396'= (2hhba:0.5711852422009305,(1urva:0.4161017246474734,(1lh1:1.7120733805809583,2mm1:1.2480655354573917)[4]:0.25300127564527863)[5]:0.5462823978308606)[6];
[1397] tree 'tree_1397'= (2hhba:0.33307131761192954,(2mm1:1.0372698505892162,(1lh1:1.5408651034297691,1urva:0.4830075626649065)[4]:0.1718008896980827)[5]:0.5659124384018143)[6];
[1398] tree 'tree_1398'= (2hhba:0.28759425968387575,(2mm1:1.0044563353646208,(1lh1:2.318496311673371,1urva:0.3808135182110797)[4]:0.09602541841788415)[5]:0.5567511882044999)[6];
[1399] tree 'tree_1399'= (2hhba:0.3013996927415638,(1urva:0.5036106745294976,(1lh1:2.424647801632664,2mm1:1.040911483187538)[4]:0.13870258445689032)[5]:0.5834770041752156)[6];
[1400] tree 'tree_1400'= (2hhba:0.29513068322969765,(1urva:0.4953956218336204,(2mm1:0.7084461633691586,1lh1:2.153407096429034)[4]:0.2002233754577234)[5]:0.572779384722645)[6];
[1401] tree 'tree_1401'= (2hhba:0.31021388922387744,(1urva:0.411867643792535,(2mm1:0.7683539559531288,1lh1:2.315371646998269)[4]:0.11549957561295804)[5]:0.712268634522861)[6];
[1402] tree 'tree_1402'= (2hhba:0.3217529926792792,(1urva:0.5633928793829053,(2mm1:0.7926624482986679,1lh1:2.0761622275862717)[4]:0.27895233699173266)[5]:0.5549463257398676)[6];
[1403] tree 'tree_1403'= (2hhba:0.32138133579385725,(1lh1:2.0706177728003183,(1urva:0.637649296891406,2mm1:0.9441802077301561)[4]:0.18465054190121255)[5]:0.5710648026689821)[6];
[1404] tree 'tree_1404'= (2hhba:0.32138133579385725,(1lh1:1.7320760246544453,(1urva:0.5889694335329494,2mm1:0.944180207730156)[4]:0.09205428630777192)[5]:0.44714964510373956)[6];
[1405] tree 'tree_1405'= (2hhba:0.17128964115983042,(2mm1:0.8743720687895071,(1urva:0.7772091379979376,1lh1:2.6394928546713183)[4]:0.07208689033689608)[5]:0.8430050249386266)[6];
[1406] tree 'tree_1406'= (2hhba:0.1447328114319498,(1lh1:1.9602899544879149,(1urva:0.6309485774189663,2mm1:0.7486610364373796)[4]:0.015134377818593725)[5]:0.575898309390061)[6];
[1407] tree 'tree_1407'= (2hhba:0.17079564897110613,(1urva:0.6873071837423107,(2mm1:0.9486627508318921,1lh1:1.9069639259652116)[4]:0.18304613976832662)[5]:0.6208030818192346)[6];
[1408] tree 'tree_1408'= (2hhba:0.15916686075631564,(1urva:0.5123973082503592,(2mm1:0.6897253787198795,1lh1:1.876076956839409)[4]:0.2904635355057279)[5]:0.9659197151300885)[6];
[1409] tree 'tree_1409'= (2hhba:0.16018082250412266,(1urva:0.5156615007322387,(2mm1:0.6941192277107471,1lh1:1.8880283785181327)[4]:0.29231391386172545)[5]:0.9720730415068274)[6];
[1410] tree 'tree_1410'= (2hhba:0.1281774654669564,(1urva:0.34187440543916725,(2mm1:0.7478409237190246,1lh1:1.5697043399927784)[4]:0.4415961689246166)[5]:0.6999471299300696)[6];
[1411] tree 'tree_1411'= (2hhba:0.1400235629616544,(1urva:0.5067310109527497,(2mm1:0.9068828897394685,1lh1:1.9692401841393425)[4]:0.27276506680550294)[5]:0.6268115218547387)[6];
[1412] tree 'tree_1412'= (2hhba:0.1555154000148369,(1urva:0.38739659532708026,(2mm1:0.9312320390621186,1lh1:2.18292787846359)[4]:0.30113226117517833)[5]:0.6961602925490694)[6];
[1413] tree 'tree_1413'= (2hhba:0.10666094322049138,(1urva:0.5365654093583412,(2mm1:0.9123087251987141,1lh1:1.574433930018303)[4]:0.15623678957766374)[5]:0.6764229971814953)[6];
[1414] tree 'tree_1414'= (2hhba:0.1019653609308265,(2mm1:0.8147890356223955,(1lh1:1.4769628966932768,1urva:0.4731849869844764)[4]:0.14249889135838534)[5]:0.6056266842608161)[6];
[1415] tree 'tree_1415'= (2hhba:0.0996679297029103,(1urva:0.5167619872634023,(2mm1:0.6384578883843478,1lh1:1.6513245760886681)[4]:0.28449912235662533)[5]:0.8112558889246464)[6];
[1416] tree 'tree_1416'= (2hhba:0.10023598266111858,(1urva:0.6290965171696736,(2mm1:0.7868901003688363,1lh1:1.6607362274915345)[4]:0.29789027241353694)[5]:0.8158796059913215)[6];
[1417] tree 'tree_1417'= (2hhba:0.10591014658419089,(1urva:0.6439061379104603,(2mm1:0.9605783409953225,1lh1:1.8378595016799213)[4]:0.11477409177096647)[5]:1.0385124723959953)[6];
[1418] tree 'tree_1418'= (2hhba:0.0888447542904535,(1lh1:1.7063043138259475,(1urva:0.5908810809258287,2mm1:0.9845991349771611)[4]:0.10919511444878816)[5]:0.6937824846460967)[6];
[1419] tree 'tree_1419'= (2hhba:0.08315555864773709,(1lh1:1.8634316385908796,(2mm1:1.1634970545687626,1urva:0.3878715764955894)[4]:0.06431344282902574)[5]:0.8228793897491616)[6];
[1420] tree 'tree_1420'= (2hhba:0.07696253817252453,(1urva:0.3985043533933281,(1lh1:1.8446318042970034,2mm1:0.980463054473706)[4]:0.061316330115117834)[5]:0.7615953458172934)[6];
[1421] tree 'tree_1421'= (2hhba:0.0858418625073068,(1lh1:1.9704459659278233,(2mm1:1.0307617301893144,1urva:0.4047714038894634)[4]:0.07892058957534111)[5]:0.8534602166824313)[6];
[1422] tree 'tree_1422'= (2hhba:0.0858418625073068,(1lh1:2.116928249361846,(2mm1:1.0393195043411447,1urva:0.5110689585336101)[4]:0.21347754081900575)[5]:0.8534602166824313)[6];
[1423] tree 'tree_1423'= (2hhba:0.07145841297737549,(1lh1:1.7877472468173998,(1urva:0.5243578317883932,2mm1:0.8815083136776509)[4]:0.026754371114334985)[5]:0.8170881844092446)[6];
[1424] tree 'tree_1424'= (2hhba:0.08291862751113042,(1urva:0.656680343463707,(1lh1:2.03242006838924,2mm1:1.1425589622576457)[4]:0.3789181030483264)[5]:0.6427980827744793)[6];
[1425] tree 'tree_1425'= (2hhba:0.08493918467810298,(1lh1:1.3787268552954304,(2mm1:1.2059458050497436,1urva:0.4020212839293458)[4]:0.12458279522970821)[5]:0.9579749724078211)[6];
[1426] tree 'tree_1426'= (2hhba:0.08381459410892209,(1lh1:1.6374089960276446,(1urva:0.48746328048688653,2mm1:1.0365164443067323)[4]:0.4988571861586233)[5]:0.8462531379294937)[6];
[1427] tree 'tree_1427'= (2hhba:0.08191306207136011,(2mm1:1.2396640244218189,(1urva:0.44444536474030416,1lh1:1.714680753379389)[4]:0.1272056515930684)[5]:0.956450779288848)[6];
[1428] tree 'tree_1428'= (2hhba:0.13709102965645664,(2mm1:0.8447421125493473,(1lh1:1.9094616775496234,1urva:0.5041672458118286)[4]:0.10876875615483406)[5]:0.9490454042335897)[6];
[1429] tree 'tree_1429'= (2hhba:0.12000616236518845,(2mm1:1.0183116738999556,(1lh1:1.7550154207242077,1urva:0.4633878236086341)[4]:0.09997102669779245)[5]:0.5519264118970961)[6];
[1430] tree 'tree_1430'= (2hhba:0.10826726766106948,(2mm1:0.9379045714412978,(1lh1:1.756612122121539,1urva:0.6007065823105916)[4]:0.1758700609438758)[5]:0.6852307188768708)[6];
[1431] tree 'tree_1431'= (2hhba:0.12537315745569733,(1lh1:1.6196930992723113,(1urva:0.5947350488476468,2mm1:0.8519933340257838)[4]:0.3490539511793219)[5]:0.5942998997066954)[6];
[1432] tree 'tree_1432'= (2hhba:0.1517130050586724,(1urva:0.5610980352080601,(1lh1:1.6886856705082494,2mm1:0.8454263382994586)[4]:0.09319441929415707)[5]:0.719157318203707)[6];
[1433] tree 'tree_1433'= (2hhba:0.1691893336621791,(1urva:0.5936115412371972,(1lh1:1.7521408430039647,2mm1:0.8255835496768437)[4]:0.2508403132833441)[5]:0.7059683925309617)[6];
[1434] tree 'tree_1434'= (2hhba:0.14632439360948163,(1urva:0.5713820999614088,(1lh1:1.8267454583144196,2mm1:0.9430049411895095)[4]:0.046306528767236954)[5]:0.7902552482752386)[6];
[1435] tree 'tree_1435'= (2hhba:0.14340383464650636,(1lh1:1.644822080872464,(1urva:0.58632691502382,2mm1:1.1056572163069112)[4]:0.124856308616251)[5]:0.5986180910020662)[6];
[1436] tree 'tree_1436'= (2hhba:0.14669445119045985,(1urva:0.6316470755417465,(1lh1:2.230171260739148,2mm1:0.9414344540810228)[4]:0.08645515274651938)[5]:0.6147695088756813)[6];
[1437] tree 'tree_1437'= (2hhba:0.15269578877026918,(2mm1:0.9295682634522258,(1lh1:2.321408594447889,1urva:0.5954335610449237)[4]:0.1261437414779983)[5]:0.6399200127058936)[6];
[1438] tree 'tree_1438'= (2hhba:0.5068348710313572,(1urva:0.5388295927825337,(1lh1:2.0976648573001024,2mm1:1.1260076010123223)[4]:0.1545875297452488)[5]:0.4036558577428135)[6];
[1439] tree 'tree_1439'= (2hhba:0.479182154703968,(1urva:0.6031442491165658,(1lh1:1.7674313677675775,2mm1:1.1027743416226485)[4]:0.0258287941415537)[5]:0.381632548838797)[6];
[1440] tree 'tree_1440'= (2hhba:0.491667146253814,(2mm1:1.0834825563278807,(1lh1:1.8153551043616534,1urva:0.6479963601613017)[4]:0.04155346005525223)[5]:0.3529972582768073)[6];
[1441] tree 'tree_1441'= (2hhba:0.48901080917814177,(1lh1:1.8780996866438409,(2mm1:0.941385897151843,1urva:0.6754394958151806)[4]:0.1490881452160389)[5]:0.21749740566313477)[6];
[1442] tree 'tree_1442'= (2hhba:0.5058719601634138,(1lh1:1.666368510831848,(2mm1:0.7922846213477677,1urva:0.684835016085869)[4]:0.15077989212018567)[5]:0.5128571854193494)[6];
[1443] tree 'tree_1443'= (2hhba:0.47972236879350966,(2mm1:0.8038610860556993,(1lh1:2.2536429002452687,1urva:0.616732797325457)[4]:0.2023466427911898)[5]:0.4168060789168534)[6];
[1444] tree 'tree_1444'= (2hhba:0.27330628886165087,(1urva:0.7186651604585318,(1lh1:1.2375814580912288,2mm1:0.8025661130705477)[4]:0.1041912323366373)[5]:0.6581916342605473)[6];
[1445] tree 'tree_1445'= (2hhba:0.27364451773437926,(1urva:0.6842248331887801,(1lh1:1.522406705306288,2mm1:0.8020364096274093)[4]:0.18625039025535117)[5]:0.4059854570828525)[6];
[1446] tree 'tree_1446'= (2hhba:0.49045328313946596,(1lh1:1.7598205327894698,(2mm1:0.800041304261287,1urva:0.6036618131995658)[4]:0.3036798576252492)[5]:0.28070516938706036)[6];
[1447] tree 'tree_1447'= (2hhba:0.3939620215245389,(1urva:0.6796962763837691,(2mm1:0.8485282832758259,1lh1:1.4161852335813887)[4]:0.11036624708128984)[5]:0.2740595928644856)[6];
[1448] tree 'tree_1448'= (2hhba:0.49196543909244245,(1lh1:1.465171530409241,(2mm1:0.9626125063811647,1urva:0.915386975278794)[4]:0.19635050490144268)[5]:0.2186782042836494)[6];
[1449] tree 'tree_1449'= (2hhba:0.5355497951749468,((2mm1:0.8607064464613208,1urva:0.7039235219860918)[4]:0.17602023434323988,1lh1:1.224789485571908)[5]:0.38895037660355164)[6];
[1450] tree 'tree_1450'= (2hhba:0.6735860448460059,((2mm1:1.1137000664030894,1lh1:1.7759921137496817)[4]:0.15005588531524816,1urva:0.7172409828099977)[5]:0.5994599127196615)[6];
[1451] tree 'tree_1451'= (2hhba:0.6002137749691704,((2mm1:0.7367031313085896,1lh1:1.8810045919576792)[4]:0.22578445638356293,1urva:0.4529102094416682)[5]:0.4641524963710929)[6];
[1452] tree 'tree_1452'= (2hhba:0.6002137749691704,((2mm1:1.06573696615038,1lh1:1.6066965781243896)[4]:0.34016121021164814,1urva:0.527613872061067)[5]:0.24212325612964344)[6];
[1453] tree 'tree_1453'= ((2mm1:0.9904370922945327,1lh1:1.7499155193860503)[4]:0.3092405546846487,(1urva:0.7109536248886085,2hhba:0.5623772639335469)[5]:0.017865776964017144)[6];
[1454] tree 'tree_1454'= (1urva:0.8551783422349233,(2hhba:0.6888617653461474,(2mm1:1.113010919697569,1lh1:1.7258819521590283)[4]:0.09574369591052456)[5]:0.10279126508496549)[6];
[1455] tree 'tree_1455'= ((2mm1:1.1754402723873718,(2hhba:0.8027279060103572,1urva:0.44394909007722594)[5]:0.15151983740471947)[4]:0.6424211907610848,1lh1:1.1813370503134377)[6];
[1456] tree 'tree_1456'= ((2mm1:0.9915117916076875,(1urva:0.5422468951152287,2hhba:0.8353705461678774)[5]:0.18020233943426045)[4]:0.5598348992935961,1lh1:1.1017290137198121)[6];
[1457] tree 'tree_1457'= ((1urva:0.5351866194011621,(2hhba:0.861336186781692,2mm1:0.9011864184307689)[5]:0.013391888661042975)[4]:0.7289275693524303,1lh1:1.0131697214327713)[6];
[1458] tree 'tree_1458'= ((2mm1:0.7841713257593467,(2hhba:0.6280407543192181,1urva:0.5911338344541812)[5]:0.5575380666155246)[4]:0.7165364610129077,1lh1:0.9501335177398353)[6];
[1459] tree 'tree_1459'= ((2mm1:0.6737055570912991,(2hhba:0.5998225152316836,1urva:0.6248126737142533)[5]:0.42736745322897285)[4]:0.8070910475862044,1lh1:1.0065814388793153)[6];
[1460] tree 'tree_1460'= ((2mm1:0.7398171071936193,(2hhba:0.7550967734861531,1urva:0.7203193245751469)[5]:0.17805182745841955)[4]:0.8275601572174613,1lh1:1.0814125510244281)[6];
[1461] tree 'tree_1461'= ((2mm1:0.8970848263630957,(2hhba:1.0344778618126484,1urva:0.7548544790546068)[5]:0.2803204350388262)[4]:0.7760311548791604,1lh1:1.1446593299656718)[6];
[1462] tree 'tree_1462'= ((2mm1:0.8294511061649006,(2hhba:0.8672599721075038,1urva:0.7511453203038484)[5]:0.34841202418348916)[4]:0.7760311548791604,1lh1:1.1446593299656718)[6];
[1463] tree 'tree_1463'= ((2mm1:1.0373205670711891,(2hhba:1.1387689305541886,1urva:0.5723278355007446)[5]:0.328840848513843)[4]:0.8183039784584032,1lh1:1.0109230526232063)[6];
[1464] tree 'tree_1464'= ((2mm1:0.7287802959532192,(2hhba:0.9089934653418559,1urva:0.45684620342622667)[5]:0.2624888811210242)[4]:0.8122624381766737,1lh1:0.8395424757462391)[6];
[1465] tree 'tree_1465'= ((2mm1:0.6235453473417021,(2hhba:0.8773146462285206,1urva:0.4479683692916153)[5]:0.3076237478893403)[4]:0.8639351782030245,1lh1:0.8366419586725897)[6];
[1466] tree 'tree_1466'= ((2mm1:0.7326433653695621,(2hhba:0.9555174514080439,1urva:0.600666111097782)[5]:0.25417473039328087)[4]:0.776014215050228,1lh1:0.8347972210464508)[6];
[1467] tree 'tree_1467'= ((2mm1:0.88646958920925,(2hhba:0.9470946466761215,1urva:0.5019501653415133)[5]:0.12995938524744233)[4]:0.9878678650209229,1lh1:0.8274385548355258)[6];
[1468] tree 'tree_1468'= ((2hhba:1.0692195189454219,(2mm1:1.0582295229584973,1urva:0.35503176102971024)[5]:0.2936842439028473)[4]:1.174115153461755,1lh1:0.9109467954495901)[6];
[1469] tree 'tree_1469'= ((2hhba:0.9074491504949194,(1urva:0.5906793408153199,2mm1:1.2475636502642509)[5]:0.36490906601766415)[4]:1.0851857224605381,1lh1:0.9557425272478648)[6];
[1470] tree 'tree_1470'= ((2mm1:1.016693494923993,(1urva:0.524192100136995,2hhba:0.9845377580387689)[5]:0.23457143629950183)[4]:0.5200760979364298,1lh1:1.7613725061921566)[6];
[1471] tree 'tree_1471'= ((2mm1:0.937601387867177,(1urva:0.4879092278791306,2hhba:0.8665421916729652)[5]:0.25772827752940874)[4]:0.484078121963758,1lh1:1.6394560301064194)[6];
[1472] tree 'tree_1472'= ((2mm1:0.9257618574930435,(1urva:0.4879092278791306,2hhba:1.1415558899630556)[5]:0.3070150549935198)[4]:0.48407812196375805,1lh1:1.1219942418841045)[6];
[1473] tree 'tree_1473'= ((2mm1:0.9211291542734308,(1urva:0.4932401768599859,2hhba:0.7757518436046489)[5]:0.6655701536595788)[4]:0.838364883633028,1lh1:1.134253272290841)[6];
[1474] tree 'tree_1474'= ((2mm1:0.8307760571242422,(1urva:0.3894367693645915,2hhba:0.7748320927633029)[5]:0.30632819843712095)[4]:0.5048128500296171,1lh1:1.7247678038628187)[6];
[1475] tree 'tree_1475'= ((2mm1:0.8467871094248394,(1urva:0.7381073958963771,2hhba:0.7554957220936444)[5]:0.11740752427454249)[4]:0.7909182693261027,1lh1:1.651758820141587)[6];
[1476] tree 'tree_1476'= ((2mm1:0.8195227972810338,(1urva:0.48774225999486154,2hhba:0.8148586543422609)[5]:0.4921571261246507)[4]:0.4870878087017001,1lh1:1.5038405650400206)[6];
[1477] tree 'tree_1477'= ((2mm1:0.7108454308039015,(1urva:0.5874579195692875,2hhba:0.7008382080542889)[5]:0.5403976369949339)[4]:0.2578816234644734,1lh1:1.2548217839107831)[6];
[1478] tree 'tree_1478'= ((1lh1:1.8628869881902093,(1urva:0.5646604061759348,2hhba:0.6636618085290413)[5]:0.43331922468124584)[4]:0.17674827112573271,2mm1:0.47153687971681024)[6];
[1479] tree 'tree_1479'= ((2mm1:0.6269298365440187,(1urva:0.5666894168200622,2hhba:0.6673922419230365)[5]:0.33637810782125366)[4]:0.13860820699935905,1lh1:1.4912588804647366)[6];
[1480] tree 'tree_1480'= ((1lh1:1.5781369391378153,(1urva:0.7524437255629369,2hhba:0.7973222646759814)[5]:0.2787184057201505)[4]:0.3185653990860868,2mm1:0.5545078429522429)[6];
[1481] tree 'tree_1481'= ((1lh1:1.8466963805208598,2mm1:0.5285470798800446)[4]:0.1477878619327644,(1urva:0.7304027439520386,2hhba:0.7739666770397962)[5]:0.2379290917520534)[6];
[1482] tree 'tree_1482'= ((1lh1:1.5946979207700447,(1urva:0.6504247096063919,2hhba:0.7772162878882791)[5]:0.2030015158828842)[4]:0.2242097362421864,2mm1:0.3839677715187917)[6];
[1483] tree 'tree_1483'= ((1lh1:1.885198125476182,(1urva:0.7689101662095754,2hhba:0.9187988959746209)[5]:0.43738518388845204)[4]:0.1315425672251761,2mm1:0.5113393424533303)[6];
[1484] tree 'tree_1484'= ((1lh1:1.7181664333524922,(1urva:0.6708347692009222,2hhba:0.9033504466205549)[5]:0.20480783037914788)[4]:0.09725470533695821,2mm1:0.47482491483730294)[6];
[1485] tree 'tree_1485'= ((1urva:0.7101725222594241,(1lh1:1.9170856278768764,2hhba:0.9067017464327091)[5]:0.19845896206215619)[4]:0.43515951541340103,2mm1:0.591227649206474)[6];
[1486] tree 'tree_1486'= ((2hhba:0.9346618695564248,(1urva:0.7099597296855433,1lh1:1.8118660180095802)[5]:0.1579193211741703)[4]:0.24535811059335633,2mm1:0.4719970704364928)[6];
[1487] tree 'tree_1487'= ((1lh1:2.1857331506278714,(1urva:0.7318877182602481,2hhba:0.6965485539623497)[5]:0.24032554933927808)[4]:0.2199886352689775,2mm1:0.4553183664887802)[6];
[1488] tree 'tree_1488'= ((1lh1:1.9168991228480063,(1urva:0.6687800410040472,2hhba:0.6966449094130209)[5]:0.47948010046014206)[4]:0.2935942507054359,2mm1:0.3328110121497265)[6];
[1489] tree 'tree_1489'= ((1lh1:2.0043387245985422,(1urva:0.6008930314732976,2hhba:0.7626413197097781)[5]:0.09573219267316184)[4]:0.6201773553110471,2mm1:0.3507175659038649)[6];
[1490] tree 'tree_1490'= ((1lh1:1.4191039798691534,(1urva:0.5957838168993088,2hhba:0.7287305356116253)[5]:0.17697538734908147)[4]:0.7172263183618205,2mm1:0.34011817783445986)[6];
[1491] tree 'tree_1491'= ((1urva:0.604826660465309,(2hhba:0.7762475263765738,1lh1:1.9146561416252479)[5]:0.01105648047872887)[4]:0.7422101337268578,2mm1:0.2854321358953706)[6];
[1492] tree 'tree_1492'= ((1lh1:1.671619001905943,(2hhba:0.8489282621922369,1urva:0.4606106840876692)[5]:0.33427574688578277)[4]:0.3960978705276793,2mm1:0.26160695972597836)[6];
[1493] tree 'tree_1493'= ((1urva:0.5384999164381445,(2hhba:0.7292200987185119,1lh1:1.5302278572325598)[5]:0.10035907666629953)[4]:0.6260651891516514,2mm1:0.23795508720531916)[6];
[1494] tree 'tree_1494'= ((1lh1:1.7270376921990183,(1urva:0.5261343223722323,2hhba:0.6922093285686888)[5]:0.2198503898987482)[4]:0.812154976966113,2mm1:0.2843863378649141)[6];
[1495] tree 'tree_1495'= ((2hhba:1.1201143069400192,(1lh1:1.7746640173529888,1urva:0.44282319952353266)[5]:0.023584157178036885)[4]:0.964280906482131,2mm1:0.2988246964893201)[6];
[1496] tree 'tree_1496'= ((1lh1:1.7952512578698123,(2hhba:1.2143280043508327,1urva:0.44282319952353255)[5]:0.35529161333667836)[4]:0.3405531249457186,2mm1:0.33335520637307886)[6];
[1497] tree 'tree_1497'= ((2hhba:0.9590895818568788,(1lh1:1.6167682314556506,1urva:0.6230794739044375)[5]:0.02109724442911142)[4]:0.637008839290785,2mm1:0.2926081383625184)[6];
[1498] tree 'tree_1498'= ((1lh1:1.5762164787894335,(1urva:0.5418473757736961,2hhba:1.0454363214490607)[5]:0.09420129867366342)[4]:0.6546481669323031,2mm1:0.27592253921760745)[6];
[1499] tree 'tree_1499'= ((1lh1:1.4700110220812472,(1urva:0.4193703809739078,2hhba:0.9172830614857075)[5]:0.37429055329752914)[4]:0.4517119588583607,2mm1:0.25490727978191763)[6];
[1500] tree 'tree_1500'= ((1lh1:1.6513604650921516,(1urva:0.3647071989263857,2hhba:0.9209642655303552)[5]:0.5894276589404541)[4]:0.4654082650096471,2mm1:0.14274253312936408)[6];
[1501] tree 'tree_1501'= ((1lh1:1.855993944048906,(1urva:0.31392607528484545,2hhba:1.116179832528122)[5]:0.24095912605625827)[4]:0.8553066860058992,2mm1:0.13592968542249284)[6];
[1502] tree 'tree_1502'= ((1urva:0.5703058281143967,(1lh1:1.3589928869793215,2hhba:0.6147373274982908)[5]:0.42447316966017556)[4]:1.000518986343043,2mm1:0.15336724051533573)[6];
[1503] tree 'tree_1503'= ((2hhba:0.9604121087580867,(1urva:0.4525544098850786,1lh1:1.886531961118143)[5]:0.11966438944928473)[4]:0.7007930845141037,2mm1:0.17464923605084803)[6];
[1504] tree 'tree_1504'= ((1lh1:1.9135242201230904,(1urva:0.47741619399876534,2hhba:1.0490796274032255)[5]:0.5385554615480644)[4]:0.7909747616831067,2mm1:0.17815848026506415)[6];
[1505] tree 'tree_1505'= ((1lh1:1.6825724912868218,(1urva:0.41979471514894273,2hhba:0.9224615521848741)[5]:0.5368862238557747)[4]:0.45500172071937267,2mm1:0.13291405167855333)[6];
[1506] tree 'tree_1506'= ((1lh1:1.6825724912868216,(1urva:0.41979471514894273,2hhba:0.922461552184874)[5]:0.42270015007530515)[4]:0.45500172071937267,2mm1:0.13291405167855333)[6];
[1507] tree 'tree_1507'= ((1lh1:1.6796246424556665,(1urva:0.3629542122282339,2hhba:0.8075743889554574)[5]:0.3899731113256011)[4]:0.8232610290720854,2mm1:0.13459053151749725)[6];
[1508] tree 'tree_1508'= ((1lh1:1.6479539790413775,(2hhba:1.2337857432220434,1urva:0.5653618587753756)[5]:0.16261162920696104)[4]:0.9744436552879344,2mm1:0.15260266962547597)[6];
[1509] tree 'tree_1509'= ((1lh1:1.92425219760345,(2hhba:0.9247113594453762,1urva:0.5691107776229181)[5]:0.058712277667448784)[4]:0.9547972902327984,2mm1:0.13776505427961522)[6];
[1510] tree 'tree_1510'= ((1lh1:1.4679998378325636,(2hhba:0.7054564507700206,1urva:0.5383661745946521)[5]:0.15789376078162387)[4]:0.6846688676497215,2mm1:0.11452845628315184)[6];
[1511] tree 'tree_1511'= ((1lh1:1.7823545880788003,(2hhba:0.7291003515839471,1urva:0.5564099197752301)[5]:0.5020093272366608)[4]:0.6232194762418248,2mm1:0.14218001631084023)[6];
[1512] tree 'tree_1512'= ((2hhba:0.7999705023333008,(1urva:0.5516901145631639,1lh1:1.628509921879211)[5]:0.24723496244142404)[4]:0.6196577377092806,2mm1:0.15574869335576175)[6];
[1513] tree 'tree_1513'= ((1lh1:2.005506625034752,(2hhba:0.8310381102876216,1urva:0.5066495982323258)[5]:0.06679928092430554)[4]:0.720283115943507,2mm1:0.16111719470401406)[6];
[1514] tree 'tree_1514'= ((1urva:0.5454631237103471,(1lh1:2.1249268889710846,2hhba:0.8026744434401406)[5]:0.11437344900769804)[4]:0.8069222826528891,2mm1:0.1657629501268301)[6];
[1515] tree 'tree_1515'= ((1urva:0.5025100431989352,(1lh1:1.3270843822156195,2hhba:0.7367281084039246)[5]:0.3874611307793399)[4]:0.7144694607746317,2mm1:0.6538725998817461)[6];
[1516] tree 'tree_1516'= ((1urva:0.4221306157319635,(1lh1:1.9638695860490645,2hhba:1.1987113661843258)[5]:0.010379395440597294)[4]:0.4025618123525289,2mm1:0.8119294715554145)[6];
[1517] tree 'tree_1517'= ((1lh1:1.9019597243386444,2mm1:0.8312151648795738)[4]:0.12252228676791242,(1urva:0.6080462486554321,2hhba:0.9881722119799252)[5]:0.18297942442419718)[6];
[1518] tree 'tree_1518'= (1urva:0.41818293180396693,((1lh1:1.6103720134726207,2hhba:0.5763885136300992)[4]:0.36974354308649726,2mm1:0.8412955005742266)[5]:0.19257427423251297)[6];
[1519] tree 'tree_1519'= (1urva:0.3783295353625523,((1lh1:1.7379460540501293,2mm1:0.695760640681058)[4]:0.14737530560591927,2hhba:0.776733752813151)[5]:0.09024599416565737)[6];
[1520] tree 'tree_1520'= (1urva:0.3112641376330695,((2mm1:0.9846946083074237,2hhba:0.7499050879814381)[4]:0.153817233662427,1lh1:2.0472142139259173)[5]:0.08596073891699997)[6];
[1521] tree 'tree_1521'= (2hhba:0.6662062573524983,(1urva:0.45616574775934127,(1lh1:1.9543624118551888,2mm1:0.9365667858181915)[4]:0.42410439358268526)[5]:0.05362984162362088)[6];
[1522] tree 'tree_1522'= (2mm1:0.9464785688534595,(1lh1:2.0207732027792913,(1urva:0.7173528985651019,2hhba:0.6301125743761641)[4]:0.067466088378016)[5]:0.23945519047272099)[6];
[1523] tree 'tree_1523'= (((1urva:0.7182648215705759,2mm1:1.247307773046595)[5]:0.24989327022494187,2hhba:0.6762786214163548)[4]:0.22878666570222195,1lh1:1.9004356570093046)[6];
[1524] tree 'tree_1524'= (((1urva:0.3198018073920521,2mm1:1.247307773046595)[5]:0.4260429681618021,2hhba:0.6192806835109472)[4]:0.441853105752813,1lh1:1.971070378143186)[6];
[1525] tree 'tree_1525'= (((2hhba:0.6590193661932312,2mm1:1.1069945274677)[5]:0.11215904353722672,1urva:0.5689169824996294)[4]:0.4303776735553205,1lh1:1.9710703781431862)[6];
[1526] tree 'tree_1526'= (((1lh1:2.0704437231484767,2mm1:0.8894115707516872)[5]:0.19080648294136474,1urva:0.49206984571674245)[4]:0.2698929009852,2hhba:0.47315338036899546)[6];
[1527] tree 'tree_1527'= (((1lh1:2.35457398457685,2mm1:1.0117173685880958)[5]:0.10150376588866389,1urva:0.5508582596128035)[4]:0.27919671178954325,2hhba:0.489464033655241)[6];
[1528] tree 'tree_1528'= (((1urva:0.47873160959053873,2mm1:1.019294839263673)[5]:0.025285472525850117,1lh1:1.9804938435027877)[4]:0.4747441509505496,2hhba:0.458644779543432)[6];
[1529] tree 'tree_1529'= (((2mm1:1.207844819003741,1urva:0.6833331350677294)[5]:0.16345181515303803,1lh1:1.8900899832138134)[4]:0.4392909706746796,2hhba:0.4508067457350533)[6];
[1530] tree 'tree_1530'= (((2mm1:0.6819124593323169,1lh1:2.1170117699866298)[5]:0.1845483690252072,1urva:0.8800263057293625)[4]:0.2507971819884247,2hhba:0.5043685817834183)[6];
[1531] tree 'tree_1531'= (((2mm1:0.8661052175445579,1lh1:2.4828081570190723)[5]:0.11972218624480714,1urva:0.9382932821089981)[4]:0.19954175257392825,2hhba:0.5278327243247455)[6];
[1532] tree 'tree_1532'= (((1urva:0.5288158115659363,1lh1:1.977322515721881)[5]:0.3336045246185375,2mm1:1.131146311429341)[4]:0.2540775777581859,2hhba:0.511714778189641)[6];
[1533] tree 'tree_1533'= (((1urva:0.6078262053434792,1lh1:1.8023850771391035)[5]:0.0442977725633235,2mm1:1.0895395048829752)[4]:0.28591096021206885,2hhba:0.4196420488774123)[6];
[1534] tree 'tree_1534'= (((1urva:0.47192666343129597,2mm1:1.2582318133052266)[5]:0.16187438936196474,1lh1:1.6859189940628803)[4]:0.292286313683692,2hhba:0.4289993900271369)[6];
[1535] tree 'tree_1535'= (((1urva:0.4221294053262779,2mm1:1.15166755626911)[5]:0.2839716525913113,1lh1:1.6072130702676635)[4]:0.23614868023718635,2hhba:0.34195998557945295)[6];
[1536] tree 'tree_1536'= (((1lh1:1.510426161308549,2mm1:1.0859291700645386)[5]:0.058724386304694794,1urva:0.6253522999340401)[4]:0.3256486267219117,2hhba:0.32244055267004934)[6];
[1537] tree 'tree_1537'= (((1lh1:1.487614416685736,2mm1:1.2124561575213553)[5]:0.10651450997544445,1urva:0.44139706380301275)[4]:0.519644181119274,2hhba:0.3153704692820504)[6];
[1538] tree 'tree_1538'= (((1urva:0.4882803585632622,2mm1:1.2111410552289283)[5]:0.232816710172916,1lh1:1.4512995818682926)[4]:0.5592999423590947,2hhba:0.3033533309640615)[6];
[1539] tree 'tree_1539'= (((2mm1:1.1587235874773998,1lh1:1.634519340658525)[5]:0.18940621695501803,1urva:0.5318931916009653)[4]:0.5568102127323504,2hhba:0.34468890199200936)[6];
[1540] tree 'tree_1540'= (((2mm1:1.3054526722784496,1urva:0.5359850316288006)[5]:0.023654125210339272,1lh1:1.4199068824089531)[4]:0.46398138594188376,2hhba:0.2872239603513056)[6];
[1541] tree 'tree_1541'= (((1lh1:1.1784916223460788,2mm1:0.7729462238521219)[5]:0.4232607770753502,1urva:0.5910521560776871)[4]:0.531962786576167,2hhba:0.3004908240663525)[6];
[1542] tree 'tree_1542'= (((1lh1:1.8035146264872088,1urva:0.5509365134373918)[5]:0.3158335693399819,2mm1:1.120761002390275)[4]:0.7435850930335699,2hhba:0.32868606800344)[6];
[1543] tree 'tree_1543'= (((1lh1:1.6528662899451112,2mm1:0.9357886431659341)[5]:0.27489829007389843,1urva:0.7583622751860367)[4]:0.3649940290645782,2hhba:0.2974039088582309)[6];
[1544] tree 'tree_1544'= (((2mm1:0.8445006604057308,1lh1:1.45799720328063)[5]:0.23021968507469182,1urva:0.5972261279592908)[4]:0.34322183630193187,2hhba:0.2629343787019102)[6];
[1545] tree 'tree_1545'= (((2mm1:1.0339530194798445,1urva:0.5946567203713182)[5]:0.10573785085151381,1lh1:1.5515202116962374)[4]:0.48514805869054667,2hhba:0.4335642270820117)[6];
[1546] tree 'tree_1546'= (((1lh1:1.4311384970387455,1urva:0.5483670920582019)[5]:0.1777707299014386,2mm1:0.7859139171287116)[4]:0.5030659851844345,2hhba:0.40457524694833374)[6];
[1547] tree 'tree_1547'= (((1lh1:1.5589290054106224,2mm1:0.8114639501125201)[5]:0.03873606980473432,1urva:0.6720542379290545)[4]:0.6112840477151418,2hhba:0.47293981200634727)[6];
[1548] tree 'tree_1548'= (((1lh1:1.5643822852113591,2mm1:0.8174952933505601)[5]:0.24782388713933542,1urva:0.6995466338980225)[4]:0.4194673091170253,2hhba:0.46510388467513036)[6];
[1549] tree 'tree_1549'= (((1lh1:1.2360712318824507,2mm1:0.6830740767477956)[5]:0.34066063508401506,1urva:0.7966700451177504)[4]:0.8348660017380699,2hhba:0.07653382400805991)[6];
[1550] tree 'tree_1550'= (((1lh1:1.2360712318824505,2mm1:0.7315680122864363)[5]:0.27333901400851773,1urva:0.6511356632568782)[4]:0.599204292617095,2hhba:0.06954037171789652)[6];
[1551] tree 'tree_1551'= (((2mm1:0.9739050898130424,1urva:0.7004896209505395)[5]:0.029253814275068013,1lh1:1.831004057447371)[4]:0.7567944290148878,2hhba:0.0777092203825557)[6];
[1552] tree 'tree_1552'= (((1urva:0.5599797938889962,1lh1:1.7135309802424485)[5]:0.1100270918492602,2mm1:0.9777418053385897)[4]:0.4570826785164702,2hhba:0.3693891350222537)[6];
[1553] tree 'tree_1553'= (((1lh1:1.465733162741561,2mm1:0.8665435236322607)[5]:0.4616789294756164,1urva:0.3997047735632727)[4]:0.37596851689184796,2hhba:0.4178400792004435)[6];
[1554] tree 'tree_1554'= (((1lh1:1.3682450543153433,2mm1:0.6674427460971682)[5]:0.2869552126582913,1urva:0.4706904063651617)[4]:0.41244484258548775,2hhba:0.42614271692035205)[6];
[1555] tree 'tree_1555'= (((1lh1:1.9019771589883534,2mm1:0.8682142227845535)[5]:0.19888986524581864,1urva:0.5490234496806365)[4]:0.5506564965384151,2hhba:0.7617015627759822)[6];
[1556] tree 'tree_1556'= ((2hhba:0.8065220121536635,1urva:0.43336842976176726)[4]:0.10619229325175124,(2mm1:0.7140879152996854,1lh1:2.0857124671216862)[5]:0.32747137650112523)[6];
[1557] tree 'tree_1557'= (2mm1:0.7242235057170436,((1urva:0.4873774004486382,2hhba:1.2549520675917736)[4]:0.11762541385699443,1lh1:2.0850250086082593)[5]:0.29402938351755326)[6];
[1558] tree 'tree_1558'= (2mm1:0.8230901439274503,((2hhba:1.0997217811050932,1urva:0.4141014013265589)[4]:0.04120210493283065,1lh1:1.5224488344207372)[5]:0.06646839630188613)[6];
[1559] tree 'tree_1559'= (1lh1:1.3357448676992187,((2hhba:0.9005836559202751,1urva:0.5825148738611787)[4]:0.42377759820815575,2mm1:0.665089917696378)[5]:0.3389136869102329)[6];
[1560] tree 'tree_1560'= ((2hhba:0.7737528201668753,1urva:0.5423675817147251)[4]:0.3082960009765088,(2mm1:0.8180510179339199,1lh1:1.2000196873302507)[5]:0.15433127060359475)[6];
[1561] tree 'tree_1561'= (((2mm1:0.688539826557582,1lh1:1.4408969260216735)[5]:0.060379005051622414,1urva:0.7621243143400989)[4]:0.4007700418009405,2hhba:0.7924721451521269)[6];
[1562] tree 'tree_1562'= (((2mm1:0.9918056388096987,1urva:0.7151140373660185)[5]:0.051583846911152365,1lh1:1.326122051193678)[4]:0.11174406239066076,2hhba:0.6464373755986158)[6];
[1563] tree 'tree_1563'= (((2mm1:0.8489071041664784,1urva:0.7434776386996884)[5]:0.019046912703408747,1lh1:1.2789585446745506)[4]:0.19667178817209113,2hhba:0.7489235142822854)[6];
[1564] tree 'tree_1564'= (((1urva:0.8473977124843562,2mm1:0.8421951182290862)[5]:0.013912882346321268,1lh1:1.3184033161206343)[4]:0.3035181638000995,2hhba:0.6734003146259249)[6];
[1565] tree 'tree_1565'= (((1urva:0.7815887428126405,2mm1:0.7543766040949956)[5]:0.10208995193864201,1lh1:1.3458890395524157)[4]:0.2163612505360144,2hhba:0.5522281011968085)[6];
[1566] tree 'tree_1566'= (1lh1:1.1668350065454807,(2mm1:0.7483714568851056,(1urva:0.790120740356832,2hhba:0.7155836947571468)[4]:0.16902138088777244)[5]:0.0526406426137631)[6];
[1567] tree 'tree_1567'= (1lh1:1.17939576901278,((1urva:0.6631521388222432,2hhba:0.6241262538634031)[4]:0.29630392719420273,2mm1:0.7514766928824068)[5]:0.19807211770227218)[6];
[1568] tree 'tree_1568'= (1lh1:1.456271904187551,((1urva:0.6584684471747758,2hhba:0.6289496013211385)[4]:0.27881789568601834,2mm1:0.7319572758455402)[5]:0.44221675041653236)[6];
[1569] tree 'tree_1569'= (2mm1:0.7588682295618479,((1urva:0.6035424042335116,2hhba:0.6867844148442521)[4]:0.2755069458337511,1lh1:1.8781644525192855)[5]:0.4410884344979047)[6];
[1570] tree 'tree_1570'= ((2hhba:1.0499499846853666,1urva:0.5267315414313096)[4]:0.09849163722096338,(2mm1:0.7085439995764693,1lh1:1.6393811886220957)[5]:0.12818450598380185)[6];
[1571] tree 'tree_1571'= ((2hhba:0.7231790962081643,1urva:0.4434748202257045)[4]:0.35118573735992326,(2mm1:0.6767922648631229,1lh1:1.5398989985986173)[5]:0.030913332049200926)[6];
[1572] tree 'tree_1572'= (1lh1:1.7989389183668998,(2mm1:0.7953756621713703,(2hhba:0.8384011163694297,1urva:0.8047766986195565)[4]:0.1895491280599969)[5]:0.023428957357297643)[6];
[1573] tree 'tree_1573'= (1lh1:1.932590261424838,(2hhba:0.942539344982062,(2mm1:0.8230345842955737,1urva:0.48426980117426244)[4]:0.014270771785316105)[5]:0.025169601014110983)[6];
[1574] tree 'tree_1574'= (((1lh1:1.6839892443755407,2mm1:0.8395483510073666)[5]:0.2800185165529835,2hhba:0.7986133723685835)[4]:0.15608301779059364,1urva:0.23437389494698913)[6];
[1575] tree 'tree_1575'= (((1lh1:1.7591114974082989,2mm1:0.9005125384470909)[5]:0.36821901604718554,2hhba:0.9294464938536416)[4]:0.12136252766660714,1urva:0.2250913663484931)[6];
[1576] tree 'tree_1576'= (((1lh1:1.613491929196484,2mm1:0.8301872880098333)[5]:0.32894886781722243,2hhba:0.8566713015067787)[4]:0.2814800066102447,1urva:0.23280493110643172)[6];
[1577] tree 'tree_1577'= (((1lh1:1.7317745901682935,2mm1:0.98981152399247)[5]:0.2023992333595266,2hhba:0.8658182351386481)[4]:0.4408408346308632,1urva:0.2194869632378054)[6];
[1578] tree 'tree_1578'= (((1lh1:1.635893664089257,2mm1:0.9821314304050779)[5]:0.09739899904564818,2hhba:0.7682292078623519)[4]:0.4963615574052763,1urva:0.23422590952453604)[6];
[1579] tree 'tree_1579'= (((2hhba:0.5262937261153412,1lh1:1.3138835869250451)[5]:0.16186724284650233,2mm1:0.9846543984284191)[4]:0.34706356430268076,1urva:0.19811264509850374)[6];
[1580] tree 'tree_1580'= (((2mm1:1.134965590053589,1lh1:1.4226368032697148)[5]:0.20641136734669568,2hhba:0.8050504807771914)[4]:0.3819817847799024,1urva:0.20531394598819513)[6];
[1581] tree 'tree_1581'= (((2mm1:1.21054499634003,1lh1:1.6907794297050467)[5]:0.18926357432315666,2hhba:0.7427882575887061)[4]:0.3177499743138874,1urva:0.23743905396613002)[6];
[1582] tree 'tree_1582'= (((2mm1:0.6049401392220413,1lh1:1.319796295090346)[5]:0.13386152807673124,2hhba:0.9501740231980377)[4]:0.5050776345647778,1urva:0.2887095702843395)[6];
[1583] tree 'tree_1583'= (((2hhba:0.7319487940005736,1lh1:1.038867984073295)[5]:0.06836112087194368,2mm1:0.9960498742883303)[4]:0.5314657865271241,1urva:0.2546038392750867)[6];
[1584] tree 'tree_1584'= (((2mm1:0.6721745320870565,1lh1:1.3246250278299225)[5]:0.30255331772314936,2hhba:0.8470372279210547)[4]:0.30939300527236835,1urva:0.356207593652691)[6];
[1585] tree 'tree_1585'= (((2mm1:0.9372283411711799,1lh1:1.3246250278299223)[5]:0.07023177337087316,2hhba:0.8164094281798889)[4]:0.1668307969351501,1urva:0.35025698407350436)[6];
[1586] tree 'tree_1586'= (((2mm1:0.9360929228755897,1lh1:1.3178322450779476)[5]:0.19997737677919536,2hhba:0.672060904979658)[4]:0.16597527530743647,1urva:0.3484608383340034)[6];
[1587] tree 'tree_1587'= (((2mm1:0.9360929228755895,1lh1:1.2737271820448226)[5]:0.21607890521022033,2hhba:1.0646385880787843)[4]:0.19108582934356422,1urva:0.37307518467659706)[6];
[1588] tree 'tree_1588'= (((2mm1:0.8201178559597192,1lh1:1.3116658570427595)[5]:0.23482374589205346,2hhba:1.1161796053931776)[4]:0.1437875308182967,1urva:0.35958963735480554)[6];
[1589] tree 'tree_1589'= (((2mm1:0.6459823003948553,1lh1:1.4066945601264647)[5]:0.3164834823916771,2hhba:0.9561409148774209)[4]:0.15420477428004034,1urva:0.38564149857898095)[6];
[1590] tree 'tree_1590'= (((2mm1:0.6833241477921403,1lh1:1.6598987976159314)[5]:0.3117240914228658,2hhba:0.847194265417837)[4]:0.3325939481128223,1urva:0.420570559239233)[6];
[1591] tree 'tree_1591'= (((2mm1:1.158331271074153,1lh1:1.991999247550644)[5]:0.3063003422196791,2hhba:0.6690110943338291)[4]:0.24525422686675263,1urva:0.33160030959861225)[6];
[1592] tree 'tree_1592'= (((2mm1:1.0699701670840693,1lh1:1.8400433632052557)[5]:0.22974236611955445,2hhba:0.686709949463427)[4]:0.256488346628024,1urva:0.3147116654341374)[6];
[1593] tree 'tree_1593'= (((2mm1:1.110944092620596,1lh1:1.920295264705187)[5]:0.14743671764358768,2hhba:0.7293325889058886)[4]:0.256488346628024,1urva:0.31471166543413737)[6];
[1594] tree 'tree_1594'= (2mm1:0.6122974441601075,((1lh1:1.9853951830675456,2hhba:0.8887561395929293)[4]:0.02300725528206468,1urva:0.45050173694950374)[5]:0.31752391284392845)[6];
[1595] tree 'tree_1595'= (2mm1:1.1024680287002993,((1lh1:2.0162505750224464,1urva:0.4008515394639205)[4]:0.015290762495073773,2hhba:0.9441918681441204)[5]:0.3168759667680026)[6];
[1596] tree 'tree_1596'= (1lh1:1.2660964305326154,((2hhba:0.9165927814469521,1urva:0.3456738970723119)[4]:0.30535727490646347,2mm1:0.9003737131813638)[5]:0.32220699216250814)[6];
[1597] tree 'tree_1597'= (1lh1:0.931205138333509,((1urva:0.6198852155316945,2hhba:0.8368826524458768)[4]:0.16246283455387767,2mm1:1.0849895450102054)[5]:0.3753553102046116)[6];
[1598] tree 'tree_1598'= (1lh1:1.1180339157242758,((2mm1:0.9102236306884371,2hhba:1.004787399036748)[4]:0.03431909180533266,1urva:0.5184923098047002)[5]:0.4707594668964215)[6];
[1599] tree 'tree_1599'= (1lh1:1.3441948846772187,((2hhba:1.0226818230199277,1urva:0.6438945590552942)[4]:0.16747064963836006,2mm1:1.0590375983531306)[5]:0.39361534484869704)[6];
[1600] tree 'tree_1600'= (1lh1:1.357614055943496,((2hhba:0.895072595131585,1urva:0.5932974955946184)[4]:0.42598048540991384,2mm1:0.5426871949182133)[5]:0.12724262895540295)[6];
[1601] tree 'tree_1601'= (2mm1:0.6427046680051964,(1lh1:1.3174608821832856,(2hhba:0.8408416489531737,1urva:0.5573505961739652)[4]:0.27282853745950425)[5]:0.05265954337084318)[6];
[1602] tree 'tree_1602'= (1lh1:1.5359723991267897,((2hhba:0.7904057721069083,1urva:0.6770881108978646)[4]:0.5731771979335719,2mm1:0.3691945641657124)[5]:0.11101059160816984)[6];
[1603] tree 'tree_1603'= (2mm1:0.30201481312045475,((2hhba:1.0884730438184804,1urva:0.8324295326774362)[4]:0.28565340015866536,1lh1:1.445873032606837)[5]:0.09404936981657237)[6];
[1604] tree 'tree_1604'= (2mm1:0.28082034452130233,((1urva:0.7347125278389967,2hhba:1.0507613770210076)[4]:0.05867664448374908,1lh1:1.1892543863249487)[5]:0.34068460459643257)[6];
[1605] tree 'tree_1605'= (2mm1:0.4332289643910876,((1urva:0.8102588318087487,2hhba:0.9989370807885443)[4]:0.2689103229469615,1lh1:1.0703664934814179)[5]:0.20245698803482526)[6];
[1606] tree 'tree_1606'= (2mm1:0.4446649872242782,((1urva:0.5685487924846333,2hhba:1.0504431851559288)[4]:0.3293999198980115,1lh1:1.58487833095902)[5]:0.2943576763158329)[6];
[1607] tree 'tree_1607'= (2mm1:0.5511485192954253,((1urva:0.6339646191142809,2hhba:1.1512144242257758)[4]:0.49944968467034345,1lh1:1.3721007389720625)[5]:0.28536803197291427)[6];
[1608] tree 'tree_1608'= (1lh1:1.5767805676038285,((1urva:0.3084045263909181,2hhba:1.1569725815341645)[4]:0.5986404584486968,2mm1:0.7439492966201356)[5]:0.09855384336289437)[6];
[1609] tree 'tree_1609'= (((1lh1:1.6137035019759232,2mm1:0.9287669958933424)[5]:0.21733292736134568,2hhba:1.3581742839292574)[4]:0.4366641824365173,1urva:0.16919085599701494)[6];
[1610] tree 'tree_1610'= (((1lh1:1.540721300794861,2mm1:1.0066349220549782)[5]:0.06110269814604341,2hhba:1.16199417368063)[4]:0.47962827974718003,1urva:0.16931551387926516)[6];
[1611] tree 'tree_1611'= (((1lh1:1.3479364997199932,2mm1:0.9675340460085268)[5]:0.37342788030590557,2hhba:0.9399247910314877)[4]:0.4858245915168248,1urva:0.16599568756702787)[6];
[1612] tree 'tree_1612'= (((1lh1:1.4798961895489708,2mm1:0.8427141053548246)[5]:0.13409502590731415,2hhba:1.1029833069982231)[4]:0.24320222284339607,1urva:0.1359348503115669)[6];
[1613] tree 'tree_1613'= (((1lh1:1.6845062508687583,2mm1:0.8211906475578281)[5]:0.37780561513421135,2hhba:0.8635853779445353)[4]:0.6249493508310645,1urva:0.15959785140187088)[6];
[1614] tree 'tree_1614'= (((1lh1:1.6000626646279184,2mm1:0.7800247075493195)[5]:0.438133345759621,2hhba:0.5611268539115414)[4]:0.6392743420456021,1urva:0.13537173315084616)[6];
[1615] tree 'tree_1615'= (((1lh1:1.6000626646279181,2mm1:0.7544446002833043)[5]:0.3609237430835529,2hhba:0.6306593495651162)[4]:0.6392743420456021,1urva:0.13537173315084616)[6];
[1616] tree 'tree_1616'= (((1lh1:1.6000626646279177,2hhba:0.8123564337076539)[5]:0.09503025407171091,2mm1:1.0716235766460174)[4]:0.5602274156611158,1urva:0.13159988231129854)[6];
[1617] tree 'tree_1617'= (((1lh1:1.9134579097228674,2mm1:0.9752270790670393)[5]:0.10142422847501209,2hhba:0.878315019763559)[4]:0.5113804500262296,1urva:0.14004856609826932)[6];
[1618] tree 'tree_1618'= (((2hhba:1.095879464993966,2mm1:1.020787539311332)[5]:0.16353943354942618,1lh1:1.9506964756070135)[4]:0.2078599767248747,1urva:0.13606523030841502)[6];
[1619] tree 'tree_1619'= (((1lh1:1.380684094951522,2mm1:0.8818019836288453)[5]:0.31181824144816345,2hhba:0.8214298134418472)[4]:0.29782110963326536,1urva:0.5175763360008598)[6];
[1620] tree 'tree_1620'= (((2mm1:1.0021698301867694,2hhba:0.8443855657032591)[5]:0.03099197550875976,1urva:0.6309431872298903)[4]:0.5271328111186661,1lh1:0.7707169398150434)[6];
[1621] tree 'tree_1621'= (((2mm1:0.844095399851034,1urva:0.6106980978526886)[5]:0.11888168800382481,2hhba:0.6931909594551857)[4]:0.4439870045707591,1lh1:0.6491500780500478)[6];
[1622] tree 'tree_1622'= (((1urva:0.5262827205084561,2hhba:0.6651201778712941)[5]:0.18143466658765162,2mm1:0.8849476079058372)[4]:0.5330543626994703,1lh1:0.7103307559594)[6];
[1623] tree 'tree_1623'= (((1urva:0.5562222023820336,2hhba:0.8242874367632262)[5]:0.1711406985156778,2mm1:0.785456865172971)[4]:0.634051455396915,1lh1:0.6737335445573964)[6];
[1624] tree 'tree_1624'= (((1urva:0.6401588304899783,2mm1:0.9531443952233268)[5]:0.09974490899289323,2hhba:1.0800971283024823)[4]:0.7297328952693893,1lh1:0.7754032041487987)[6];
[1625] tree 'tree_1625'= (((1urva:0.45893575699533656,2hhba:1.0576386948970535)[5]:0.034131272674990054,2mm1:0.837840820467215)[4]:1.2003304492116362,1lh1:0.8448570434191918)[6];
[1626] tree 'tree_1626'= (((1urva:0.6501720422278079,2hhba:0.8218473660096336)[5]:0.12171730979095413,2mm1:0.8770505743296803)[4]:0.8849179793278376,1lh1:0.7578622671447405)[6];
[1627] tree 'tree_1627'= (((1urva:0.6783380031931217,2hhba:0.9824367858642314)[5]:0.05154757282587297,2mm1:0.9610963603185123)[4]:0.777032551747462,1lh1:0.6246630693254716)[6];
[1628] tree 'tree_1628'= (((1urva:0.6029918182770999,2hhba:0.8865149047041854)[5]:0.36904962017955945,2mm1:0.749753041124805)[4]:0.7265958024083248,1lh1:0.7438314778031176)[6];
[1629] tree 'tree_1629'= (((1urva:0.7392447550006043,2hhba:0.8682041649028988)[5]:0.4035038835227486,2mm1:0.7333895806501722)[4]:1.241247439095708,1lh1:0.7284678278816262)[6];
[1630] tree 'tree_1630'= (((1urva:0.8690827258830736,2hhba:0.8134269767721839)[5]:0.14422913414145877,2mm1:0.7790243691854881)[4]:0.9597472407268317,1lh1:0.7986869382737467)[6];
[1631] tree 'tree_1631'= (((1urva:0.6571009065584148,2hhba:0.7336920020161879)[5]:0.34896158799267596,2mm1:0.6271776336482273)[4]:0.9275150113215187,1lh1:0.747337855434145)[6];
[1632] tree 'tree_1632'= (((1urva:0.5451167112970972,2hhba:0.7403739630557038)[5]:0.42542899338962337,2mm1:0.6066744548950211)[4]:1.0384793484031627,1lh1:0.747337855434145)[6];
[1633] tree 'tree_1633'= (((1urva:0.5041281657713492,2hhba:0.7611593894420935)[5]:0.3569328370488112,2mm1:0.6444003756489385)[4]:0.7487733674643045,1lh1:0.7224624438323564)[6];
[1634] tree 'tree_1634'= (((1urva:0.5558278286474956,2hhba:0.8392182770445324)[5]:0.32051519201247536,2mm1:0.7104853207885096)[4]:0.9386092566263473,1lh1:0.8227050933961564)[6];
[1635] tree 'tree_1635'= (((1urva:0.7255495374116365,2hhba:0.8484128172271477)[5]:0.1865304190705646,2mm1:0.710367088631938)[4]:0.9488927320485201,1lh1:0.8317187138648532)[6];
[1636] tree 'tree_1636'= (((1urva:0.5981891653174429,2hhba:0.7945189599992861)[5]:0.3865942488595362,2mm1:0.6718462728183208)[4]:0.7136047412103219,1lh1:0.7529319211412874)[6];
[1637] tree 'tree_1637'= (((1urva:0.5981891653174429,2hhba:0.7945189599992861)[5]:0.21424074908132784,2mm1:0.9289420723243007)[4]:0.7760141635436043,1lh1:0.8260766655516617)[6];
[1638] tree 'tree_1638'= (((1urva:0.7291763315771018,2hhba:0.8156598332128264)[5]:0.19700431876450542,2mm1:0.9277726123214056)[4]:0.7333784683819935,1lh1:0.8758510342848667)[6];
[1639] tree 'tree_1639'= (((1urva:0.5945913593211589,2hhba:0.9251177973497746)[5]:0.1619860131944726,2mm1:0.9517335604859594)[4]:0.8155305199693362,1lh1:1.005480955399934)[6];
[1640] tree 'tree_1640'= (((1urva:0.5645249496646135,2hhba:0.8783378194041895)[5]:0.15379494590937792,2mm1:0.9235416977559476)[4]:0.9176778861590982,1lh1:0.7365002288696819)[6];
[1641] tree 'tree_1641'= (((1urva:0.6513789048402793,2hhba:0.7183812843128796)[5]:0.4253278350134396,2mm1:0.7553529590704201)[4]:0.7505570224582737,1lh1:0.6023741305720307)[6];
[1642] tree 'tree_1642'= (((1urva:0.6029169780945609,2hhba:0.6649344488118091)[5]:0.39368387751010214,2mm1:0.6759549874118895)[4]:0.8655130374056424,1lh1:0.36535593435865676)[6];
[1643] tree 'tree_1643'= (((1urva:0.5356547140774608,2hhba:1.2574355458948305)[5]:0.19493412399494667,2mm1:0.6887672928516488)[4]:0.9803819156083384,1lh1:0.3722810283551588)[6];
[1644] tree 'tree_1644'= (((1urva:0.3855045679651561,2hhba:1.2139456140870857)[5]:0.3418955546216962,2mm1:0.6857611109635509)[4]:0.9464742192699059,1lh1:0.359405237950362)[6];
[1645] tree 'tree_1645'= (((1urva:0.36773804128728704,2hhba:1.2139456140870855)[5]:0.42750549165490925,2mm1:0.7497209193443664)[4]:1.2704105795106788,1lh1:0.359405237950362)[6];
[1646] tree 'tree_1646'= (((1urva:0.8125582850032698,2hhba:0.7385155751251066)[5]:0.2756776325533186,2mm1:0.6314378730163785)[4]:1.127805124982935,1lh1:0.3190614718135086)[6];
[1647] tree 'tree_1647'= (((1urva:0.745929171556732,2hhba:0.7447896348137599)[5]:0.15923905671756264,2mm1:0.5915509973915988)[4]:1.1373863943693165,1lh1:0.32177205881523624)[6];
[1648] tree 'tree_1648'= (((1urva:0.6186947017511595,2hhba:0.7529879622004692)[5]:0.11230794843744718,2mm1:0.7884245446837732)[4]:1.8504154277292149,1lh1:0.4591649169037917)[6];
[1649] tree 'tree_1649'= (((1urva:0.7422161315330857,2hhba:0.7514964810537903)[5]:0.12134186976893413,2mm1:0.9718479046608022)[4]:1.2659480819251776,1lh1:0.5237162722414087)[6];
[1650] tree 'tree_1650'= (((1urva:0.7671761841537732,2hhba:0.7767686233779129)[5]:0.1433453496964947,2mm1:0.9242550199303997)[4]:1.3576687419795077,1lh1:0.5666483086065854)[6];
[1651] tree 'tree_1651'= (((1urva:0.6673985975717825,2hhba:0.6046294282012759)[5]:0.15173716821233874,2mm1:0.9706291110346537)[4]:1.1447555362048334,1lh1:0.519294829939492)[6];
[1652] tree 'tree_1652'= (((1urva:0.7563965467675979,2hhba:0.6852570761003476)[5]:0.15994953986333282,2mm1:0.8433654084559117)[4]:0.9637363084371898,1lh1:0.5042197577258137)[6];
[1653] tree 'tree_1653'= (((1urva:0.43720831684774186,2hhba:0.6852570761003476)[5]:0.3508390481801844,2mm1:0.7555213465854465)[4]:1.0190324383938962,1lh1:0.49073277162711126)[6];
[1654] tree 'tree_1654'= (((1urva:0.43720831684774186,2hhba:0.9198372035479941)[5]:0.20575796790976275,2mm1:0.9372538690898677)[4]:1.029564059376007,1lh1:0.5246077617426547)[6];
[1655] tree 'tree_1655'= (((1urva:0.49235624680081647,2hhba:1.0012025102110278)[5]:0.059060645606053355,2mm1:0.9374740376438786)[4]:0.6905450027767412,1lh1:0.8656879387283993)[6];
[1656] tree 'tree_1656'= (((1urva:0.46850846952092007,2hhba:0.8285886229624548)[5]:0.29886426742963224,2mm1:0.5932500882324636)[4]:0.7030880475292329,1lh1:0.8047852602526837)[6];
[1657] tree 'tree_1657'= (((1urva:0.46850846952092,2hhba:0.828588622962455)[5]:0.29886426742963224,2mm1:0.5932500882324636)[4]:0.7030880475292329,1lh1:0.8047852602526838)[6];
[1658] tree 'tree_1658'= (((1urva:0.7422906085688215,2hhba:0.8285886229624547)[5]:0.4250427476762894,2mm1:0.8627128853484857)[4]:0.7891196648265851,1lh1:0.797612982082934)[6];
[1659] tree 'tree_1659'= (((1urva:0.6764917539510537,2hhba:0.75514005482637)[5]:0.2570446141805225,2mm1:0.6384234987747058)[4]:0.5367831574205884,1lh1:0.9061932963439769)[6];
[1660] tree 'tree_1660'= (((1urva:0.7970938754039849,2hhba:0.7990423109226037)[5]:0.3781289096571584,2mm1:0.7273969288635963)[4]:0.4505845513170031,1lh1:0.9401708471196906)[6];
[1661] tree 'tree_1661'= (((1urva:0.7172412215372345,2hhba:0.7822771737004217)[5]:0.15808268094099864,2mm1:0.6951007956545892)[4]:0.6799273319769292,1lh1:1.0525900578273442)[6];
[1662] tree 'tree_1662'= (((1urva:0.5963047671279622,2hhba:0.8649416235733909)[5]:0.27371398697455396,2mm1:0.9123901386048411)[4]:0.4917692661588531,1lh1:1.0151012405477222)[6];
[1663] tree 'tree_1663'= (((1urva:0.46194086417628055,2hhba:0.9965464990243205)[5]:0.3929963295694918,2mm1:1.1693075001722835)[4]:0.6684255295519381,1lh1:0.9878703830751383)[6];
[1664] tree 'tree_1664'= (((1urva:0.6734641528899634,2hhba:1.0881237298462982)[5]:0.18009881747235523,2mm1:1.1160682904301424)[4]:0.5414258846130594,1lh1:0.9421643863487541)[6];
[1665] tree 'tree_1665'= (((1urva:0.5733356779107681,2mm1:0.9762387079762702)[5]:0.049100598903760284,2hhba:0.9985143324677845)[4]:0.5142847319818712,1lh1:0.8063219826477876)[6];
[1666] tree 'tree_1666'= (((2mm1:0.7143106225715905,1urva:0.6931571626757385)[5]:0.09586706300678427,2hhba:0.9438957804956077)[4]:0.6659170803745996,1lh1:0.7567465868434853)[6];
[1667] tree 'tree_1667'= (((2hhba:0.8721606503251631,1urva:0.4961704129051859)[5]:0.1389605615167993,2mm1:0.8798213212518227)[4]:0.6471417289860505,1lh1:0.6096231952097166)[6];
[1668] tree 'tree_1668'= (((2hhba:0.872160650325163,2mm1:0.8151019671232586)[5]:0.13572474195774842,1urva:0.6006324133161232)[4]:0.7408015771190537,1lh1:0.5821157207494393)[6];
[1669] tree 'tree_1669'= (((1urva:0.5323480015618859,2hhba:0.9075700204535326)[5]:0.104560730621465,2mm1:0.9535693247891994)[4]:0.8456785462723855,1lh1:0.5949858256358023)[6];
[1670] tree 'tree_1670'= (((2mm1:1.0458877876587294,1urva:0.46123652060654796)[5]:0.05808477853525037,2hhba:0.8490247023512265)[4]:0.9310618897860534,1lh1:0.653559854645231)[6];
[1671] tree 'tree_1671'= (((2hhba:0.9622527138214891,1urva:0.46123652060654785)[5]:0.3313455559271752,2mm1:0.7421090287441936)[4]:0.5101714931884775,1lh1:0.6280097266309085)[6];
[1672] tree 'tree_1672'= (((2hhba:1.1295076669480757,1urva:0.5414068246506363)[5]:0.36186788873905634,2mm1:0.871099479001789)[4]:0.5988474802281869,1lh1:0.7371678883923302)[6];
[1673] tree 'tree_1673'= (((2hhba:1.1295076669480757,1urva:0.5502377370596571)[5]:0.18152443635010296,2mm1:0.8135141022061776)[4]:0.7687242313648671,1lh1:0.7371678883923303)[6];
[1674] tree 'tree_1674'= (((2hhba:1.2225836483440187,1urva:0.5955795429424717)[5]:0.24967739692809884,2mm1:0.8261064752342154)[4]:0.6239850599423292,1lh1:0.8286615838365722)[6];
[1675] tree 'tree_1675'= (((2hhba:1.1571586900090085,1urva:0.6110754442060062)[5]:0.11880759466362711,2mm1:0.6877855051932945)[4]:0.5905933189324675,1lh1:0.7843168474500148)[6];
[1676] tree 'tree_1676'= (((2hhba:1.0442552211128473,1urva:1.0442560660276132)[5]:0.189251060623987,2mm1:0.5388349979403677)[4]:0.5329693862859837,1lh1:0.7077913945839792)[6];
[1677] tree 'tree_1677'= (((2hhba:1.0335850843794963,1urva:0.5806363494667502)[5]:0.18606667457909198,2mm1:0.5909112689270122)[4]:1.002242603705227,1lh1:0.6235272092122862)[6];
[1678] tree 'tree_1678'= (((2hhba:1.090954836221362,1urva:0.48872589815920753)[5]:0.40109479907671103,2mm1:0.6073886838987064)[4]:0.8871903142098067,1lh1:0.5925327144888608)[6];
[1679] tree 'tree_1679'= (((2hhba:1.3180090316121063,1urva:0.44065309901846117)[5]:0.3616417032104233,2mm1:0.5260122484001908)[4]:0.691613319955941,1lh1:0.6420499117620257)[6];
[1680] tree 'tree_1680'= (((2hhba:0.8014974262550877,1urva:0.40589925070954946)[5]:0.43450488769028206,2mm1:0.528010402388102)[4]:0.8524311786638346,1lh1:0.6151945144366867)[6];
[1681] tree 'tree_1681'= (((2hhba:0.9680969393203684,1urva:0.5146779604422843)[5]:0.2232016827538229,2mm1:0.7201193835548558)[4]:0.6343020588340028,1lh1:0.6904596555304786)[6];
[1682] tree 'tree_1682'= (((2hhba:0.7042963863867189,1urva:0.5433565113133416)[5]:0.533416001167031,2mm1:0.7481757008931607)[4]:0.3403483006611488,1lh1:0.8071343073431176)[6];
[1683] tree 'tree_1683'= (((2hhba:0.7552342329291585,1urva:0.6760739436277453)[5]:0.30402360820356333,2mm1:0.6126040759236362)[4]:0.5359642598291475,1lh1:0.8662219462463928)[6];
[1684] tree 'tree_1684'= (((2hhba:0.6685723618047277,1urva:0.4817222038068123)[5]:0.440883151939752,2mm1:0.7630108946302554)[4]:0.4632044480005006,1lh1:0.7863462527706512)[6];
[1685] tree 'tree_1685'= (((2hhba:0.6595510351980072,1urva:0.4810886097667493)[5]:0.5139561939108498,2mm1:0.6839640234016525)[4]:0.3490997293719617,1lh1:0.9715467778679366)[6];
[1686] tree 'tree_1686'= (((2hhba:0.7579373841864512,1urva:0.47300648204601203)[5]:0.5053219017706441,2mm1:0.6724736565933391)[4]:0.3432349706917948,1lh1:0.9552251169805455)[6];
[1687] tree 'tree_1687'= (((2hhba:0.7452283771762553,1urva:0.4650751636790689)[5]:0.7501650030690603,2mm1:0.7017720463865973)[4]:0.3181570586136267,1lh1:1.012221573174632)[6];
[1688] tree 'tree_1688'= (((2hhba:0.8161458193485877,1urva:0.47432141919507503)[5]:0.7765457780861629,2mm1:0.6933289485339396)[4]:0.22119708976763577,1lh1:0.912219511889598)[6];
[1689] tree 'tree_1689'= (((2hhba:1.2518837138644592,1urva:0.689222305529994)[5]:0.1241852862135735,2mm1:0.6127348335845819)[4]:0.0878893071258104,1lh1:0.9975610368311241)[6];
[1690] tree 'tree_1690'= (((2hhba:0.8522458998471096,1urva:0.6363307961959158)[5]:0.29309185503009316,2mm1:0.6356500975915854)[4]:0.2209814777767345,1lh1:1.137972021672611)[6];
[1691] tree 'tree_1691'= (((2hhba:0.7973765328451345,1urva:0.3626868348844746)[5]:0.590150330116219,1lh1:1.2871309679505127)[4]:0.07363164288516535,2mm1:0.477714211591074)[6];
[1692] tree 'tree_1692'= ((1lh1:1.102276770789532,(2hhba:0.7973765328451348,1urva:0.5784143907304318)[5]:0.3962735184142778)[4]:0.33332808088069205,2mm1:0.5715290059927256)[6];
[1693] tree 'tree_1693'= ((1lh1:1.46651935038728,(1urva:0.5669122181393429,2hhba:0.9194020220721735)[5]:0.1428519470010181)[4]:0.3764421894644829,2mm1:0.6058975495255737)[6];
[1694] tree 'tree_1694'= ((1lh1:1.2481362320093958,(1urva:0.5874797348894132,2hhba:0.7948306926376985)[5]:0.3470825180287649)[4]:0.034536322834517075,2mm1:0.47320027230043743)[6];
[1695] tree 'tree_1695'= (2hhba:0.6047382606618711,(1urva:0.6524353281448734,(1lh1:1.2481362320093954,2mm1:0.7311307162600115)[4]:0.03963267601170153)[5]:0.6315469065822905)[6];
[1696] tree 'tree_1696'= ((1lh1:1.301445124938034,(1urva:0.6880315990481624,2hhba:0.6831116968545864)[5]:0.6831086879454273)[4]:0.08321532563724358,2mm1:0.5447755350638158)[6];
[1697] tree 'tree_1697'= ((1lh1:1.1719331161362558,2mm1:0.5593985097394771)[4]:0.023838141196169477,(1urva:0.6796461225260765,2hhba:0.6732476631638215)[5]:0.5969001882196433)[6];
[1698] tree 'tree_1698'= ((2hhba:0.8998465197138241,(1urva:0.7586590873480977,1lh1:1.0354337740427888)[5]:0.022030655341885086)[4]:0.3351657423653254,2mm1:0.4397653271480598)[6];
[1699] tree 'tree_1699'= (1urva:0.41511995508210875,((1lh1:1.0371019951455211,2mm1:0.4932384589723847)[4]:0.36527902771649173,2hhba:1.0965087995694887)[5]:0.2769909409255281)[6];
[1700] tree 'tree_1700'= (((1urva:0.3630674475477238,2hhba:0.9845825447738928)[5]:0.23251818674033323,2mm1:0.6806784024034129)[4]:0.8564554044972147,1lh1:1.0127789463902046)[6];
[1701] tree 'tree_1701'= (((1urva:0.34740280297413256,2hhba:0.9421024609177993)[5]:0.44529964736930583,2mm1:0.6513103460971038)[4]:0.6906412014192531,1lh1:1.0564599410443478)[6];
[1702] tree 'tree_1702'= (((1urva:0.7530365966671448,2hhba:0.9630299926985203)[5]:0.2316685548521066,2mm1:0.7022912434971651)[4]:0.3476816767269038,1lh1:1.2825549729385488)[6];
[1703] tree 'tree_1703'= ((2mm1:0.6380511668627383,1lh1:1.0373266087873394)[4]:0.014266219747860477,(1urva:0.4953288603780078,2hhba:0.77573487060663)[5]:0.44627414660153614)[6];
[1704] tree 'tree_1704'= (((1urva:0.5676017454255764,2hhba:0.7989572124622166)[5]:0.38456376791715746,1lh1:1.419174681156757)[4]:0.05040053949645747,2mm1:0.679273980337991)[6];
[1705] tree 'tree_1705'= ((1lh1:1.51373659897556,2mm1:0.7817459314012425)[4]:0.06267911107575175,(1urva:0.49670913945437506,2hhba:0.915433074672163)[5]:0.24956707688711122)[6];
[1706] tree 'tree_1706'= (1urva:0.6897670647648151,((1lh1:1.51373659897556,2mm1:0.7384229398761101)[4]:0.2723652177685722,2hhba:0.9154330746721631)[5]:0.195717446221448)[6];
[1707] tree 'tree_1707'= (1urva:0.442999585190599,(2hhba:0.849775564590178,(1lh1:1.454710267248984,2mm1:0.3181620977441886)[4]:0.5059575600303408)[5]:0.23886439172596713)[6];
[1708] tree 'tree_1708'= (1urva:0.36841936044568,(2hhba:0.67895115006813,(1lh1:1.6181735228041152,2mm1:0.7057376264188663)[4]:0.3038601033541095)[5]:0.19865090030516508)[6];
[1709] tree 'tree_1709'= (1urva:0.36841936044568,(2hhba:0.9238910317413174,(1lh1:1.7797668791665742,2mm1:0.5829325336877564)[4]:0.289562082544077)[5]:0.19865090030516508)[6];
[1710] tree 'tree_1710'= (1urva:0.35492303046091217,(2mm1:0.7089011324225736,(1lh1:1.7932242703015955,2hhba:0.8914768119374038)[4]:0.0808968516545363)[5]:0.20094392923470156)[6];
[1711] tree 'tree_1711'= (2hhba:0.7761016730381551,(1urva:0.5832264815112714,(1lh1:1.5955556604394898,2mm1:0.6788407462569799)[4]:0.32024643605692804)[5]:0.016709628779743135)[6];
[1712] tree 'tree_1712'= (2hhba:0.6867518749331925,(1urva:0.6310914897850607,(1lh1:0.9615148714528937,2mm1:0.887320062633616)[4]:0.37517185193785835)[5]:0.014785909234036755)[6];
[1713] tree 'tree_1713'= (((2hhba:0.966551981142004,1urva:0.4983078892994801)[5]:0.14552582430665395,2mm1:0.9658667052297445)[4]:0.08456875501099534,1lh1:1.1827228581505855)[6];
[1714] tree 'tree_1714'= ((1lh1:1.0057725010003753,2mm1:0.6907999348641546)[4]:0.5045494286423081,(1urva:0.39912345147971273,2hhba:0.7569707497296675)[5]:0.06738377421963482)[6];
[1715] tree 'tree_1715'= ((1lh1:1.460236068826564,2mm1:0.7281091855313384)[4]:0.03582416272160993,(2hhba:0.9910133409763022,1urva:0.5683040301463649)[5]:0.14442649825643716)[6];
[1716] tree 'tree_1716'= ((2mm1:0.5096429095910092,1lh1:1.6688222833830109)[4]:0.05367843976665143,(1urva:0.5753425654961786,2hhba:1.0102581393451031)[5]:0.2923322208549166)[6];
[1717] tree 'tree_1717'= (1urva:0.37784404171098857,((2mm1:1.1042758766495921,1lh1:1.165207111857499)[4]:0.03005784181847998,2hhba:0.951954168358068)[5]:0.23886656677938695)[6];
[1718] tree 'tree_1718'= (1urva:0.38492703250398885,(2hhba:0.7924024220069344,(1lh1:1.1760663536771792,2mm1:0.5785760468339037)[4]:0.2620454841940965)[5]:0.47104177569828687)[6];
[1719] tree 'tree_1719'= (2hhba:0.4111556793486121,(1urva:0.44436970483180405,(1lh1:1.1655053968578826,2mm1:0.5785760468339036)[4]:0.3641697612573065)[5]:0.1016742742726009)[6];
[1720] tree 'tree_1720'= (2hhba:0.45751956480109196,(1urva:0.5068419827291097,(1lh1:1.2683011037749559,2mm1:0.7254890913155663)[4]:0.23220542335226146)[5]:0.43229596660267305)[6];
[1721] tree 'tree_1721'= (2hhba:0.48338018729942883,(1urva:0.551853319546334,(1lh1:1.339989963841973,2mm1:0.6447133812214645)[4]:0.3980315275269995)[5]:0.5421509076802195)[6];
[1722] tree 'tree_1722'= (2hhba:0.4647799218780223,(1urva:0.5301689936800423,(1lh1:1.2688555886664898,2mm1:0.5508742530314219)[4]:0.42181509038581033)[5]:0.5230473712410604)[6];
[1723] tree 'tree_1723'= (2hhba:0.3665389781052162,(1urva:0.5834486216680774,(1lh1:1.4673313249954938,2mm1:0.5948986447340112)[4]:0.47503415941491856)[5]:0.37419233293059273)[6];
[1724] tree 'tree_1724'= (2hhba:0.3376888084528022,(1urva:0.6259793512393461,(1lh1:1.4438089303385944,2mm1:0.7336075469821489)[4]:0.21376005769103257)[5]:0.45682025281930083)[6];
[1725] tree 'tree_1725'= (2hhba:0.32113311991353666,(1urva:0.4838949629257523,(1lh1:1.5121959747242073,2mm1:0.5777879758673936)[4]:0.3603802043606458)[5]:0.6330531913349912)[6];
[1726] tree 'tree_1726'= (2hhba:0.3201865368951502,(1urva:0.48246861750640846,(1lh1:1.5077385739100786,2mm1:0.5760848681769404)[4]:0.4239124867294656)[5]:0.6311871819965136)[6];
[1727] tree 'tree_1727'= (2hhba:0.5393712651781115,(1urva:0.44102420431882083,(1lh1:1.1469194380423868,2mm1:0.42925221734154306)[4]:0.49182400644445756)[5]:0.45490541821340735)[6];
[1728] tree 'tree_1728'= (2hhba:0.6553507477716678,(1urva:0.573649333839055,(1lh1:1.1972138068717075,2mm1:0.6456340090747162)[4]:0.62093381761648)[5]:0.5796138012651567)[6];
[1729] tree 'tree_1729'= (2hhba:0.24379297241649567,(1urva:0.5530251222404736,(1lh1:1.0780597483779404,2mm1:0.8104969018399979)[4]:0.5133444095626589)[5]:0.6121115090751067)[6];
[1730] tree 'tree_1730'= (2hhba:0.2631889287313151,(1urva:0.5391849703675241,(1lh1:1.1165065079339398,2mm1:0.6707104047830199)[4]:0.3144604813947254)[5]:0.6973821326595567)[6];
[1731] tree 'tree_1731'= (2hhba:0.2540893231804893,(1urva:0.505145435937066,(1lh1:0.960990884427035,2mm1:0.6707104047830199)[4]:0.6483034857805897)[5]:0.7584881403211036)[6];
[1732] tree 'tree_1732'= (2hhba:0.4661300539059646,(1urva:0.46322844392461315,(1lh1:0.881247815677253,2mm1:0.6150548238753037)[4]:0.5945072320646679)[5]:0.6955487587934815)[6];
[1733] tree 'tree_1733'= (2hhba:0.4423965748422269,(1urva:0.5329768643541126,(1lh1:1.4065601372896062,2mm1:0.6650950865263165)[4]:0.1984197092132487)[5]:0.654199202068594)[6];
[1734] tree 'tree_1734'= (2hhba:0.36133008702456876,(1urva:0.5946028233521936,(1lh1:1.265935261863199,2mm1:0.5972491107866744)[4]:0.25001888444201703)[5]:0.6267505916636915)[6];
[1735] tree 'tree_1735'= (2hhba:0.4134438920902525,(1urva:0.6614726886857033,(1lh1:1.3425654935184987,2mm1:0.4544256612299889)[4]:0.7294360314861196)[5]:0.6289971785219866)[6];
[1736] tree 'tree_1736'= (2hhba:0.42486644122369965,(1urva:0.580403127120222,(1lh1:1.2374567444565505,2mm1:0.506418017675305)[4]:0.5691391123933567)[5]:0.429514930525553)[6];
[1737] tree 'tree_1737'= (2hhba:0.3883554651859931,(1urva:0.4994417868542025,(1lh1:1.2808468227175522,2mm1:0.5135000253692655)[4]:0.7009019752688463)[5]:0.4670980940269688)[6];
[1738] tree 'tree_1738'= (2hhba:0.39524830168767516,(1urva:0.5621814548534376,(1lh1:1.5722789834676474,2mm1:0.3172637461285066)[4]:0.6764120294095237)[5]:0.7476156830913969)[6];
[1739] tree 'tree_1739'= (2hhba:0.2964658247371448,(1urva:0.3396885698827081,(1lh1:1.3943375846675994,2mm1:0.6112775924224433)[4]:0.4201160609125002)[5]:0.5047393129546349)[6];
[1740] tree 'tree_1740'= (2hhba:0.3221547643813055,(1urva:0.3323200248577647,(1lh1:1.3943375846675992,2mm1:0.6165439650893649)[4]:0.6093345056638806)[5]:0.9632880447621978)[6];
[1741] tree 'tree_1741'= (2hhba:0.3032954701891149,(1urva:0.5605069655034545,(1lh1:1.0606356695115795,2mm1:0.8176285620686737)[4]:0.3204533649416038)[5]:0.6352871709020411)[6];
[1742] tree 'tree_1742'= (2hhba:0.2936037285593845,(1urva:0.5425960857664888,(1lh1:1.026743284419996,2mm1:0.7915014169196988)[4]:0.3102133464690062)[5]:0.7187592356640569)[6];
[1743] tree 'tree_1743'= (2hhba:0.3004941175936479,(1urva:0.7674333149094947,(1lh1:1.761430844589615,2mm1:0.572851445812697)[4]:0.5085452053429436)[5]:0.48995696846893094)[6];
[1744] tree 'tree_1744'= (2hhba:0.30464635783849653,(1urva:0.48452053776556236,(1lh1:1.492728747182515,2mm1:0.6122000943030075)[4]:0.5545908449118697)[5]:0.6972977581754611)[6];
[1745] tree 'tree_1745'= (2hhba:0.23967452983090332,(1urva:0.37061461316795186,(1lh1:1.2316193523193502,2mm1:0.5051135278653038)[4]:0.5750966797973757)[5]:0.5938269807497646)[6];
[1746] tree 'tree_1746'= (2hhba:0.2736658558211139,(1urva:0.5249854607818554,(1lh1:1.3111926799314513,2mm1:0.8037475901857565)[4]:0.24134564249830315)[5]:0.600395308401516)[6];
[1747] tree 'tree_1747'= (2hhba:0.25899670667026176,(1urva:0.5444085051379092,(1lh1:1.3765320898916933,2mm1:0.6204427245204527)[4]:0.4633161355590846)[5]:0.5453660048691098)[6];
[1748] tree 'tree_1748'= (2hhba:0.26010727800269184,(1urva:0.3858488074665437,(1lh1:1.3642018164571472,2mm1:0.5598799399836976)[4]:0.2990467003381404)[5]:0.8764567256707523)[6];
[1749] tree 'tree_1749'= (2hhba:0.24287529284886053,(1urva:0.45895799567859,(1lh1:1.4541074341836435,2mm1:0.7593429902750608)[4]:0.45089508758084695)[5]:0.4808998079536446)[6];
[1750] tree 'tree_1750'= (2hhba:0.2533405118320083,(1urva:0.4920411537199742,(1lh1:1.5167632627994623,2mm1:0.41532059316699055)[4]:0.7283289776706321)[5]:0.501621231446978)[6];
[1751] tree 'tree_1751'= (2hhba:0.15992589356882447,(1urva:0.44807774387490906,(1lh1:1.4881149659456434,2mm1:0.38851171425810005)[4]:0.9300788390471294)[5]:0.5252109483434009)[6];
[1752] tree 'tree_1752'= (2hhba:0.15258356384030888,(1urva:0.5193105880512126,(1lh1:1.268195202874135,2mm1:0.7954807352939988)[4]:0.22649447065186457)[5]:0.5010980803536775)[6];
[1753] tree 'tree_1753'= (2hhba:0.1613151513319951,(1urva:0.5928204633064891,(1lh1:1.4210439676583961,2mm1:0.7664619811185672)[4]:0.21585660430883824)[5]:0.7589326475844453)[6];
[1754] tree 'tree_1754'= (2hhba:0.14884253293998917,(1urva:0.7520854518482071,(1lh1:1.6208050033501826,2mm1:0.8326897188945526)[4]:0.36008461954192617)[5]:0.8345740804150831)[6];
[1755] tree 'tree_1755'= (2hhba:0.14010141355618455,(1urva:0.6271713988813002,(1lh1:1.5490009385838772,2mm1:0.5361353861680429)[4]:0.22167116695195538)[5]:0.8347811695245441)[6];
[1756] tree 'tree_1756'= (2hhba:0.15764952814724947,(1urva:0.6083363911110535,(1lh1:1.5490009385838768,2mm1:0.5361353861680429)[4]:0.4373454903180296)[5]:0.5697761504981016)[6];
[1757] tree 'tree_1757'= (2hhba:0.17460522158369615,(1urva:0.41713435269548116,(1lh1:1.9891729818613024,2mm1:0.7226250514321318)[4]:0.35275358675237856)[5]:0.9240590159988464)[6];
[1758] tree 'tree_1758'= (2hhba:0.1596846012958727,(1urva:0.4106006635458522,(1lh1:1.8191912683710034,2mm1:0.7407209421825389)[4]:0.31781374705687354)[5]:0.8450949759993349)[6];
[1759] tree 'tree_1759'= (2hhba:0.16598892423982542,(1urva:0.5415118568478918,(1lh1:1.8910126535237262,2mm1:0.5000088164847074)[4]:0.6304807565793047)[5]:0.8784591927351754)[6];
[1760] tree 'tree_1760'= (2hhba:0.162211796269607,(1urva:0.5299527783083692,(1lh1:1.8479820909824474,2mm1:0.7602298159700943)[4]:0.3461283967221931)[5]:0.8584695891952339)[6];
[1761] tree 'tree_1761'= (2hhba:0.18587365893180713,(1urva:0.4581265186142276,(1lh1:1.9101416924913153,2mm1:0.47436813667968614)[4]:0.7343394683110545)[5]:0.8197128746242095)[6];
[1762] tree 'tree_1762'= (2hhba:0.14266281289184404,(1urva:0.32151584179700554,(1lh1:1.3519800621545464,2mm1:0.7253043238674856)[4]:0.49464582069639595)[5]:0.6718057048031654)[6];
[1763] tree 'tree_1763'= (2hhba:0.14241189576219998,(1urva:0.3951567890504427,(1lh1:1.501132229250526,2mm1:0.8233045764340632)[4]:0.45643688865980686)[5]:0.5691119302834171)[6];
[1764] tree 'tree_1764'= (2hhba:0.13760978720169093,(1urva:0.4230062719034481,(1lh1:1.5150945343835232,2mm1:1.0201773418114222)[4]:0.27562491561093894)[5]:0.8377321127834517)[6];
[1765] tree 'tree_1765'= (2hhba:0.14542540143786417,(1urva:0.45619468090076076,(1lh1:1.4064137117412432,2mm1:0.9650433436973076)[4]:0.4713328545686794)[5]:0.6589805428753629)[6];
[1766] tree 'tree_1766'= (2hhba:0.13422002694377846,(1urva:0.3611778850594245,(1lh1:1.3577173866256391,2mm1:0.5694471181076095)[4]:0.5027430656834717)[5]:0.5799801424821829)[6];
[1767] tree 'tree_1767'= (2hhba:0.14753073976375192,(1urva:0.7558245660747722,(1lh1:1.612565227886179,2mm1:1.1286734884506662)[4]:0.12444478710660745)[5]:0.8388189380624893)[6];
[1768] tree 'tree_1768'= (2hhba:0.13183452045824584,(1urva:0.3846760083867138,(1lh1:1.5375799469708318,2mm1:1.212462129729023)[4]:0.28044293715035806)[5]:0.8978912496967375)[6];
[1769] tree 'tree_1769'= (2hhba:0.13415512060903312,(1urva:0.5005326322552894,(1lh1:1.6915493956238705,2mm1:0.883523893942298)[4]:0.6273506864480387)[5]:0.9136962646669763)[6];
[1770] tree 'tree_1770'= (2hhba:0.10645958335021784,(1urva:0.6949453571569887,(1lh1:1.360866859027816,2mm1:0.8489588638162978)[4]:0.22018428427280468)[5]:0.6877099567599914)[6];
[1771] tree 'tree_1771'= (2hhba:0.10856814367182321,(1urva:0.48866919585579127,(1lh1:1.4930369933769034,2mm1:0.6740753620576915)[4]:0.3990097971782376)[5]:0.8767048484452857)[6];
[1772] tree 'tree_1772'= (2hhba:0.0788770355068242,(1urva:0.3912682274697872,(1lh1:1.368986452718751,2mm1:0.8888029334605009)[4]:0.2717673891953994)[5]:0.7663222382284319)[6];
[1773] tree 'tree_1773'= (2hhba:0.06893525901562732,(1urva:0.5010813127037612,(1lh1:1.667061691425171,2mm1:0.7967081495893804)[4]:0.1638055327808179)[5]:0.8696888405400451)[6];
[1774] tree 'tree_1774'= (2hhba:0.08900381486998395,(1urva:0.5989912971830629,(1lh1:1.1422765873466567,2mm1:0.5177425212329402)[4]:0.7245586462815139)[5]:0.884975209481789)[6];
[1775] tree 'tree_1775'= (2hhba:0.07385420180187001,(1urva:0.5048972918220083,(1lh1:1.4417022680148839,2mm1:0.8993701034385517)[4]:0.3887404545526386)[5]:0.7057317277421459)[6];
[1776] tree 'tree_1776'= (2hhba:0.31881580356784384,(1urva:0.36097469796146364,(1lh1:1.231342667354006,2mm1:0.7681424984031736)[4]:0.30290002726139287)[5]:0.6416544798138963)[6];
[1777] tree 'tree_1777'= (2hhba:0.43966761691051254,(1urva:0.3721881238442028,(1lh1:1.3246815144048143,2mm1:0.47083819370789726)[4]:0.6107757004905587)[5]:0.4764610899880825)[6];
[1778] tree 'tree_1778'= (2hhba:0.27544601365225874,(1urva:0.5505330877561102,(1lh1:1.3246815144048143,2mm1:0.42910602058407443)[4]:0.6138676991653953)[5]:0.4764610899880824)[6];
[1779] tree 'tree_1779'= (2hhba:0.29770501571824337,(1urva:0.44826532343116277,(1lh1:1.4013919133894115,2mm1:0.46352628794125783)[4]:0.649480628426946)[5]:0.670791157786204)[6];
[1780] tree 'tree_1780'= (2hhba:0.39973113039998937,(1urva:0.5955820850030477,(1lh1:1.7382754395167406,2mm1:0.8512948794085374)[4]:0.12861379057729505)[5]:0.7152316478722602)[6];
[1781] tree 'tree_1781'= (2hhba:0.36795191060692517,(1urva:0.6763733993126855,(1lh1:1.607409577169697,2mm1:0.7872052443755572)[4]:0.1334717984069801)[5]:0.508009517014518)[6];
[1782] tree 'tree_1782'= (2hhba:0.31723929796568473,(1urva:0.5071462057207032,(1lh1:1.7037042146269434,2mm1:0.3745870518268082)[4]:0.3478212132127916)[5]:0.6151051336287454)[6];
[1783] tree 'tree_1783'= (2hhba:0.32111282797437884,(1urva:0.4925278979857115,(1lh1:1.2881259968734828,2mm1:0.37916080481209047)[4]:0.5557163569854426)[5]:0.6226156413397747)[6];
[1784] tree 'tree_1784'= (2hhba:0.31881404297786586,(1urva:0.5193079023016847,(1lh1:1.4485360889079908,2mm1:0.46763232547214084)[4]:0.5054864514706181)[5]:0.680514268756095)[6];
[1785] tree 'tree_1785'= (2hhba:0.2610986075412083,(1urva:0.7337634757101145,(1lh1:1.5185834373073799,2mm1:0.7165315160037782)[4]:0.21512935928873012)[5]:0.3198785665304096)[6];
[1786] tree 'tree_1786'= (2hhba:0.17311750459950964,(1urva:0.46523418557553886,(1lh1:1.3831890603201198,2mm1:0.5949651453101714)[4]:0.46464322597540075)[5]:0.9803735846083714)[6];
[1787] tree 'tree_1787'= (2hhba:0.1618210405332719,(1urva:0.5702451281335374,(1lh1:1.6448421819760968,2mm1:0.5949651453101714)[4]:0.33898126763185643)[5]:0.7331213797035683)[6];
[1788] tree 'tree_1788'= (2hhba:0.30130089414310185,(1urva:0.4445687845852315,(1lh1:1.6038044570928427,2mm1:0.3974094104776049)[4]:0.5150681129595462)[5]:0.7200515833321832)[6];
[1789] tree 'tree_1789'= (2hhba:0.3136170681636747,(1urva:0.39407812214056515,(1lh1:1.536539672127929,2mm1:0.5169618261718911)[4]:0.5292168889460751)[5]:0.5258314989581154)[6];
[1790] tree 'tree_1790'= (2hhba:0.28097732904363293,(1urva:0.38724759653352303,(1lh1:1.2233886051337448,2mm1:0.7606213079878774)[4]:0.3451755182800167)[5]:0.5428615200955955)[6];
[1791] tree 'tree_1791'= (2hhba:0.2928181828483717,(1urva:0.3499622149200108,(1lh1:1.4972574531520757,2mm1:0.8742829302141437)[4]:0.3148101541677537)[5]:0.7859131069107631)[6];
[1792] tree 'tree_1792'= (2hhba:0.014723413055590554,(1urva:0.49938319611520277,(1lh1:1.4493640841953872,2mm1:0.7785060284919361)[4]:0.24223403539282362)[5]:0.5989226013289426)[6];
[1793] tree 'tree_1793'= (2hhba:0.016215189774123704,(1urva:0.7519465458526617,(1lh1:1.4165171793994602,2mm1:0.4414239680344745)[4]:0.38295122127832615)[5]:0.9741962599669391)[6];
[1794] tree 'tree_1794'= (2hhba:0.01651299907131581,(1urva:0.5106026677476123,(1lh1:1.3207647518082892,2mm1:0.6993188077692969)[4]:0.2669527755296339)[5]:0.9632043939526138)[6];
[1795] tree 'tree_1795'= (2hhba:0.01434791786884445,(1urva:0.4830441097582353,(1lh1:1.320764751808289,2mm1:0.64038284834497)[4]:0.34540125353645335)[5]:0.9413917649114998)[6];
[1796] tree 'tree_1796'= (2hhba:0.014534200822739492,(1urva:0.3900655408306986,(1lh1:1.3497339462632778,2mm1:0.45010724018352877)[4]:0.5437850729116946)[5]:0.8631403172049468)[6];
[1797] tree 'tree_1797'= (2hhba:0.011877623530958392,(1urva:0.5123460863407372,(1lh1:1.4751382036914493,2mm1:0.8998298251091486)[4]:0.48903538717725725)[5]:0.7334191765059216)[6];
[1798] tree 'tree_1798'= (2hhba:0.011637813144067897,(1urva:0.4850121565746185,(1lh1:1.764167367118669,2mm1:0.781546815920176)[4]:0.4629620563454243)[5]:0.7144058206013606)[6];
[1799] tree 'tree_1799'= (2hhba:0.1302204292622991,(1urva:0.45867388374571977,(1lh1:1.668365394320358,2mm1:0.7391054193753126)[4]:0.40940873411647005)[5]:0.9119954098539386)[6];
[1800] tree 'tree_1800'= (2hhba:0.13810029373123722,(1urva:0.3848110614536694,(1lh1:1.58774943493664,2mm1:0.643381804703682)[4]:0.40607735392620936)[5]:0.857891200949296)[6];
[1801] tree 'tree_1801'= (2hhba:0.3117489881506255,(1urva:0.4751468575126583,(1lh1:1.7408252910232547,2mm1:0.7244493552608344)[4]:0.31450745715061945)[5]:0.5777923720896823)[6];
[1802] tree 'tree_1802'= (2hhba:0.07551859797905848,(1urva:0.4377430125165092,(1lh1:1.8694046362254788,2mm1:0.9133837981605073)[4]:0.2717031473467997)[5]:0.9889220112200663)[6];
[1803] tree 'tree_1803'= (2hhba:0.07002514883569909,(1urva:0.504017438703625,(1lh1:1.8950222340987808,2mm1:0.6471293006957688)[4]:0.5437068262578599)[5]:1.0290394150721653)[6];
[1804] tree 'tree_1804'= (2hhba:0.06460426460305772,(1urva:0.45505003477679196,(1lh1:1.9210142042885647,2mm1:0.621069831247133)[4]:0.2553425468443999)[5]:0.8395731890620238)[6];
[1805] tree 'tree_1805'= (2hhba:0.05766348942688617,(1urva:0.46995574321394695,(1lh1:1.6774610559934475,2mm1:0.6503057161026973)[4]:0.36422285265284265)[5]:0.7548116235426735)[6];
[1806] tree 'tree_1806'= (2hhba:0.059971017280630895,(1urva:0.5670318738007205,(1lh1:1.5684348819466694,2mm1:0.6080392539788195)[4]:0.34055027677797356)[5]:0.7067471785343789)[6];
[1807] tree 'tree_1807'= (2hhba:0.0616320506957118,(1urva:0.5827371083041066,(1lh1:1.5146291246872448,2mm1:0.6248802809337829)[4]:0.3499825894999049)[5]:0.8874687521886092)[6];
[1808] tree 'tree_1808'= (2hhba:0.05977426470428278,(1urva:0.692868691884127,(1lh1:1.6598184524536328,2mm1:0.6466292894816488)[4]:0.31447967026330714)[5]:0.9991042241890329)[6];
[1809] tree 'tree_1809'= (2hhba:0.06207502485366905,(1lh1:1.748030332597488,(1urva:0.6214416827493007,2mm1:0.9681461946766416)[4]:0.048002967489393256)[5]:0.8445684645800632)[6];
[1810] tree 'tree_1810'= (2hhba:0.07042851895564013,(1urva:0.7155843302345268,(1lh1:1.6749605262443383,2mm1:0.9489599693346723)[4]:0.22663638811556175)[5]:1.0161462414528788)[6];
[1811] tree 'tree_1811'= (2hhba:0.05243312878241362,(1urva:0.5939120386295635,(1lh1:1.2543308493492455,2mm1:0.9402487614399481)[4]:0.0467405175141391)[5]:0.7450182123302687)[6];
[1812] tree 'tree_1812'= (2hhba:0.05515931214469874,(1lh1:1.3385474883771995,(1urva:0.6115201769021756,2mm1:0.9699239323466577)[4]:0.11397558305545119)[5]:0.7837543377955758)[6];
[1813] tree 'tree_1813'= (2hhba:0.06018895544217529,(1lh1:1.2544258592482722,(1urva:0.5745436879375305,2mm1:0.8742824360527242)[4]:0.04505201871198605)[5]:0.9660064420489449)[6];
[1814] tree 'tree_1814'= (2hhba:0.06420871880005063,(1urva:0.49296749557175246,(1lh1:1.332110371533846,2mm1:0.7692421066054221)[4]:0.26867788892925515)[5]:0.7880378823000993)[6];
[1815] tree 'tree_1815'= (2hhba:0.07205958131636103,(1urva:0.6147787018191925,(1lh1:1.3321103715338458,2mm1:0.7692421066054224)[4]:0.5305320187790731)[5]:0.5143270834602449)[6];
[1816] tree 'tree_1816'= (2hhba:0.08638986387140483,(1urva:0.6946866707568282,(1lh1:1.763546961437343,2mm1:0.8382311251137283)[4]:0.368958594038593)[5]:0.5861682489705083)[6];
[1817] tree 'tree_1817'= (2hhba:0.488898838411506,(1urva:0.6004412543706177,(1lh1:1.2563368814861242,2mm1:0.8016704462132216)[4]:0.26284317887069764)[5]:0.27396441505872565)[6];
[1818] tree 'tree_1818'= (2hhba:0.4351389975661775,(1urva:0.6682180680401538,(1lh1:1.3297741120149515,2mm1:0.7465894387482019)[4]:0.14215459240838182)[5]:0.3867456969492751)[6];
[1819] tree 'tree_1819'= (2hhba:0.5027389461572807,(1urva:0.6091066718400483,(1lh1:1.5584603017987504,2mm1:0.7014059785671274)[4]:0.43061694264352)[5]:0.4532557899428852)[6];
[1820] tree 'tree_1820'= (2hhba:0.395260084842377,(1urva:0.6565789106409505,(1lh1:1.4980986225476647,2mm1:0.4574429900261534)[4]:0.3244616392046477)[5]:0.6181785079993032)[6];
[1821] tree 'tree_1821'= (2hhba:0.3396997816707121,(1urva:0.6929481183256584,(1lh1:1.9540754071631987,2mm1:0.7645059810901825)[4]:0.28554747638491373)[5]:0.2634734964273128)[6];
[1822] tree 'tree_1822'= (2hhba:0.2806587091682887,(1urva:0.6822619741869717,(1lh1:1.6653514856744116,2mm1:0.7273414687607092)[4]:0.5278527033078256)[5]:0.5534228125616278)[6];
[1823] tree 'tree_1823'= (2hhba:0.33613865489913947,(1urva:0.39687921904116513,(1lh1:1.5281817999568794,2mm1:0.7967928508660522)[4]:0.4108170583753681)[5]:0.5902191177837711)[6];
[1824] tree 'tree_1824'= (2hhba:0.3245143890874673,(1urva:0.38315443770458346,(1lh1:1.4753345858910394,2mm1:0.7692383528625835)[4]:0.3966102820438646)[5]:0.5698083027458285)[6];
[1825] tree 'tree_1825'= (2hhba:0.2799850760100128,(1urva:0.3740809991246643,(1lh1:1.298326243469642,2mm1:0.8167857057258767)[4]:0.287569344045038)[5]:0.7888099401003971)[6];
[1826] tree 'tree_1826'= (2hhba:0.314624356498596,(1urva:0.479757514679119,(1lh1:1.2425045990961308,2mm1:0.7816679366568705)[4]:0.25708715620534583)[5]:0.8382717891404863)[6];
[1827] tree 'tree_1827'= (2hhba:0.27118449223455526,(1urva:0.7656227221770286,(1lh1:1.8907625147265055,2mm1:0.5843829366181502)[4]:0.1957667024724522)[5]:0.4750770781030434)[6];
[1828] tree 'tree_1828'= (2hhba:0.5219616960941413,(1urva:0.7074245839634202,(1lh1:1.7008851974360866,2mm1:0.6031234741518866)[4]:0.11772377590565662)[5]:0.23921860057056354)[6];
[1829] tree 'tree_1829'= ((2mm1:0.5441856507471008,1lh1:1.4715106955363195)[4]:0.14786536368113445,(1urva:0.7541326612389507,2hhba:0.7670479160515944)[5]:0.06771290414626588)[6];
[1830] tree 'tree_1830'= (1urva:0.43802755275736477,((2mm1:0.6490115502248562,1lh1:1.7549662259035057)[4]:0.18649722828975077,2hhba:0.7467207693145744)[5]:0.3722775565352486)[6];
[1831] tree 'tree_1831'= (((1urva:0.43394866824061906,2hhba:0.8088087741032832)[5]:0.31276150619116005,1lh1:1.1735942080219652)[4]:0.4135750457576459,2mm1:0.5078300587608348)[6];
[1832] tree 'tree_1832'= (((1urva:0.5466961807202133,2hhba:0.8943622343650257)[5]:0.42794704488155055,1lh1:1.399678678170675)[4]:0.13186890147378028,2mm1:0.37405712595091944)[6];
[1833] tree 'tree_1833'= ((2mm1:0.5438418450197221,(1urva:0.4788469207841156,2hhba:0.7833649055808377)[5]:0.35396296109404224)[4]:0.1797969892643962,1lh1:1.2509337941286105)[6];
[1834] tree 'tree_1834'= ((1lh1:1.5892160319145407,(1urva:0.4788469207841155,2hhba:0.7833649055808374)[5]:0.4162050401291977)[4]:0.37570576631926983,2mm1:0.3318371829920395)[6];
[1835] tree 'tree_1835'= ((1lh1:1.5374313541171243,(1urva:0.46301340053890105,2hhba:0.9368181658642498)[5]:0.22932710177408322)[4]:0.44904657613569554,2mm1:0.2932637007131482)[6];
[1836] tree 'tree_1836'= ((1lh1:1.2747699395589198,(1urva:0.37456434780574255,2hhba:0.7767681031601297)[5]:0.39409522369373784)[4]:0.24023382853192118,2mm1:0.2742230298480145)[6];
[1837] tree 'tree_1837'= ((1lh1:1.4655382842788527,(1urva:0.3915236614608515,2hhba:0.6938328421791593)[5]:0.5533478311334477)[4]:0.21179253366392412,2mm1:0.2520695762456877)[6];
[1838] tree 'tree_1838'= ((1lh1:1.1457890513768803,(1urva:0.6770700065124327,2hhba:0.6832055526985936)[5]:0.19827924459258076)[4]:0.6713380547663452,2mm1:0.2585833892001802)[6];
[1839] tree 'tree_1839'= ((1lh1:1.8049851767655822,(1urva:0.7516113172019276,2hhba:0.7057857513876548)[5]:0.18398151254633272)[4]:0.4017612237392584,2mm1:0.3161409998986154)[6];
[1840] tree 'tree_1840'= ((1urva:0.6979837663020492,(1lh1:1.5774113160201757,2hhba:0.9061265671373857)[5]:0.07975990384202669)[4]:0.3800630886623173,2mm1:0.25694603336881633)[6];
[1841] tree 'tree_1841'= ((1lh1:1.6598582607024126,(1urva:0.5815094094047408,2hhba:0.9389050782927635)[5]:0.22671254874169144)[4]:0.45959620320389966,2mm1:0.2786884719433035)[6];
[1842] tree 'tree_1842'= ((1lh1:1.2108294211651995,(1urva:0.5634950809990693,2hhba:0.8537527628644457)[5]:0.2007509946291005)[4]:0.6145541076384892,2mm1:0.24396831340903571)[6];
[1843] tree 'tree_1843'= ((1lh1:1.4212759797674983,(1urva:0.5938231135987023,2hhba:1.0388969878285157)[5]:0.23620712762903218)[4]:0.8188460060867231,2mm1:0.09705301295580945)[6];
[1844] tree 'tree_1844'= ((1lh1:1.4565340529365427,(1urva:0.5243393141933231,2hhba:0.9136255340011665)[5]:0.2418318182257061)[4]:0.8330917177496079,2mm1:0.08708283646696982)[6];
[1845] tree 'tree_1845'= ((1lh1:1.5758510019185545,(1urva:0.5375677449150085,2hhba:1.0268710848944274)[5]:0.10912778306263671)[4]:0.6934755665739297,2mm1:0.09143652376418171)[6];
[1846] tree 'tree_1846'= ((2hhba:1.0168963163887323,(1urva:0.6855920630102199,1lh1:1.4663752692189318)[5]:0.01741578833426237)[4]:0.6115967653625961,2mm1:0.07665366585459557)[6];
[1847] tree 'tree_1847'= ((1lh1:1.337801801858942,(2hhba:1.0473716004977869,1urva:0.3267882705378202)[5]:0.28676496028309595)[4]:0.6115967653625961,2mm1:0.10618061652774824)[6];
[1848] tree 'tree_1848'= ((1lh1:1.524131095816525,(2hhba:0.799581251807153,1urva:0.5377692833930408)[5]:0.3159200560704758)[4]:0.7645201320118497,2mm1:0.1291623650389008)[6];
[1849] tree 'tree_1849'= ((1lh1:1.524131095816525,(2hhba:0.799581251807153,1urva:0.5377692833930408)[5]:0.3159200560704758)[4]:0.6697779710566971,2mm1:0.07373592157016115)[6];
[1850] tree 'tree_1850'= ((1lh1:1.5774308163305493,(2hhba:0.921561684226347,1urva:0.5110098570873554)[5]:0.5330369554294576)[4]:0.4653516396607097,2mm1:0.07412462898261941)[6];
[1851] tree 'tree_1851'= ((1lh1:1.3754646215273745,(2hhba:0.8035696273242467,1urva:0.6602788829510231)[5]:0.2710429735580895)[4]:0.37984504801404084,2mm1:0.4531083619368897)[6];
[1852] tree 'tree_1852'= ((1lh1:1.5462245935919534,(2hhba:0.7190832553949146,1urva:0.5908579325004225)[5]:0.14150997265001913)[4]:0.16984947026644504,2mm1:0.7002845727323848)[6];
[1853] tree 'tree_1853'= (1urva:0.35867894953545504,(2hhba:1.1037375727299203,(2mm1:0.7878603400853235,1lh1:1.637350663699106)[4]:0.16768111597708268)[5]:0.12991541576072577)[6];
[1854] tree 'tree_1854'= (1urva:0.24837069069236392,((2mm1:0.7213501147573529,1lh1:1.95796228061755)[4]:0.4179394204150844,2hhba:0.9477754655211543)[5]:0.2140001047922224)[6];
[1855] tree 'tree_1855'= (1urva:0.29569622750312385,((2mm1:0.8191762248309997,1lh1:1.2808435004348742)[4]:0.12475678120897704,2hhba:0.8012895459857309)[5]:0.33628354149628525)[6];
[1856] tree 'tree_1856'= (1urva:0.26253708024981304,((2mm1:0.6908292928101042,1lh1:1.257673909318356)[4]:0.27354128259030597,2hhba:0.8880507711154366)[5]:0.2629014290278162)[6];
[1857] tree 'tree_1857'= (1urva:0.2223654140993772,((2mm1:0.7536401980945096,1lh1:1.3300846042446124)[4]:0.41690403404071563,2hhba:1.2265876882882176)[5]:0.09355256919185545)[6];
[1858] tree 'tree_1858'= (1urva:0.3041728984617131,((2mm1:0.7030626368814856,1lh1:1.2408212718749048)[4]:0.3530429855873458,2hhba:0.8715177493596998)[5]:0.41904850452763615)[6];
[1859] tree 'tree_1859'= (1urva:0.32577564836748574,((2mm1:0.7260602735623791,1lh1:1.3402030397117188)[4]:0.19892639116072086,2hhba:1.123392445381994)[5]:0.31798611064334437)[6];
[1860] tree 'tree_1860'= (1urva:0.2675433547856184,((2mm1:0.7062929704460066,1lh1:1.303715435737075)[4]:0.3093396602597941,2hhba:0.8602971745372203)[5]:0.25164359179426177)[6];
[1861] tree 'tree_1861'= (2hhba:0.8296043238326671,((2mm1:0.7341595746657503,1lh1:1.5763411880911105)[4]:0.4032597916736893,1urva:0.4058998876400764)[5]:0.33583124025475575)[6];
[1862] tree 'tree_1862'= (1urva:0.2941337646093104,((2mm1:0.7815842438592535,1lh1:1.6348176395161886)[4]:0.10088575416058376,2hhba:0.7222966239437071)[5]:0.27426140719223446)[6];
[1863] tree 'tree_1863'= (1urva:0.3165210279067388,((2mm1:0.8135115307208258,1lh1:1.5343979606024603)[4]:0.20483670113205088,2hhba:0.6636418210317319)[5]:0.36608410179410233)[6];
[1864] tree 'tree_1864'= (2hhba:0.8099806306297499,((2mm1:0.9436716089842787,1lh1:1.5359663423524073)[4]:0.1676984360210403,1urva:0.3935986168443637)[5]:0.44738773854386177)[6];
[1865] tree 'tree_1865'= (1urva:0.36741735361811517,((2mm1:1.021307243864693,1lh1:1.5117367282323708)[4]:0.11443976387203861,2hhba:0.7906322812445647)[5]:0.15083138629087275)[6];
[1866] tree 'tree_1866'= (1urva:0.5920871299135295,(1lh1:1.6112151806898973,(2mm1:1.2023195124894708,2hhba:0.8723260242797962)[4]:0.0251825782484294)[5]:0.026757268853837366)[6];
[1867] tree 'tree_1867'= ((2hhba:0.7833016224155682,(2mm1:0.9629788620258155,1urva:0.6458782564464378)[5]:0.04465719215341202)[4]:0.01987106969724292,1lh1:1.7558528918302603)[6];
[1868] tree 'tree_1868'= ((1urva:0.5904785484992152,(2mm1:0.8737487310052542,2hhba:0.745800712560643)[5]:0.3127395116447635)[4]:0.01987106969724292,1lh1:1.75585289183026)[6];
[1869] tree 'tree_1869'= ((2mm1:0.7518646336894749,(1urva:0.5262664084707444,2hhba:0.7608661528627927)[5]:0.22904125583699542)[4]:0.017959576353094534,1lh1:1.5869489944973991)[6];
[1870] tree 'tree_1870'= ((2mm1:0.8478998681132341,(1urva:0.5769494378587279,2hhba:0.8670042147284209)[5]:0.29643530020172815)[4]:0.021607029728064584,1lh1:1.5216834825203087)[6];
[1871] tree 'tree_1871'= (2hhba:0.8237016788669215,(1urva:0.7798560549172697,(2mm1:0.9416084608882834,1lh1:1.5101728719475045)[4]:0.03381769036526411)[5]:0.19265225807952513)[6];
[1872] tree 'tree_1872'= (2hhba:0.8683345671355794,(1urva:0.46526337573617854,(2mm1:0.6464888232958348,1lh1:1.625627895526439)[4]:0.5053315326562189)[5]:0.30661048232134136)[6];
[1873] tree 'tree_1873'= (1urva:0.28417146707789914,(2mm1:1.1905774785572465,(1lh1:1.7533045951001278,2hhba:0.8410893572341482)[4]:0.2133563141912044)[5]:0.26611530260593114)[6];
[1874] tree 'tree_1874'= (1urva:0.31524144607038673,(2hhba:0.9621032559956495,(1lh1:1.4515414256126082,2mm1:0.6495186014375827)[4]:0.1844812464855572)[5]:0.8068211907258962)[6];
[1875] tree 'tree_1875'= (1urva:0.20783689578534212,(2hhba:0.9071155159576865,(1lh1:1.4515414256126085,2mm1:0.45209809725242023)[4]:0.6322681285039076)[5]:0.18185149259252756)[6];
[1876] tree 'tree_1876'= (1urva:0.6199925564161577,((1lh1:1.7264268631517972,2mm1:0.3679899496126674)[4]:0.6172031818978804,2hhba:1.0266617079132243)[5]:0.054031412317198546)[6];
[1877] tree 'tree_1877'= (1urva:0.415412030128043,(2hhba:0.9491653864562261,(1lh1:1.57415683451941,2mm1:0.3355334109895047)[4]:0.6971407272696679)[5]:0.10380547800243954)[6];
[1878] tree 'tree_1878'= ((1lh1:1.3206972083691426,2mm1:0.7939469240098852)[4]:0.3151162371618045,(1urva:0.43467405603563414,2hhba:0.7371674112742607)[5]:0.0917785847541128)[6];
[1879] tree 'tree_1879'= (2hhba:0.7693161641981816,((1lh1:1.9032830964945706,2mm1:0.5528316992447433)[4]:0.5699160830253822,1urva:0.8874899005726182)[5]:0.040246017312773164)[6];
[1880] tree 'tree_1880'= ((1lh1:1.6490319390272037,(2hhba:0.7433208207970927,1urva:0.7370308880786893)[5]:0.3546713089962229)[4]:0.26078876694241715,2mm1:0.4734928905037282)[6];
[1881] tree 'tree_1881'= ((1lh1:1.3931345882655357,(2hhba:0.7862183660299511,1urva:0.5664056737863599)[5]:0.2618065956688993)[4]:0.22859668186914495,2mm1:0.513286689439579)[6];
[1882] tree 'tree_1882'= ((1lh1:1.601244526720994,(2hhba:0.7952999967560636,1urva:0.5729482418472875)[5]:0.358189842226202)[4]:0.20414001402594967,2mm1:0.5431519890386248)[6];
[1883] tree 'tree_1883'= ((1lh1:1.4344413809224714,2mm1:0.754469457365229)[4]:0.12020054788059654,(1urva:0.4344227514971388,2hhba:0.5815251523760423)[5]:0.3575870722789671)[6];
[1884] tree 'tree_1884'= (1urva:0.13551980589563997,(2hhba:0.7693560086535395,(1lh1:1.4672995295962261,2mm1:0.916860589332618)[4]:0.2820058970428516)[5]:0.37041002465573614)[6];
[1885] tree 'tree_1885'= ((1lh1:1.296264799102277,2mm1:0.7936917873086989)[4]:0.4515029108206138,(2hhba:0.7054463944833681,1urva:0.2907536081758606)[5]:0.08701100927016926)[6];
[1886] tree 'tree_1886'= (1urva:0.20145580860658815,(2hhba:0.5949978596844847,(1lh1:1.1643070073282868,2mm1:0.7128951663752755)[4]:0.2862345764753987)[5]:0.24758549613267888)[6];
[1887] tree 'tree_1887'= (1urva:0.13227718525174537,(2hhba:0.6971020129349568,(1lh1:1.637391026142561,2mm1:0.9398370020594968)[4]:0.3392987807715696)[5]:0.3590413484166325)[6];
[1888] tree 'tree_1888'= (1urva:0.12783532478598378,(2hhba:0.775467163599013,(1lh1:1.470494751837478,2mm1:0.9066837438435507)[4]:0.10859886757347104)[5]:0.6585494818104259)[6];
[1889] tree 'tree_1889'= (1urva:0.1030960191305348,(2hhba:0.7293126239866531,(1lh1:1.2777711920962511,2mm1:0.46729046677769315)[4]:0.5607306515386249)[5]:0.45671952445348296)[6];
[1890] tree 'tree_1890'= (1urva:0.10704199947688847,(2hhba:0.7478037106034905,(1lh1:1.3687413335814747,2mm1:0.6140004518836223)[4]:0.5433755407680755)[5]:0.4290185665320051)[6];
[1891] tree 'tree_1891'= (1urva:0.09653493288656918,(2hhba:0.8814010571473034,(1lh1:1.5402103076990796,2mm1:0.745433961620452)[4]:0.25504741601056613)[5]:0.5595312258350393)[6];
[1892] tree 'tree_1892'= (1urva:0.08833409709402527,(2hhba:0.8258302515573595,(1lh1:1.2725918935856304,2mm1:0.6109792562954606)[4]:0.30470841961730805)[5]:0.3660128616896999)[6];
[1893] tree 'tree_1893'= (1urva:0.10844381113896662,(2hhba:0.8344818662809651,(1lh1:1.5277892175896624,2mm1:0.7335010733952516)[4]:0.36581266967561826)[5]:0.48118875648266646)[6];
[1894] tree 'tree_1894'= (1urva:0.3644739807576651,(2hhba:0.868690620286129,(1lh1:1.6034090343602259,2mm1:0.7447050726917654)[4]:0.21957411090876788)[5]:0.3172380448298469)[6];
[1895] tree 'tree_1895'= (((2hhba:0.7687147116571655,1urva:0.4031893445461965)[5]:0.3928010599650851,1lh1:1.491104912402737)[4]:0.08034900119989907,2mm1:0.7084981286480898)[6];
[1896] tree 'tree_1896'= (((2hhba:0.7599953440862562,1urva:0.6389995958851554)[5]:0.1918395543727951,2mm1:0.6388077971338132)[4]:0.22964355289074298,1lh1:1.202772653506346)[6];
[1897] tree 'tree_1897'= ((2mm1:0.6955227282715739,(2hhba:0.7976718930908845,1urva:0.4857876441242377)[5]:0.27882810651263945)[4]:0.13732839830069424,1lh1:1.3052308532963255)[6];
[1898] tree 'tree_1898'= ((1lh1:1.511762868492766,(2hhba:0.7991121648676951,1urva:0.8240229604614178)[5]:0.2051025838513667)[4]:0.14384507270652713,2mm1:0.6026077771781518)[6];
[1899] tree 'tree_1899'= (1urva:0.31387738398821097,(2hhba:0.8706599459845553,(1lh1:1.6477702915968118,2mm1:0.5744519031852441)[4]:0.39640511750570107)[5]:0.26587567328162875)[6];
[1900] tree 'tree_1900'= (1urva:0.3021021793381055,(2hhba:1.083780594655716,(1lh1:1.794676948491015,2mm1:0.7343406509096981)[4]:0.6092861505609174)[5]:0.0841879218573603)[6];
[1901] tree 'tree_1901'= (1urva:0.3141004801609254,(2hhba:0.7811931714534335,(1lh1:1.3754871180563313,2mm1:0.7130695149439277)[4]:0.20973276129386959)[5]:0.07634075390939304)[6];
[1902] tree 'tree_1902'= (2hhba:0.8433415181813998,(1urva:0.39373383558513586,(1lh1:1.5145447900478137,2mm1:0.7038049493401861)[4]:0.4790035736923579)[5]:0.04759306185274237)[6];
[1903] tree 'tree_1903'= ((1lh1:1.468705966379553,2mm1:0.5771179975926577)[4]:0.29851109929145814,(1urva:0.6597584799907874,2hhba:0.8648053635102404)[5]:0.16286684512991106)[6];
[1904] tree 'tree_1904'= ((1lh1:1.1988594560462507,2mm1:0.7683484368261285)[4]:0.07837678828151937,(1urva:0.5788092446234769,2hhba:0.8179085953098288)[5]:0.174699851387331)[6];
[1905] tree 'tree_1905'= ((1lh1:1.1493631904880344,(1urva:0.4442482796615191,2hhba:0.8831624507947963)[5]:0.0352325640769458)[4]:0.03529279715988883,2mm1:0.9247870817582093)[6];
[1906] tree 'tree_1906'= ((2hhba:1.087265731662335,(2mm1:0.9859364807914204,1urva:0.6839777798802973)[5]:0.03148918041123383)[4]:0.26461821758637577,1lh1:1.02166163404074)[6];
[1907] tree 'tree_1907'= ((2hhba:1.0055263860581558,(1urva:0.5185650052914211,2mm1:1.2782521650411407)[5]:0.040297390777743206)[4]:0.23792085319282974,1lh1:1.6063000462654695)[6];
[1908] tree 'tree_1908'= ((1urva:0.4596004576067689,(2hhba:0.6801061090246857,1lh1:1.31924485458118)[5]:0.21826569418591613)[4]:0.08204470833975563,2mm1:0.8349620431243494)[6];
[1909] tree 'tree_1909'= ((1lh1:1.16243323603364,(2hhba:0.6932415185908712,1urva:0.5902918175432799)[5]:0.06565800106670827)[4]:0.3184679241287507,2mm1:0.8681100095620149)[6];
[1910] tree 'tree_1910'= ((2mm1:0.8065873100464378,(2hhba:0.8540125169321673,1urva:0.5663007676517486)[5]:0.08656253075177726)[4]:0.05329834181521641,1lh1:1.210661865916807)[6];
[1911] tree 'tree_1911'= ((2mm1:0.9993079321797188,(2hhba:0.8540125169321673,1urva:0.48004097621462205)[5]:0.1471623350812259)[4]:0.18000525539686452,1lh1:1.2765880377949699)[6];
[1912] tree 'tree_1912'= ((2mm1:1.0549603185142935,(2hhba:0.975442444349454,1urva:0.5482968152607084)[5]:0.1680869835063626)[4]:0.25436594313050254,1lh1:1.5333174534074359)[6];
[1913] tree 'tree_1913'= ((1urva:0.5471462720779279,(2mm1:1.007444694454292,2hhba:0.9333386591611472)[5]:0.04452058990172847)[4]:0.2770871749036941,1lh1:1.32196984214372)[6];
[1914] tree 'tree_1914'= (1urva:0.5194268890707567,(1lh1:1.4849684635345073,(2mm1:1.0293949854464408,2hhba:0.6568596110112956)[4]:0.10742805827595053)[5]:0.10586852515299217)[6];
[1915] tree 'tree_1915'= (1urva:0.6515865945061798,((1lh1:1.384839945596261,2hhba:0.6653394273632448)[4]:0.04964940003045283,2mm1:1.143529342370091)[5]:0.07884302841835421)[6];
[1916] tree 'tree_1916'= (1urva:0.6766224885880491,((2hhba:0.7612849104011371,1lh1:1.1329050714337128)[4]:0.04019561063711226,2mm1:0.7933437078986517)[5]:0.19257826691413948)[6];
[1917] tree 'tree_1917'= ((2mm1:0.5440277920042367,1lh1:1.4989318482336838)[4]:0.650132341344833,(1urva:0.4442611592707032,2hhba:0.7800892585241296)[5]:0.09516273495179488)[6];
[1918] tree 'tree_1918'= (2hhba:0.8898739944147542,(1urva:0.5017463380045829,(2mm1:0.8696926006928403,1lh1:1.5367675241053358)[4]:0.2666279879569238)[5]:0.0305751551379011)[6];
[1919] tree 'tree_1919'= (2hhba:0.8010710216821673,((2mm1:0.8050245094594448,1lh1:1.5426288247513003)[4]:0.22202646653419977,1urva:0.49057792129696454)[5]:0.14069373281788589)[6];
[1920] tree 'tree_1920'= (2hhba:0.7671571970323318,((2mm1:1.0120794913284201,1lh1:1.4623910488148353)[4]:0.40682526631978666,1urva:0.5093400791554192)[5]:0.16938714383612735)[6];
[1921] tree 'tree_1921'= (1urva:0.6722353293085787,((2mm1:0.6675692786310565,1lh1:1.5888043705614925)[4]:0.6373387260209386,2hhba:0.9358369813319539)[5]:0.011826587268426225)[6];
[1922] tree 'tree_1922'= ((2mm1:0.9830142801754598,1lh1:1.259534501269342)[4]:0.31393642706084884,(2hhba:0.7488329312073048,1urva:0.5315038915224046)[5]:0.05394688152505888)[6];
[1923] tree 'tree_1923'= (1urva:0.3717744468630834,((2mm1:0.9830142801754598,1lh1:1.2595345012693422)[4]:0.34535466403781745,2hhba:0.7805140316557672)[5]:0.17433967335220285)[6];
[1924] tree 'tree_1924'= ((1urva:0.5501140995622782,(2hhba:0.9637760954208316,2mm1:0.9656329854714497)[5]:0.04017497889552195)[4]:0.07218913681665945,1lh1:1.13412008859534)[6];
[1925] tree 'tree_1925'= ((1lh1:1.624841415930703,(2hhba:0.9831826604998547,1urva:0.5070181674102563)[5]:0.22672474607316828)[4]:0.04139001643766298,2mm1:0.7932764146685818)[6];
[1926] tree 'tree_1926'= ((1urva:0.5865502358177666,(1lh1:1.4520075717181187,2hhba:0.8994147279041343)[5]:0.03252495785955084)[4]:0.02593761032291741,2mm1:0.8890625776837551)[6];
[1927] tree 'tree_1927'= ((1urva:0.5406993246828848,(1lh1:1.48078817264505,2hhba:0.6814155831902752)[5]:0.19680300877722967)[4]:0.14652783507226547,2mm1:0.9730071131571187)[6];
[1928] tree 'tree_1928'= ((2hhba:0.8564949386750067,(1lh1:1.4888872064956586,2mm1:0.6577070002260854)[5]:0.38869654191575176)[4]:0.038438650773445326,1urva:0.5285046314777314)[6];
[1929] tree 'tree_1929'= ((2hhba:1.0062226458605992,(1lh1:1.4458218071407316,2mm1:0.7168414675952328)[5]:0.4752267870906445)[4]:0.055694837368972135,1urva:0.4491415077784477)[6];
[1930] tree 'tree_1930'= ((1urva:0.29729666783628605,2hhba:0.8954917576303669)[4]:0.24699130602263247,(1lh1:1.4253516295656716,2mm1:0.7168414675952328)[5]:0.38948886660871646)[6];
[1931] tree 'tree_1931'= (((1lh1:1.3843965354606822,2mm1:0.7186710335770465)[5]:0.18660462230572605,2hhba:0.8878011648185838)[4]:0.011880639710489325,1urva:0.48251435400189197)[6];
[1932] tree 'tree_1932'= (((1lh1:1.59092407004619,2mm1:0.41156777293851354)[5]:0.5290372755516318,1urva:0.15740384970813806)[4]:0.23595527857913448,2hhba:0.9750683600979337)[6];
[1933] tree 'tree_1933'= (2hhba:1.1052047893933843,(1urva:0.38899078963748135,(1lh1:1.4440282386217544,2mm1:0.6281576212244157)[4]:0.3015011385562739)[5]:0.08262417183157744)[6];
[1934] tree 'tree_1934'= ((1lh1:1.6081559324543606,2mm1:0.6031817872267929)[4]:0.07568532643898235,(1urva:0.4150616157321087,2hhba:1.0950758919887533)[5]:0.2376910170769094)[6];
[1935] tree 'tree_1935'= (1urva:0.494320092491472,(2hhba:0.8409374160002555,(1lh1:1.3791736258582008,2mm1:0.765002617193481)[4]:0.19837012798367037)[5]:0.11416856572277967)[6];
[1936] tree 'tree_1936'= (1urva:0.4943200924914721,(2hhba:0.8380609520984439,(1lh1:1.1814132928821712,2mm1:0.7650026171934808)[4]:0.3907344022576887)[5]:0.15109532600427714)[6];
[1937] tree 'tree_1937'= (1urva:0.3951402949240248,(2hhba:0.7875579431293002,(1lh1:1.3940015029079655,2mm1:0.6136329079638827)[4]:0.12341167029804594)[5]:0.0941225491279678)[6];
[1938] tree 'tree_1938'= (1urva:0.7732200521230822,(2hhba:0.7547458011462347,(1lh1:1.2633636563240347,2mm1:0.579636814796379)[4]:0.13663144187562126)[5]:0.0810881259994875)[6];
[1939] tree 'tree_1939'= (((2hhba:0.7547458011462345,1urva:0.7708498910654236)[5]:0.0499392928360953,2mm1:0.712640155495529)[4]:0.10798884491787761,1lh1:1.2348106175962126)[6];
[1940] tree 'tree_1940'= (((2hhba:0.9311117838525753,1urva:0.4701541101537557)[5]:0.015665226681513156,2mm1:0.8384787055859408)[4]:0.11617233727103568,1lh1:1.2348106175962126)[6];
[1941] tree 'tree_1941'= (((2hhba:0.7847685032071685,1urva:0.4697911292880914)[5]:0.2330267696570727,2mm1:0.7845663544360771)[4]:0.2337528071279165,1lh1:1.2419977397043744)[6];
[1942] tree 'tree_1942'= (((2hhba:0.7962057368682931,1urva:0.5817955893322413)[5]:0.5796676789183296,2mm1:0.6569255603235234)[4]:0.41246683990360244,1lh1:1.3206197933931179)[6];
[1943] tree 'tree_1943'= (((2hhba:0.9762839562969157,1urva:0.6740099257327329)[5]:0.4437702608003345,2mm1:0.6582775804916008)[4]:0.506222174436498,1lh1:1.0496502148207498)[6];
[1944] tree 'tree_1944'= (((2hhba:0.892044173000333,1urva:0.615852204593041)[5]:0.08475729206250349,2mm1:0.9784184852636838)[4]:0.45196992248351675,1lh1:1.0153295061663912)[6];
[1945] tree 'tree_1945'= (((2hhba:1.0848788053915817,1urva:0.605731339631028)[5]:0.34306658320515115,2mm1:0.7258071592492659)[4]:0.3665855736595331,1lh1:1.1612328318311806)[6];
[1946] tree 'tree_1946'= (((2hhba:0.7248920597475401,1urva:0.5431719077828772)[5]:0.5345164994971945,2mm1:0.5892179902507959)[4]:0.45775315970831804,1lh1:1.1157180893138479)[6];
[1947] tree 'tree_1947'= (((2hhba:0.7752452760639076,1urva:0.871039632181435)[5]:0.029526737346580897,2mm1:0.9116183522366418)[4]:0.43078800813197377,1lh1:1.0094081218294653)[6];
[1948] tree 'tree_1948'= (((2hhba:0.6319843972937799,1urva:0.5937424709614034)[5]:0.033280512545220464,2mm1:0.8718850349224829)[4]:0.615399938275335,1lh1:1.2095069971954477)[6];
[1949] tree 'tree_1949'= (((2hhba:1.1201601822601563,1urva:0.6898994842628674)[5]:0.16159887288300512,2mm1:0.9338420824726823)[4]:0.26635230258505715,1lh1:1.3489205073227708)[6];
[1950] tree 'tree_1950'= (((2hhba:1.1425328205471528,1urva:0.6486954216256146)[5]:0.046054117206237304,2mm1:0.7422167671142612)[4]:0.2951837223025187,1lh1:1.401314699257859)[6];
[1951] tree 'tree_1951'= (1urva:0.7396348562486147,(2hhba:1.1377965874822769,(1lh1:1.3272141797907917,2mm1:0.7748522699257099)[4]:0.23291224634206464)[5]:0.02288683771079175)[6];
[1952] tree 'tree_1952'= ((1lh1:2.305145768214877,2mm1:0.8363724364737605)[4]:0.1682985849047064,(2hhba:0.9065196389554367,1urva:0.7380084148667666)[5]:0.07341584776573475)[6];
[1953] tree 'tree_1953'= (1urva:0.5528105148214898,(2hhba:0.6676871046993845,(1lh1:1.6978298513895635,2mm1:0.5741770535738251)[4]:0.26606102871116033)[5]:0.016739064859288638)[6];
[1954] tree 'tree_1954'= (2mm1:0.9408607577259892,(1urva:0.5658209370352922,(1lh1:2.055652281100029,2hhba:0.6940281847966099)[4]:0.10457233233383256)[5]:0.05317844919522106)[6];
[1955] tree 'tree_1955'= (2mm1:0.4467911746373552,(1lh1:2.1808351151044096,(1urva:0.5554536178337881,2hhba:0.7205567335558234)[4]:0.03715743883442152)[5]:0.3767062616416609)[6];
[1956] tree 'tree_1956'= (((1lh1:2.110891429960733,2mm1:0.5936421963950794)[5]:0.38120280619566127,2hhba:0.7023224675223747)[4]:0.22064221050160368,1urva:0.4605908869713718)[6];
[1957] tree 'tree_1957'= (((1lh1:1.982895924244974,2mm1:0.5922451440664942)[5]:0.20766606090632417,2hhba:0.7483631285616239)[4]:0.14571914733910302,1urva:0.3336263724007266)[6];
[1958] tree 'tree_1958'= (((1lh1:1.879387362452931,2mm1:0.5254745572571405)[5]:0.5181856342440923,2hhba:0.860840194165974)[4]:0.028728401035438365,1urva:0.3649770952308209)[6];
[1959] tree 'tree_1959'= (((1lh1:1.688240975614562,2mm1:0.4473480613442863)[5]:0.4411428406839466,2hhba:0.7621363697336828)[4]:0.06759981326009215,1urva:0.5969032198551055)[6];
[1960] tree 'tree_1960'= (2mm1:0.46712255600174357,(1lh1:1.5655130179615648,(1urva:0.6959861861164798,2hhba:0.8330370326974978)[4]:0.11249306917233394)[5]:0.5120758744890987)[6];
[1961] tree 'tree_1961'= (2mm1:0.4346270635620988,(1lh1:1.449597510381373,(2hhba:0.9447781044877772,1urva:0.5380284437713357)[4]:0.2442470498429957)[5]:0.3478021307071219)[6];
[1962] tree 'tree_1962'= (2mm1:0.4813251445394201,(1lh1:1.2928695302502966,(2hhba:1.0606097233644354,1urva:0.4436619486742472)[4]:0.04518380208224437)[5]:0.41866227218026636)[6];
[1963] tree 'tree_1963'= (((1lh1:1.7109420670380069,2mm1:0.800988013199736)[5]:0.12620676042082318,1urva:0.47639537639154395)[4]:0.08461239124376196,2hhba:1.109642392739242)[6];
[1964] tree 'tree_1964'= (((1lh1:1.4083832988425606,2mm1:0.7409425773342142)[5]:0.2513879511760282,1urva:0.44390927618337983)[4]:0.12765211824194328,2hhba:0.883631588685587)[6];
[1965] tree 'tree_1965'= ((2hhba:1.0777069882783348,1urva:0.4439092761833797)[4]:0.264852902016904,(1lh1:1.7316542543009517,2mm1:0.7467741667813494)[5]:0.12606416533902137)[6];
[1966] tree 'tree_1966'= ((2hhba:0.8962471563641812,(1lh1:1.8424659703116226,2mm1:0.3290949655562583)[5]:0.5272948577715808)[4]:0.021255915558302477,1urva:0.45095109609382256)[6];
[1967] tree 'tree_1967'= (2mm1:0.6064177412771184,(1lh1:2.47457389057558,(1urva:0.44931090818382685,2hhba:0.7844756226183651)[4]:0.08560010642927529)[5]:0.2211990541276646)[6];
[1968] tree 'tree_1968'= ((2hhba:0.6345514900408572,(1lh1:1.5320592880099149,2mm1:0.9573347810886399)[5]:0.23185464697399139)[4]:0.0715305835032577,1urva:0.5549601106024572)[6];
[1969] tree 'tree_1969'= ((1urva:0.42329097646331004,(1lh1:1.386221797788473,2mm1:0.876740807712724)[5]:0.245540829544716)[4]:0.03943642039224105,2hhba:0.704617324282287)[6];
[1970] tree 'tree_1970'= ((2hhba:0.8427367674526158,(1lh1:1.493627392350335,2mm1:0.7266806045243634)[5]:0.2112277515555462)[4]:0.08461620520641562,1urva:0.39512140262097817)[6];
[1971] tree 'tree_1971'= ((2hhba:0.9359434856760929,(1lh1:1.501900772966166,2mm1:0.6695465298698511)[5]:0.256552764762743)[4]:0.18568959679555497,1urva:0.4625900570840687)[6];
[1972] tree 'tree_1972'= ((2hhba:0.7428500037163394,(1lh1:1.2635160375019472,2mm1:0.7779595813702467)[5]:0.5495308682295195)[4]:0.06268202033514894,1urva:0.32511346631368904)[6];
[1973] tree 'tree_1973'= ((2hhba:0.9746176933999499,(1lh1:1.368476980832967,2mm1:0.8425850939165411)[5]:0.15462699550937906)[4]:0.3880969525670534,1urva:0.21826067396009893)[6];
[1974] tree 'tree_1974'= ((2hhba:0.8676914125913855,(1lh1:1.3147291801019652,2mm1:1.226713507372735)[5]:0.24447303288159242)[4]:0.2969233243155158,1urva:0.17980714111172538)[6];
[1975] tree 'tree_1975'= ((2hhba:1.1690352896126772,(1lh1:1.611887833708367,2mm1:0.7370880939521633)[5]:0.5594634757431709)[4]:0.46289497282144626,1urva:0.1992632809308173)[6];
[1976] tree 'tree_1976'= ((2hhba:1.1274537850298572,(1lh1:1.4291011811418488,2mm1:0.6535029569949673)[5]:0.4128912058451644)[4]:0.15369142432277444,1urva:0.13460961309251868)[6];
[1977] tree 'tree_1977'= ((2hhba:0.9448638505455972,(1lh1:1.3704570352267509,2mm1:0.5140714838751531)[5]:0.5972611043859747)[4]:0.22835473268766424,1urva:0.4798932886686297)[6];
[1978] tree 'tree_1978'= ((2hhba:0.9010129021082348,(1lh1:1.9382754546137206,2mm1:0.49021352580054706)[5]:0.2860772076625823)[4]:0.10085250915595088,1urva:0.40671939862678613)[6];
[1979] tree 'tree_1979'= (((1lh1:1.3485120212526265,2mm1:0.5068157038635475)[5]:0.34869961178189635,2hhba:0.8865005390556797)[4]:0.14660603014517173,1urva:0.31179897692392383)[6];
[1980] tree 'tree_1980'= (((1lh1:1.0974275249214267,2mm1:0.6918856720253235)[5]:0.41030662696630815,2hhba:0.8314287949816271)[4]:0.2408903360873546,1urva:0.3177399402908259)[6];
[1981] tree 'tree_1981'= (((1lh1:1.1810485991796473,2mm1:0.988638196059736)[5]:0.09958195651731938,2hhba:1.0306925735501813)[4]:0.3654819228142741,1urva:0.18147518236530086)[6];
[1982] tree 'tree_1982'= (((1lh1:1.3701641272042502,2mm1:0.9768161278756957)[5]:0.10502028064205127,2hhba:0.9537717999868408)[4]:0.12123558556276486,1urva:0.18215618958933533)[6];
[1983] tree 'tree_1983'= (((1lh1:1.3717214539795928,2mm1:0.7592201776156624)[5]:0.38789480907050145,2hhba:1.152849135837659)[4]:0.33914154316325656,1urva:0.19715002066688203)[6];
[1984] tree 'tree_1984'= (2mm1:0.6320376471339073,(1lh1:1.4101931894662527,(1urva:0.3739848442485614,2hhba:0.9572677100013913)[4]:0.08978257099174893)[5]:0.4241797207363922)[6];
[1985] tree 'tree_1985'= (2mm1:0.6318926030647467,(2hhba:0.9766030344015109,(1urva:0.2963574262764611,1lh1:1.4761947705734109)[4]:0.1828680589110871)[5]:0.3635375839251139)[6];
[1986] tree 'tree_1986'= ((2hhba:1.1799001218371026,1urva:0.26420025180580603)[4]:0.2454271709754629,(1lh1:1.4718803000644907,2mm1:0.4292274829878018)[5]:0.519987545986893)[6];
[1987] tree 'tree_1987'= (2mm1:0.89018243609594,(1lh1:1.4148914727255057,(2hhba:0.9109972126175265,1urva:0.4234678190115697)[4]:0.3072335694352635)[5]:0.17471260148768947)[6];
[1988] tree 'tree_1988'= ((2hhba:0.8430610315724859,(1lh1:1.486509559385818,2mm1:0.7068963648744069)[5]:0.33263406768485015)[4]:0.17771076302228078,1urva:0.32513419284533834)[6];
[1989] tree 'tree_1989'= ((2hhba:0.7153120523072529,(1lh1:1.4683645940026533,2mm1:0.9012341188852848)[5]:0.2728246380426632)[4]:0.2621315600158096,1urva:0.31282813469490056)[6];
[1990] tree 'tree_1990'= ((2hhba:1.0094768758554518,(1lh1:1.5341574023320712,2mm1:0.9184519666423833)[5]:0.11192966251377781)[4]:0.264451471077033,1urva:0.3413531606907108)[6];
[1991] tree 'tree_1991'= ((1urva:0.4333854471015093,2hhba:1.1246225238948844)[4]:0.2689953794219635,(1lh1:1.6944595662463313,2mm1:0.631870395571245)[5]:0.373403491677302)[6];
[1992] tree 'tree_1992'= (2mm1:0.625061452472253,(1lh1:1.358248775997989,(1urva:0.4317263274219354,2hhba:0.9388539776514656)[4]:0.17740187413049455)[5]:0.4081303310758971)[6];
[1993] tree 'tree_1993'= ((1urva:0.4962554593824673,2hhba:1.1102472334892302)[4]:0.08473469614766913,(1lh1:1.6428166201071863,2mm1:0.9862068182698577)[5]:0.0317251663564058)[6];
[1994] tree 'tree_1994'= ((2hhba:1.1270457608170101,(1lh1:1.5622503363064766,2mm1:0.775094728881121)[5]:0.13591236118775332)[4]:0.09554534748880127,1urva:0.5277384856036873)[6];
[1995] tree 'tree_1995'= (2mm1:0.9071885750694406,(1lh1:1.7195585252846923,(1urva:0.3875656540725979,2hhba:1.1827117703919108)[4]:0.2956868723218579)[5]:0.08503471172768076)[6];
[1996] tree 'tree_1996'= (2mm1:0.9453185757424742,(1lh1:1.4787567201100895,(1urva:0.33329212528479113,2hhba:1.0170883704762428)[4]:0.18842009495323875)[5]:0.11966924917898991)[6];
[1997] tree 'tree_1997'= (((1lh1:1.3620019850947087,2mm1:0.9545980064433123)[5]:0.13961973717719,2hhba:0.9494357398015749)[4]:0.32239306555057795,1urva:0.0770104957635469)[6];
[1998] tree 'tree_1998'= (((2hhba:1.056780250525307,2mm1:0.9545980064433124)[5]:0.1697338327549795,1lh1:1.6699400963665412)[4]:0.27019607174438226,1urva:0.22583619805920685)[6];
[1999] tree 'tree_1999'= (((1lh1:1.440284391558037,2mm1:0.7128804408227061)[5]:0.12594637119512853,2hhba:0.7718131315517089)[4]:0.3325913069245992,1urva:0.1923577411985546)[6];
END; [Trees]
BEGIN st_Assumptions;
	treestransform=TreeSelector;
	splitstransform=EqualAngle;
	SplitsPostProcess filter=dimension value=4;
	autolayoutnodelabels;
END; [st_Assumptions]
