# Supplementary material for: Efficient representation of uncertainty in multiple sequence alignments using directed acyclic graphs
Source: BMC Bioinformatics. 2015 Apr 1;16:108. doi: 10.1186/s12859-015-0516-1 (PMC4395974; doi:10.1186/s12859-015-0516-1)
Supplement: Additional file 2 — Software and datasets. [file 12859_2015_516_MOESM2_ESM.zip › data/marginal_tree_posterior_analysis/tree3.nwk]

(1lh1,1urva,(2hhba,2mm1));
