# Supplementary material for: Efficient representation of uncertainty in multiple sequence alignments using directed acyclic graphs
Source: BMC Bioinformatics. 2015 Apr 1;16:108. doi: 10.1186/s12859-015-0516-1 (PMC4395974; doi:10.1186/s12859-015-0516-1)
Supplement: Additional file 2 — Software and datasets. [file 12859_2015_516_MOESM2_ESM.zip › data/marginal_tree_posterior_analysis/4_globins.log]

Sample 0	Loglikelihood:	-1618.701629200009
Sample 0	Alignment:	>1urva
Sample 0	Alignment:	-ELSEAERKAVQAMWARLYANSEDVGVAILVRFFVNFPSAKQYFSQFKHMEDPLEM-ERS
Sample 0	Alignment:	PQLRKHASRVMGALNTVVENLHDPDK-----VSSVLALVGKAHALKHKVEPVYFKILSGV
Sample 0	Alignment:	ILEVVAEEFAS----DFPPETQRAWAKLRGLIYSHVTAAYKEVGW--
Sample 0	Alignment:	>1lh1
Sample 0	Alignment:	GALTESQAALVKSSWEEFNANIPKHTHRFFILVLEIAPAAK---DLFSFLKGTSEVPQNN
Sample 0	Alignment:	PELQAHAGKVFKLVYEAAIQL---EVTGVVVTDATLKNLGSVHV-SKGVADAHFPVVKEA
Sample 0	Alignment:	ILKTIKEVVGAKWSEELNS----AWTIAYDELAIVIKKEMDDAA---
Sample 0	Alignment:	>2mm1
Sample 0	Alignment:	-GLSDGEWQLVLNVWGKVEADIPGHGQEVLIRLFKGHPETLEKFDRFKHLKSEDEM-KAS
Sample 0	Alignment:	EDLKKHGATVLTALGGILKKK---GH-----HEAEIKPLAQSHATKHKIPVKYLEFISEA
Sample 0	Alignment:	IIQVLQSKHPG----DFGADAQGAMNKALELFRKDMASNYKELGFQG
Sample 0	Alignment:	>2hhba
Sample 0	Alignment:	-VLSPADKTNVKAAWGKVGAHAGEYGAEALERMFLSFPTTKTYFPHFDLSH-------GS
Sample 0	Alignment:	AQVKGHGKKVADALTNAVAHV---DD-----MPNALSALSDLHAHKLRVDPVNFKLLSHC
Sample 0	Alignment:	LLVTLAAHLPA----EFTPAVHASLDKFLASVSTVLTSKY----R--
Sample 0	Tree:	((1urva:0.4846730465499208,2hhba:0.984285932273559)[4]:0.10149749426246009,(1lh1:1.7665194925380494,2mm1:0.7775483947723625)[5]:0.09349052206034313)[6];
Acceptance rates: R: 0.400000 Lambda: 0.000000 Rho: 0.142857 Theta: 0.000000 Subst: NaN Alignment_0_0.9: 0.000000 Alignment_1_0.99: 0.000000 Alignment_2_0.999: 0.000000 Alignment_3_0.9999: 0.000000 Alignment_4_0.99999: 0.000000 Alignment_5_0.99999_3.0: 0.200000 Alignment_6_0.99999_2.5: 0.000000 Alignment_7_0.99999_2.0: 0.000000 Alignment_8_0.99999_1.5: 0.500000 Alignment_9_0.99999_1.0: 0.000000 S…
Report	LogLikelihood	-1618.701629200009	R	0.7944192255952545	Lambda	0.06060517950558043	Mu	0.06390239158050298
Sample 1	Loglikelihood:	-1625.2414611614604
Sample 1	Alignment:	>1urva
Sample 1	Alignment:	-ELSEAERKAVQAMWARLYANSEDVGVAILVRFFVNFPSAKQYFSQFKHMEDPLEM-ERS
Sample 1	Alignment:	PQLRKHASRVMGALNTVVENLHDPDK-----VSSVLALVGKAHALKHKVEPVYFKILSGV
Sample 1	Alignment:	ILEVVAEEFAS----DFPPETQRAWAKLRGLIYSHVTAAYKEVGW--
Sample 1	Alignment:	>1lh1
Sample 1	Alignment:	GALTESQAALVKSSWEEFNANIPKHTHRFFILVLEIAPAAK---DLFSFLKGTSEVPQNN
Sample 1	Alignment:	PELQAHAGKVFKLVYEAAIQL---EVTGVVVTDATLKNLGSVHV-SKGVADAHFPVVKEA
Sample 1	Alignment:	ILKTIKEVVGAKWSEELNS----AWTIAYDELAIVIKKEMDDAA---
Sample 1	Alignment:	>2mm1
Sample 1	Alignment:	-GLSDGEWQLVLNVWGKVEADIPGHGQEVLIRLFKGHPETLEKFDRFKHLKSEDEM-KAS
Sample 1	Alignment:	EDLKKHGATVLTALGGILKKK---GH-----HEAEIKPLAQSHATKHKIPVKYLEFISEA
Sample 1	Alignment:	IIQVLQSKHPG----DFGADAQGAMNKALELFRKDMASNYKELGFQG
Sample 1	Alignment:	>2hhba
Sample 1	Alignment:	-VLSPADKTNVKAAWGKVGAHAGEYGAEALERMFLSFPTTKTYFPHFDLSHG-------S
Sample 1	Alignment:	AQVKGHGKKVADALTNAVAHV---DD-----MPNALSALSDLHAHKLRVDPVNFKLLSHC
Sample 1	Alignment:	LLVTLAAHLPA----EFTPAVHASLDKFLASVSTVLTSKY----R--
Sample 1	Tree:	(1lh1:1.2165478263905767,((1urva:0.5143449876015844,2hhba:1.0644218224330229)[4]:0.32999455902972286,2mm1:0.941708941569805)[5]:0.17907732448302438)[6];
Acceptance rates: R: 0.500000 Lambda: 0.000000 Rho: 0.222222 Theta: 0.214286 Subst: NaN Alignment_0_0.9: 0.000000 Alignment_1_0.99: 0.000000 Alignment_2_0.999: 0.000000 Alignment_3_0.9999: 0.000000 Alignment_4_0.99999: 0.083333 Alignment_5_0.99999_3.0: 0.111111 Alignment_6_0.99999_2.5: 0.000000 Alignment_7_0.99999_2.0: 0.000000 Alignment_8_0.99999_1.5: 0.500000 Alignment_9_0.99999_1.0: 0.000000 S…
Report	LogLikelihood	-1625.2414611614604	R	0.7054694432490592	Lambda	0.06275564791541466	Mu	0.0633415601227543
Sample 2	Loglikelihood:	-1624.1695213509536
Sample 2	Alignment:	>1urva
Sample 2	Alignment:	-ELSEAERKAVQAMWARLYANSEDVGVAILVRFFVNFPSAKQYFSQFKHMEDPLEM-ERS
Sample 2	Alignment:	PQLRKHASRVMGALNTVVENLHDPDK-----VSSVLALVGKAHALKHKVEPVYFKILSGV
Sample 2	Alignment:	ILEVVAEEFAS----DFPPETQRAWAKLRGLIYSHVTAAYKEVGW--
Sample 2	Alignment:	>1lh1
Sample 2	Alignment:	GALTESQAALVKSSWEEFNANIPKHTHRFFILVLEIAPAAKDLFS---FLKGTSEVPQNN
Sample 2	Alignment:	PELQAHAGKVFKLVYEAAIQL---EVTGVVVTDATLKNLGSVHVS-KGVADAHFPVVKEA
Sample 2	Alignment:	ILKTIKEVVGAKWSEELNS----AWTIAYDELAIVIKKEMDDAA---
Sample 2	Alignment:	>2mm1
Sample 2	Alignment:	-GLSDGEWQLVLNVWGKVEADIPGHGQEVLIRLFKGHPETLEKFDRFKHLKSEDEM-KAS
Sample 2	Alignment:	EDLKKHGATVLTALGGILKKK---GH-----HEAEIKPLAQSHATKHKIPVKYLEFISEA
Sample 2	Alignment:	IIQVLQSKHPG----DFGADAQGAMNKALELFRKDMASNYKELGFQG
Sample 2	Alignment:	>2hhba
Sample 2	Alignment:	-VLSPADKTNVKAAWGKVGAHAGEYGAEALERMFLSFPTTKTYFPHFDLSHG-------S
Sample 2	Alignment:	AQVKGHGKKVADALTNAVAHV---DD-----MPNALSALSDLHAHKLRVDPVNFKLLSHC
Sample 2	Alignment:	LLVTLAAHLPA----EFTPAVHASLDKFLASVSTVLTSKY----R--
Sample 2	Tree:	(1lh1:1.3528027513583085,((1urva:0.3424023709039194,2hhba:0.9160183464128598)[4]:0.2986563643829163,2mm1:1.039676926785638)[5]:0.6115627729058071)[6];
Acceptance rates: R: 0.562500 Lambda: 0.142857 Rho: 0.230769 Theta: 0.300000 Subst: NaN Alignment_0_0.9: 0.000000 Alignment_1_0.99: 0.000000 Alignment_2_0.999: 0.000000 Alignment_3_0.9999: 0.000000 Alignment_4_0.99999: 0.105263 Alignment_5_0.99999_3.0: 0.100000 Alignment_6_0.99999_2.5: 0.000000 Alignment_7_0.99999_2.0: 0.000000 Alignment_8_0.99999_1.5: 0.333333 Alignment_9_0.99999_1.0: 0.083333 S…
Report	LogLikelihood	-1624.1695213509536	R	0.6487270733344616	Lambda	0.03709008033669956	Mu	0.041009363719779306
Sample 3	Loglikelihood:	-1626.0097584416046
Sample 3	Alignment:	>1urva
Sample 3	Alignment:	-ELSEAERKAVQAMWARLYANSEDVGVAILVRFFVNFPSAKQYFSQFKHME-DPLEMERS
Sample 3	Alignment:	PQLRKHASRVMGALNTVVENLHDPDK-----VSSVLALVGKAHALKHKVEPVYFKILSGV
Sample 3	Alignment:	ILEVVAEEFAS----DFPPETQRAWAKLRGLIYSHVTAAYKEVGW--
Sample 3	Alignment:	>1lh1
Sample 3	Alignment:	GALTESQAALVKSSWEEFNANIPKHTHRFFILVLEIAPAAKDLFS---FLKGTSEVPQNN
Sample 3	Alignment:	PELQAHAGKVFKLVYEAAIQL---EVTGVVVTDATLKNLGSVHVSK-GVADAHFPVVKEA
Sample 3	Alignment:	ILKTIKEVVGAKWSEELNS----AWTIAYDELAIVIKKEMDDAA---
Sample 3	Alignment:	>2mm1
Sample 3	Alignment:	-GLSDGEWQLVLNVWGKVEADIPGHGQEVLIRLFKGHPETLEKFDRFKHLK-SEDEMKAS
Sample 3	Alignment:	EDLKKHGATVLTALGGILKKK---GH-----HEAEIKPLAQSHATKHKIPVKYLEFISEA
Sample 3	Alignment:	IIQVLQSKHPG----DFGADAQGAMNKALELFRKDMASNYKELGFQG
Sample 3	Alignment:	>2hhba
Sample 3	Alignment:	-VLSPADKTNVKAAWGKVGAHAGEYGAEALERMFLSFPTTKTYFPHFDLSH-------GS
Sample 3	Alignment:	AQVKGHGKKVADALTNAVAHV---DD-----MPNALSALSDLHAHKLRVDPVNFKLLSHC
Sample 3	Alignment:	LLVTLAAHLPA----EFTPAVHASLDKFLASVSTVLTSKY----R--
Sample 3	Tree:	(1lh1:1.0027448592978028,((1urva:0.3029017293009477,2hhba:1.0127267189146163)[4]:0.6379453582425763,2mm1:0.9049838291852084)[5]:0.2835851986795283)[6];
Acceptance rates: R: 0.636364 Lambda: 0.090909 Rho: 0.187500 Theta: 0.280000 Subst: NaN Alignment_0_0.9: 0.000000 Alignment_1_0.99: 0.090909 Alignment_2_0.999: 0.000000 Alignment_3_0.9999: 0.000000 Alignment_4_0.99999: 0.125000 Alignment_5_0.99999_3.0: 0.083333 Alignment_6_0.99999_2.5: 0.000000 Alignment_7_0.99999_2.0: 0.000000 Alignment_8_0.99999_1.5: 0.250000 Alignment_9_0.99999_1.0: 0.125000 S…
Report	LogLikelihood	-1626.0097584416046	R	0.7787336488950369	Lambda	0.0383226005930198	Mu	0.03977684346345907
Sample 4	Loglikelihood:	-1629.2659874703459
Sample 4	Alignment:	>1urva
Sample 4	Alignment:	-ELSEAERKAVQAMWARLYANSEDVGVAILVRFFVNFPSAKQYFSQFKHME-DPLEMERS
Sample 4	Alignment:	PQLRKHASRVMGALNTVVENLHDPDKVS-----SVLALVGKAHALKHKVEPVYFKILSGV
Sample 4	Alignment:	ILEVVAE----EFASDFPPETQRAWAKLRGLIYSHVTAAYKEVGW--
Sample 4	Alignment:	>1lh1
Sample 4	Alignment:	GALTESQAALVKSSWEEFNANIPKHTHRFFILVLEIAPAAKDLFS---FLKGTSEVPQNN
Sample 4	Alignment:	PELQAHAGKVFKLVYEAAIQL---EVTGVVVTDATLKNLGSVHVSK-GVADAHFPVVKEA
Sample 4	Alignment:	ILKTIKEVVGAKWSEELNS----AWTIAYDELAIVIKKEMDDAA---
Sample 4	Alignment:	>2mm1
Sample 4	Alignment:	-GLSDGEWQLVLNVWGKVEADIPGHGQEVLIRLFKGHPETLEKFDRFKHLK-SEDEMKAS
Sample 4	Alignment:	EDLKKHGATVLTALGGILKKK---GHHE-----AEIKPLAQSHATKHKIPVKYLEFISEA
Sample 4	Alignment:	IIQVLQS----KHPGDFGADAQGAMNKALELFRKDMASNYKELGFQG
Sample 4	Alignment:	>2hhba
Sample 4	Alignment:	-VLSPADKTNVKAAWGKVGAHAGEYGAEALERMFLSFPTTKTYFPHFDLSH-------GS
Sample 4	Alignment:	AQVKGHGKKVADALTNAVAHV---DDMP-----NALSALSDLHAHKLRVDPVNFKLLSHC
Sample 4	Alignment:	LLVTLAA----HLPAEFTPAVHASLDKFLASVSTVLTSKY----R--
Sample 4	Tree:	(1lh1:0.6071320567078682,((1urva:0.4121240686055381,2hhba:1.0787675602080602)[4]:0.48602487842817244,2mm1:1.0666211401274772)[5]:0.5404668174391871)[6];
Acceptance rates: R: 0.607143 Lambda: 0.200000 Rho: 0.208333 Theta: 0.250000 Subst: NaN Alignment_0_0.9: 0.083333 Alignment_1_0.99: 0.090909 Alignment_2_0.999: 0.000000 Alignment_3_0.9999: 0.111111 Alignment_4_0.99999: 0.131579 Alignment_5_0.99999_3.0: 0.062500 Alignment_6_0.99999_2.5: 0.000000 Alignment_7_0.99999_2.0: 0.000000 Alignment_8_0.99999_1.5: 0.250000 Alignment_9_0.99999_1.0: 0.181818 S…
Report	LogLikelihood	-1629.2659874703459	R	0.8492867296111339	Lambda	0.056099391650496155	Mu	0.05655306860514428
Sample 5	Loglikelihood:	-1627.8415240435527
Sample 5	Alignment:	>1urva
Sample 5	Alignment:	-ELSEAERKAVQAMWARLYANSEDVGVAILVRFFVNFPSAKQYFSQFKHME-DPLEMERS
Sample 5	Alignment:	PQLRKHASRVMGALNTVVENLHDPDKVSSV-----LALVGKAHALKHKVEPVYFKILSGV
Sample 5	Alignment:	ILEVVAE----EFASDFPPETQRAWAKLRGLIYSHVTAAYKEVGW--
Sample 5	Alignment:	>1lh1
Sample 5	Alignment:	GALTESQAALVKSSWEEFNANIPKHTHRFFILVLEIAPAAKDLFS---FLKGTSEVPQNN
Sample 5	Alignment:	PELQAHAGKVFKLVYEAAIQLEV---TGVVVTDATLKNLGSVHVSK-GVADAHFPVVKEA
Sample 5	Alignment:	ILKTIKEVVGAKWSE----ELNSAWTIAYDELAIVIKKEMDDAA---
Sample 5	Alignment:	>2mm1
Sample 5	Alignment:	-GLSDGEWQLVLNVWGKVEADIPGHGQEVLIRLFKGHPETLEKFDRFKHLK-SEDEMKAS
Sample 5	Alignment:	EDLKKHGATVLTALGGILKKKGH---HEAE-----IKPLAQSHATKHKIPVKYLEFISEA
Sample 5	Alignment:	IIQVLQS----KHPGDFGADAQGAMNKALELFRKDMASNYKELGFQG
Sample 5	Alignment:	>2hhba
Sample 5	Alignment:	-VLSPADKTNVKAAWGKVGAHAGEYGAEALERMFLSFPTTKTYFPHFDLSH-------GS
Sample 5	Alignment:	AQVKGHGKKVADALTNAVAHVDD---MPNA-----LSALSDLHAHKLRVDPVNFKLLSHC
Sample 5	Alignment:	LLVTLAA----HLPAEFTPAVHASLDKFLASVSTVLTSKY----R--
Sample 5	Tree:	(1lh1:0.6906112754558384,((1urva:0.3674211868607926,2hhba:1.0258301907729899)[4]:0.21227638937895454,2mm1:0.9189466860222835)[5]:1.1406331169527861)[6];
Acceptance rates: R: 0.593750 Lambda: 0.190476 Rho: 0.222222 Theta: 0.242424 Subst: NaN Alignment_0_0.9: 0.107143 Alignment_1_0.99: 0.090909 Alignment_2_0.999: 0.000000 Alignment_3_0.9999: 0.090909 Alignment_4_0.99999: 0.106383 Alignment_5_0.99999_3.0: 0.058824 Alignment_6_0.99999_2.5: 0.000000 Alignment_7_0.99999_2.0: 0.000000 Alignment_8_0.99999_1.5: 0.166667 Alignment_9_0.99999_1.0: 0.285714 S…
Report	LogLikelihood	-1627.8415240435527	R	0.835361325437972	Lambda	0.0636918234963419	Mu	0.07298739819524792
Sample 6	Loglikelihood:	-1626.1835434870225
Sample 6	Alignment:	>1urva
Sample 6	Alignment:	-ELSEAERKAVQAMWARLYANSEDVGVAILVRFFVNFPSAKQYFSQFKHMEDP-LEMERS
Sample 6	Alignment:	PQLRKHASRVMGALNTVVENLHDPDKVSSV-----LALVGKAHALKHKVEPVYFKILSGV
Sample 6	Alignment:	ILE----VVAEEFASDFPPETQRAWAKLRGLIYSHVTAAYKEVGW--
Sample 6	Alignment:	>1lh1
Sample 6	Alignment:	GALTESQAALVKSSWEEFNANIPKHTHRFFILVLEIAPAAKDLFSFLK---GTSEVPQNN
Sample 6	Alignment:	PELQAHAGKVFKLVYEAAIQLEV---TGVVVTDATLKNLGSVHVSK-GVADAHFPVVKEA
Sample 6	Alignment:	ILKTIKEVVGAKWSE----ELNSAWTIAYDELAIVIKKEMDDAA---
Sample 6	Alignment:	>2mm1
Sample 6	Alignment:	-GLSDGEWQLVLNVWGKVEADIPGHGQEVLIRLFKGHPETLEKFDRFKHLKSE-DEMKAS
Sample 6	Alignment:	EDLKKHGATVLTALGGILKKKGH---HEAE-----IKPLAQSHATKHKIPVKYLEFISEA
Sample 6	Alignment:	IIQ----VLQSKHPGDFGADAQGAMNKALELFRKDMASNYKELGFQG
Sample 6	Alignment:	>2hhba
Sample 6	Alignment:	-VLSPADKTNVKAAWGKVGAHAGEYGAEALERMFLSFPTTKTYFPHFDLSH-------GS
Sample 6	Alignment:	AQVKGHGKKVADALTNAVAHVDD---MPNA-----LSALSDLHAHKLRVDPVNFKLLSHC
Sample 6	Alignment:	LLV----TLAAHLPAEFTPAVHASLDKFLASVSTVLTSKY----R--
Sample 6	Tree:	(1lh1:0.6857302454078771,((1urva:0.3082573690193362,2hhba:0.8867117766863849)[4]:0.28802145633216264,2mm1:0.9765352266339784)[5]:0.8349881210990987)[6];
Acceptance rates: R: 0.538462 Lambda: 0.206897 Rho: 0.258065 Theta: 0.238095 Subst: NaN Alignment_0_0.9: 0.129032 Alignment_1_0.99: 0.076923 Alignment_2_0.999: 0.000000 Alignment_3_0.9999: 0.166667 Alignment_4_0.99999: 0.117647 Alignment_5_0.99999_3.0: 0.055556 Alignment_6_0.99999_2.5: 0.000000 Alignment_7_0.99999_2.0: 0.000000 Alignment_8_0.99999_1.5: 0.111111 Alignment_9_0.99999_1.0: 0.275862 S…
Report	LogLikelihood	-1626.1835434870225	R	0.8299067657942364	Lambda	0.06729615200731841	Mu	0.07087796808206946
Sample 7	Loglikelihood:	-1623.1198680793577
Sample 7	Alignment:	>1urva
Sample 7	Alignment:	-ELSEAERKAVQAMWARLYANSEDVGVAILVRFFVNFPSAKQYFSQFKHMEDPLEMERSP
Sample 7	Alignment:	QLRKHASRVMGALNTVVENLH-----DPDKVSSVLALVGKAHALKHKVEPVYFKILSGVI
Sample 7	Alignment:	LE----VVAEEFASDFPPETQRAWAKLRGLIYSHVTAAYKEVGW--
Sample 7	Alignment:	>1lh1
Sample 7	Alignment:	GALTESQAALVKSSWEEFNANIPKHTHRFFILVLEIAPAAKDLFSFLKGTSEVP--QNNP
Sample 7	Alignment:	ELQAHAGKVFKLVYEAAIQLEVTGVVV---TDATLKNLGSVHVSK-GVADAHFPVVKEAI
Sample 7	Alignment:	LKTIKEVVGAKWSE----ELNSAWTIAYDELAIVIKKEMDDAA---
Sample 7	Alignment:	>2mm1
Sample 7	Alignment:	-GLSDGEWQLVLNVWGKVEADIPGHGQEVLIRLFKGHPETLEKFDRFKHLKSEDEMKASE
Sample 7	Alignment:	DLKKHGATVLTALGGILKKKG-----H---HEAEIKPLAQSHATKHKIPVKYLEFISEAI
Sample 7	Alignment:	IQ----VLQSKHPGDFGADAQGAMNKALELFRKDMASNYKELGFQG
Sample 7	Alignment:	>2hhba
Sample 7	Alignment:	-VLSPADKTNVKAAWGKVGAHAGEYGAEALERMFLSFPTTKTYFPHFDLSH------GSA
Sample 7	Alignment:	QVKGHGKKVADALTNAVAHVD-----D---MPNALSALSDLHAHKLRVDPVNFKLLSHCL
Sample 7	Alignment:	LV----TLAAHLPAEFTPAVHASLDKFLASVSTVLTSKY----R--
Sample 7	Tree:	(1lh1:0.5800879352091582,((1urva:0.44220827005921565,2mm1:0.7948148594577715)[4]:0.05922500426320661,2hhba:0.6330272875750661)[5]:0.795664422999865)[6];
Acceptance rates: R: 0.479167 Lambda: 0.242424 Rho: 0.230769 Theta: 0.254902 Subst: NaN Alignment_0_0.9: 0.171429 Alignment_1_0.99: 0.076923 Alignment_2_0.999: 0.083333 Alignment_3_0.9999: 0.214286 Alignment_4_0.99999: 0.120690 Alignment_5_0.99999_3.0: 0.052632 Alignment_6_0.99999_2.5: 0.055556 Alignment_7_0.99999_2.0: 0.000000 Alignment_8_0.99999_1.5: 0.090909 Alignment_9_0.99999_1.0: 0.290323 S…
Report	LogLikelihood	-1623.1198680793577	R	0.7914427382342408	Lambda	0.06541969047065664	Mu	0.06900760903094079
Sample 8	Loglikelihood:	-1620.2012985920321
Sample 8	Alignment:	>1urva
Sample 8	Alignment:	-ELSEAERKAVQAMWARLYANSEDVGVAILVRFFVNFPSAKQYFSQFKHM----EDPLEM
Sample 8	Alignment:	ERSPQLRKHASRVMGALNTVVENLH-----DPDKVSSVLALVGKAHALKHKVEPVYFKIL
Sample 8	Alignment:	SGVIL----EVVAEEFASDFPPETQRAWAKLRGLIYSHVTAAYKEVGW--
Sample 8	Alignment:	>1lh1
Sample 8	Alignment:	GALTESQAALVKSSWEEFNANIPKHTHRFFILVLEIAPAAKDLFSFLKGTSEVPQN----
Sample 8	Alignment:	--NPELQAHAGKVFKLVYEAAIQLEVTGVVV---TDATLKNLGSVHVSK-GVADAHFPVV
Sample 8	Alignment:	KEAILKTIKEVVGAKWSE----ELNSAWTIAYDELAIVIKKEMDDAA---
Sample 8	Alignment:	>2mm1
Sample 8	Alignment:	-GLSDGEWQLVLNVWGKVEADIPGHGQEVLIRLFKGHPETLEKFDRFKHL----KSEDEM
Sample 8	Alignment:	KASEDLKKHGATVLTALGGILKKKG-----H---HEAEIKPLAQSHATKHKIPVKYLEFI
Sample 8	Alignment:	SEAII----QVLQSKHPGDFGADAQGAMNKALELFRKDMASNYKELGFQG
Sample 8	Alignment:	>2hhba
Sample 8	Alignment:	-VLSPADKTNVKAAWGKVGAHAGEYGAEALERMFLSFPTTKTYFPHFDLS----HG----
Sample 8	Alignment:	--SAQVKGHGKKVADALTNAVAHVD-----D---MPNALSALSDLHAHKLRVDPVNFKLL
Sample 8	Alignment:	SHCLL----VTLAAHLPAEFTPAVHASLDKFLASVSTVLTSKY----R--
Sample 8	Tree:	(1lh1:0.595912077170588,((1urva:0.4542712108949225,2mm1:1.1605500640042645)[4]:0.19885003003900706,2hhba:0.5854204926914763)[5]:0.7412039573927747)[6];
Acceptance rates: R: 0.456140 Lambda: 0.235294 Rho: 0.214286 Theta: 0.259259 Subst: NaN Alignment_0_0.9: 0.153846 Alignment_1_0.99: 0.071429 Alignment_2_0.999: 0.076923 Alignment_3_0.9999: 0.176471 Alignment_4_0.99999: 0.126984 Alignment_5_0.99999_3.0: 0.050000 Alignment_6_0.99999_2.5: 0.055556 Alignment_7_0.99999_2.0: 0.000000 Alignment_8_0.99999_1.5: 0.125000 Alignment_9_0.99999_1.0: 0.277778 S…
Report	LogLikelihood	-1620.2012985920321	R	0.8452440176165286	Lambda	0.06498304037435211	Mu	0.06944425912724532
Sample 9	Loglikelihood:	-1622.7530199451069
Sample 9	Alignment:	>1urva
Sample 9	Alignment:	-ELSEAERKAVQAMWARLYANSEDVGVAILVRFFVNFPSAKQYFSQFKHM----EDPLEM
Sample 9	Alignment:	ERSPQLRKHASRVMGALNTVVENLH-----DPDKVSSVLALVGKAHALKHKVEPVYFKIL
Sample 9	Alignment:	SGVIL----EVVAEEFASDFPPETQRAWAKLRGLIYSHVTAAYKEVGW--
Sample 9	Alignment:	>1lh1
Sample 9	Alignment:	GALTESQAALVKSSWEEFNANIPKHTHRFFILVLEIAPAAKDLFSFLKGTSEVPQN----
Sample 9	Alignment:	--NPELQAHAGKVFKLVYEAAIQLEVTGVVV---TDATLKNLGSVHVS-KGVADAHFPVV
Sample 9	Alignment:	KEAILKTIKEVVGAKWSE----ELNSAWTIAYDELAIVIKKEMDDAA---
Sample 9	Alignment:	>2mm1
Sample 9	Alignment:	-GLSDGEWQLVLNVWGKVEADIPGHGQEVLIRLFKGHPETLEKFDRFKHL----KSEDEM
Sample 9	Alignment:	KASEDLKKHGATVLTALGGILKKKG-----H---HEAEIKPLAQSHATKHKIPVKYLEFI
Sample 9	Alignment:	SEAII----QVLQSKHPGDFGADAQGAMNKALELFRKDMASNYKELGFQG
Sample 9	Alignment:	>2hhba
Sample 9	Alignment:	-VLSPADKTNVKAAWGKVGAHAGEYGAEALERMFLSFPTTKTYFPHFDLS----HG----
Sample 9	Alignment:	--SAQVKGHGKKVADALTNAVAHVD-----D---MPNALSALSDLHAHKLRVDPVNFKLL
Sample 9	Alignment:	SHCLL----VTLAAHLPAEFTPAVHASLDKFLASVSTVLTSKY----R--
Sample 9	Tree:	(1lh1:0.6934137198734727,((1urva:0.47621395322852456,2mm1:1.2166083182121918)[4]:0.25671261072337526,2hhba:0.6136981618896475)[5]:1.213745888347339)[6];
Acceptance rates: R: 0.433333 Lambda: 0.238095 Rho: 0.195652 Theta: 0.285714 Subst: NaN Alignment_0_0.9: 0.139535 Alignment_1_0.99: 0.071429 Alignment_2_0.999: 0.071429 Alignment_3_0.9999: 0.150000 Alignment_4_0.99999: 0.115942 Alignment_5_0.99999_3.0: 0.086957 Alignment_6_0.99999_2.5: 0.055556 Alignment_7_0.99999_2.0: 0.000000 Alignment_8_0.99999_1.5: 0.100000 Alignment_9_0.99999_1.0: 0.270270 S…
Report	LogLikelihood	-1622.7530199451069	R	0.8452440176165286	Lambda	0.05990712574022655	Mu	0.06953827679270566
Sample 10	Loglikelihood:	-1630.234719053773
Sample 10	Alignment:	>1urva
Sample 10	Alignment:	-ELSEAERKAVQAMWARLYANSEDVGVAILVRFFVNFPSAKQYFSQFKHM----EDPLEM
Sample 10	Alignment:	ERSPQLRKHASRVMGALN-----TVVENLHDPDKVSSVLALVGKAHALKHKVEPVYFKIL
Sample 10	Alignment:	SGVIL----EVVAEEFASDFPPETQRAWAKLRGLIYSHVTAAYKEVGW--
Sample 10	Alignment:	>1lh1
Sample 10	Alignment:	GALTESQAALVKSSWEEFNANIPKHTHRFFILVLEIAPAAKDLFSFLKGTSEVPQN----
Sample 10	Alignment:	--NPELQAHAGKVFKLVYEAAIQLEVTGVVV---TDATLKNLGSVHVS-KGVADAHFPVV
Sample 10	Alignment:	KEAILKTIKEVVGAKWSE----ELNSAWTIAYDELAIVIKKEMDDAA---
Sample 10	Alignment:	>2mm1
Sample 10	Alignment:	-GLSDGEWQLVLNVWGKVEADIPGHGQEVLIRLFKGHPETLEKFDRFKHL----KSEDEM
Sample 10	Alignment:	KASEDLKKHGATVLTALG-----GILKKKGH---HEAEIKPLAQSHATKHKIPVKYLEFI
Sample 10	Alignment:	SEAII----QVLQSKHPGDFGADAQGAMNKALELFRKDMASNYKELGFQG
Sample 10	Alignment:	>2hhba
Sample 10	Alignment:	-VLSPADKTNVKAAWGKVGAHAGEYGAEALERMFLSFPTTKTYFPHFDLS----HG----
Sample 10	Alignment:	--SAQVKGHGKKVADALT-----NAVAHVDD---MPNALSALSDLHAHKLRVDPVNFKLL
Sample 10	Alignment:	SHCLL----VTLAAHLPAEFTPAVHASLDKFLASVSTVLTSKY----R--
Sample 10	Tree:	(1lh1:0.5856486682604937,((1urva:0.4264387638871044,2mm1:1.3097609833681423)[4]:0.1218358750794301,2hhba:0.49349020531375964)[5]:1.0634961579978814)[6];
Acceptance rates: R: 0.420290 Lambda: 0.282609 Rho: 0.204082 Theta: 0.296875 Subst: NaN Alignment_0_0.9: 0.125000 Alignment_1_0.99: 0.071429 Alignment_2_0.999: 0.062500 Alignment_3_0.9999: 0.125000 Alignment_4_0.99999: 0.120000 Alignment_5_0.99999_3.0: 0.083333 Alignment_6_0.99999_2.5: 0.047619 Alignment_7_0.99999_2.0: 0.000000 Alignment_8_0.99999_1.5: 0.095238 Alignment_9_0.99999_1.0: 0.250000 S…
Report	LogLikelihood	-1630.234719053773	R	0.8000513410398938	Lambda	0.05467702001963284	Mu	0.07059859076094169
Sample 11	Loglikelihood:	-1614.8864709866211
Sample 11	Alignment:	>1urva
Sample 11	Alignment:	-ELSEAERKAVQAMWARLYANSEDVGVAILVRFFVNFPSAKQYFSQFKHMEDPLEMERSP
Sample 11	Alignment:	QLRKHASRVMGALNTVV-----ENLHDPDKVSSVLALVGKAHALKHKVEPVYFKILSGVI
Sample 11	Alignment:	L----EVVAEEFASDFPPETQRAWAKLRGLIYSHVTAAYKEVGW--
Sample 11	Alignment:	>1lh1
Sample 11	Alignment:	GALTESQAALVKSSWEEFNANIPKHTHRFFILVLEIAPAAKDLFSFLK--GTSEVPQNNP
Sample 11	Alignment:	ELQAHAGKVFKLVYEAAIQLEVTGVVV---TDATLKNLGSVHVS-KGVADAHFPVVKEAI
Sample 11	Alignment:	LKTIKEVVGAKWSEELNSAWTIAYDELAIVIKKEMD----DAA---
Sample 11	Alignment:	>2mm1
Sample 11	Alignment:	-GLSDGEWQLVLNVWGKVEADIPGHGQEVLIRLFKGHPETLEKFDRFKHLKSEDEMKASE
Sample 11	Alignment:	DLKKHGATVLTALGGIL-----KKKGH---HEAEIKPLAQSHATKHKIPVKYLEFISEAI
Sample 11	Alignment:	I----QVLQSKHPGDFGADAQGAMNKALELFRKDMASNYKELGFQG
Sample 11	Alignment:	>2hhba
Sample 11	Alignment:	-VLSPADKTNVKAAWGKVGAHAGEYGAEALERMFLSFPTTKTYFPHFDLSHG------SA
Sample 11	Alignment:	QVKGHGKKVADALTNAV-----AHVDD---MPNALSALSDLHAHKLRVDPVNFKLLSHCL
Sample 11	Alignment:	L----VTLAAHLPAEFTPAVHASLDKFLASVSTVLTSKY----R--
Sample 11	Tree:	(1lh1:0.5856486682604937,((1urva:0.5679328919634846,2hhba:0.7571414652309708)[4]:0.1276624746706394,2mm1:0.713065699210126)[5]:0.7985326939395598)[6];
Acceptance rates: R: 0.418919 Lambda: 0.333333 Rho: 0.207547 Theta: 0.294118 Subst: NaN Alignment_0_0.9: 0.117647 Alignment_1_0.99: 0.125000 Alignment_2_0.999: 0.058824 Alignment_3_0.9999: 0.120000 Alignment_4_0.99999: 0.158537 Alignment_5_0.99999_3.0: 0.076923 Alignment_6_0.99999_2.5: 0.045455 Alignment_7_0.99999_2.0: 0.000000 Alignment_8_0.99999_1.5: 0.083333 Alignment_9_0.99999_1.0: 0.238095 S…
Report	LogLikelihood	-1614.8864709866211	R	0.7465008744732273	Lambda	0.047510049457698836	Mu	0.04888221235026177
Sample 12	Loglikelihood:	-1611.2249188248259
Sample 12	Alignment:	>1urva
Sample 12	Alignment:	-ELSEAERKAVQAMWARLYANSEDVGVAILVRFFVNFPSAKQYFSQFKHMEDPLEMERSP
Sample 12	Alignment:	QLRKHASRVMGALNTVVENLHD-----PDKVSSVLALVGKAHALKHKVEPVYFKILSGVI
Sample 12	Alignment:	LEVVAEEFASDFPPETQRAWAKLRGLIYSHVTAAYKEVGW--
Sample 12	Alignment:	>1lh1
Sample 12	Alignment:	GALTESQAALVKSSWEEFNANIPKHTHRFFILVLEIAPAAKDLFSFLK--GTSEVPQNNP
Sample 12	Alignment:	ELQAHAGKVFKLVYEAAIQLEVTGVVV---TDATLKNLGSVHVS-KGVADAHFPVVKEAI
Sample 12	Alignment:	LKTIKEVVGAKWSEELNSAWTIAYDELAIVIKKEMDDAA---
Sample 12	Alignment:	>2mm1
Sample 12	Alignment:	-GLSDGEWQLVLNVWGKVEADIPGHGQEVLIRLFKGHPETLEKFDRFKHLKSEDEMKASE
Sample 12	Alignment:	DLKKHGATVLTALGGILKKKGH--------HEAEIKPLAQSHATKHKIPVKYLEFISEAI
Sample 12	Alignment:	IQVLQSKHPGDFGADAQGAMNKALELFRKDMASNYKELGFQG
Sample 12	Alignment:	>2hhba
Sample 12	Alignment:	-VLSPADKTNVKAAWGKVGAHAGEYGAEALERMFLSFPTTKTYFPHFDLSH------GSA
Sample 12	Alignment:	QVKGHGKKVADALTNAVAHVDD--------MPNALSALSDLHAHKLRVDPVNFKLLSHCL
Sample 12	Alignment:	LVTLAAHLPAEFTPAVHASLDKFLASVSTVLTSKY----R--
Sample 12	Tree:	(1lh1:1.006573609757922,((1urva:0.7613359554221375,2hhba:1.0149773485181426)[4]:0.17113647316481662,2mm1:1.3717021075370155)[5]:0.9789687872106846)[6];
Acceptance rates: R: 0.390805 Lambda: 0.314815 Rho: 0.224138 Theta: 0.273973 Subst: NaN Alignment_0_0.9: 0.125000 Alignment_1_0.99: 0.117647 Alignment_2_0.999: 0.058824 Alignment_3_0.9999: 0.115385 Alignment_4_0.99999: 0.157303 Alignment_5_0.99999_3.0: 0.064516 Alignment_6_0.99999_2.5: 0.041667 Alignment_7_0.99999_2.0: 0.000000 Alignment_8_0.99999_1.5: 0.080000 Alignment_9_0.99999_1.0: 0.232558 S…
Report	LogLikelihood	-1611.2249188248259	R	0.7384555020098903	Lambda	0.01585377730291801	Mu	0.01631165863897912
Sample 13	Loglikelihood:	-1615.0975655640852
Sample 13	Alignment:	>1urva
Sample 13	Alignment:	-ELSEAERKAVQAMWARLYANSEDVGVAILVRFFVNFPSAKQYFSQFKHMEDPLEMERSP
Sample 13	Alignment:	QLRKHASRVMGALNTVVENLHD-----PDKVSSVLALVGKAHALKHKVEPVYFKILSGVI
Sample 13	Alignment:	LEVVAEEFASDFPPETQRAWAKLRGLIYSHVTAAYKEVGW--
Sample 13	Alignment:	>1lh1
Sample 13	Alignment:	GALTESQAALVKSSWEEFNANIPKHTHRFFILVLEIAPAAKDLFSFLKGTS--EVPQNNP
Sample 13	Alignment:	ELQAHAGKVFKLVYEAAIQLEVTGVVV---TDATLKNLGSVHVS-KGVADAHFPVVKEAI
Sample 13	Alignment:	LKTIKEVVGAKWSEELNSAWTIAYDELAIVIKKEMDDAA---
Sample 13	Alignment:	>2mm1
Sample 13	Alignment:	-GLSDGEWQLVLNVWGKVEADIPGHGQEVLIRLFKGHPETLEKFDRFKHLKSEDEMKASE
Sample 13	Alignment:	DLKKHGATVLTALGGILKKKGH--------HEAEIKPLAQSHATKHKIPVKYLEFISEAI
Sample 13	Alignment:	IQVLQSKHPGDFGADAQGAMNKALELFRKDMASNYKELGFQG
Sample 13	Alignment:	>2hhba
Sample 13	Alignment:	-VLSPADKTNVKAAWGKVGAHAGEYGAEALERMFLSFPTTKTYFPHFDLSH------GSA
Sample 13	Alignment:	QVKGHGKKVADALTNAVAHVDD--------MPNALSALSDLHAHKLRVDPVNFKLLSHCL
Sample 13	Alignment:	LVTLAAHLPAEFTPAVHASLDKFLASVSTVLTSKY----R--
Sample 13	Tree:	(1lh1:0.7909046112767653,((2mm1:0.8571467500855297,1urva:0.36961893528211187)[4]:0.18510633503952326,2hhba:1.1721880361146468)[5]:0.5700144079009117)[6];
Acceptance rates: R: 0.406250 Lambda: 0.298246 Rho: 0.203125 Theta: 0.266667 Subst: NaN Alignment_0_0.9: 0.112903 Alignment_1_0.99: 0.105263 Alignment_2_0.999: 0.058824 Alignment_3_0.9999: 0.115385 Alignment_4_0.99999: 0.156250 Alignment_5_0.99999_3.0: 0.062500 Alignment_6_0.99999_2.5: 0.034483 Alignment_7_0.99999_2.0: 0.000000 Alignment_8_0.99999_1.5: 0.074074 Alignment_9_0.99999_1.0: 0.234043 S…
Report	LogLikelihood	-1615.0975655640852	R	0.5960672110609961	Lambda	0.015853777302918006	Mu	0.016311658638979123
Sample 14	Loglikelihood:	-1607.7599537835868
Sample 14	Alignment:	>1urva
Sample 14	Alignment:	-ELSEAERKAVQAMWARLYANSEDVGVAILVRFFVNFPSAKQYFSQFKHMEDPLEMERSP
Sample 14	Alignment:	QLRKHASRVMGALNTVVENLHD-----PDKVSSVLALVGKAHALKHKVEPVYFKILSGVI
Sample 14	Alignment:	LEVVAEEFASDFPPETQRAWAKLRGLIYSHVTAAYKEVGW--
Sample 14	Alignment:	>1lh1
Sample 14	Alignment:	GALTESQAALVKSSWEEFNANIPKHTHRFFILVLEIAPAAKDLFSF--LKGTSEVPQNNP
Sample 14	Alignment:	ELQAHAGKVFKLVYEAAIQLEVTGVVV---TDATLKNLGSVHVSKGVADA-HFPVVKEAI
Sample 14	Alignment:	LKTIKEVVGAKWSEELNSAWTIAYDELAIVIKKEMDDAA---
Sample 14	Alignment:	>2mm1
Sample 14	Alignment:	-GLSDGEWQLVLNVWGKVEADIPGHGQEVLIRLFKGHPETLEKFDRFKHLKSEDEMKASE
Sample 14	Alignment:	DLKKHGATVLTALGGILKKKGH--------HEAEIKPLAQSHATKHKIPVKYLEFISEAI
Sample 14	Alignment:	IQVLQSKHPGDFGADAQGAMNKALELFRKDMASNYKELGFQG
Sample 14	Alignment:	>2hhba
Sample 14	Alignment:	-VLSPADKTNVKAAWGKVGAHAGEYGAEALERMFLSFPTTKTYFPHFDLSHG------SA
Sample 14	Alignment:	QVKGHGKKVADALTNAVAHVDD--------MPNALSALSDLHAHKLRVDPVNFKLLSHCL
Sample 14	Alignment:	LVTLAAHLPAEFTPAVHASLDKFLASVSTVLTSKY----R--
Sample 14	Tree:	(1lh1:0.9474188644080208,((2hhba:0.8627033007427081,1urva:0.6206284619893061)[4]:0.20253210981670702,2mm1:1.1349075523295074)[5]:1.2060564109884129)[6];
Acceptance rates: R: 0.400000 Lambda: 0.274194 Rho: 0.208333 Theta: 0.263158 Subst: NaN Alignment_0_0.9: 0.104478 Alignment_1_0.99: 0.100000 Alignment_2_0.999: 0.055556 Alignment_3_0.9999: 0.115385 Alignment_4_0.99999: 0.161905 Alignment_5_0.99999_3.0: 0.058824 Alignment_6_0.99999_2.5: 0.034483 Alignment_7_0.99999_2.0: 0.000000 Alignment_8_0.99999_1.5: 0.071429 Alignment_9_0.99999_1.0: 0.232143 S…
Report	LogLikelihood	-1607.7599537835868	R	0.6907630415857293	Lambda	0.01811482382682947	Mu	0.01863800764465778
Sample 15	Loglikelihood:	-1609.0564189407344
Sample 15	Alignment:	>1urva
Sample 15	Alignment:	-ELSEAERKAVQAMWARLYANSEDVGVAILVRFFVNFPSAKQYFSQFKHMEDPLEMERSP
Sample 15	Alignment:	QLRKHASRVMGALNTVVENLHDPDKVSSVL-----ALVGKAHALKHKVEPVYFKILSGVI
Sample 15	Alignment:	LEVVAEEFASDFPPETQRAWAKLRGLIYSHVTAAYKEVGW--
Sample 15	Alignment:	>1lh1
Sample 15	Alignment:	GALTESQAALVKSSWEEFNANIPKHTHRFFILVLEIAPAAKDLFSF--LKGTSEVPQNNP
Sample 15	Alignment:	ELQAHAGKVFKLVYEAAIQL---EVTGVVVTDATLKNLGSVHVSKGVADA-HFPVVKEAI
Sample 15	Alignment:	LKTIKEVVGAKWSEELNSAWTIAYDELAIVIKKEMDDAA---
Sample 15	Alignment:	>2mm1
Sample 15	Alignment:	-GLSDGEWQLVLNVWGKVEADIPGHGQEVLIRLFKGHPETLEKFDRFKHLKSEDEMKASE
Sample 15	Alignment:	DLKKHGATVLTALGGILKKK---GHHEAEI-----KPLAQSHATKHKIPVKYLEFISEAI
Sample 15	Alignment:	IQVLQSKHPGDFGADAQGAMNKALELFRKDMASNYKELGFQG
Sample 15	Alignment:	>2hhba
Sample 15	Alignment:	-VLSPADKTNVKAAWGKVGAHAGEYGAEALERMFLSFPTTKTYFPHFDLSHG------SA
Sample 15	Alignment:	QVKGHGKKVADALTNAVAHV---DDMPNAL-----SALSDLHAHKLRVDPVNFKLLSHCL
Sample 15	Alignment:	LVTLAAHLPAEFTPAVHASLDKFLASVSTVLTSKY----R--
Sample 15	Tree:	(1lh1:0.8114221200081402,((2hhba:1.013441406697124,1urva:0.4274355290844706)[4]:0.05406546013572585,2mm1:1.0812323168875415)[5]:1.5732861062812347)[6];
Acceptance rates: R: 0.409091 Lambda: 0.257576 Rho: 0.207792 Theta: 0.250000 Subst: NaN Alignment_0_0.9: 0.109589 Alignment_1_0.99: 0.086957 Alignment_2_0.999: 0.052632 Alignment_3_0.9999: 0.137931 Alignment_4_0.99999: 0.154545 Alignment_5_0.99999_3.0: 0.057143 Alignment_6_0.99999_2.5: 0.034483 Alignment_7_0.99999_2.0: 0.000000 Alignment_8_0.99999_1.5: 0.064516 Alignment_9_0.99999_1.0: 0.220339 S…
Report	LogLikelihood	-1609.0564189407344	R	0.633791218329989	Lambda	0.014165199120501853	Mu	0.014574311736059617
Sample 16	Loglikelihood:	-1613.6150055272635
Sample 16	Alignment:	>1urva
Sample 16	Alignment:	-ELSEAERKAVQAMWARLYANSEDVGVAILVRFFVNFPSAKQYFSQFKHMEDPLEMERSP
Sample 16	Alignment:	QLRKHASRVMGALNTVVENLHDPDKV---SSV--LALVGKAHALKHKVEPVYFKILSGVI
Sample 16	Alignment:	LEVVAEEFASDFPPETQRAWAKLRGLIYSHVTAAYKEVGW--
Sample 16	Alignment:	>1lh1
Sample 16	Alignment:	GALTESQAALVKSSWEEFNANIPKHTHRFFILVLEIAPAAKDLFSFLKGTSEVPQNNP--
Sample 16	Alignment:	ELQAHAGKVFKLVYEAAIQL---EVTGVVVTDATLKNLGSVHVSKGVADA-HFPVVKEAI
Sample 16	Alignment:	LKTIKEVVGAKWSEELNSAWTIAYDELAIVIKKEMDDAA---
Sample 16	Alignment:	>2mm1
Sample 16	Alignment:	-GLSDGEWQLVLNVWGKVEADIPGHGQEVLIRLFKGHPETLEKFDRFKHLKSEDEMKASE
Sample 16	Alignment:	DLKKHGATVLTALGGILKKK---GHH---EAE--IKPLAQSHATKHKIPVKYLEFISEAI
Sample 16	Alignment:	IQVLQSKHPGDFGADAQGAMNKALELFRKDMASNYKELGFQG
Sample 16	Alignment:	>2hhba
Sample 16	Alignment:	-VLSPADKTNVKAAWGKVGAHAGEYGAEALERMFLSFPTTKTYFPHFDLSHG------SA
Sample 16	Alignment:	QVKGHGKKVADALTNAVAHV---DDM---PNA--LSALSDLHAHKLRVDPVNFKLLSHCL
Sample 16	Alignment:	LVTLAAHLPAEFTPAVHASLDKFLASVSTVLTSKY----R--
Sample 16	Tree:	(1lh1:0.7702816358176731,((2hhba:0.8854804044931808,1urva:0.42743552908447047)[4]:0.06880310704119674,2mm1:1.4165077086127016)[5]:1.2074493431265134)[6];
Acceptance rates: R: 0.413793 Lambda: 0.239437 Rho: 0.211765 Theta: 0.241758 Subst: NaN Alignment_0_0.9: 0.120000 Alignment_1_0.99: 0.080000 Alignment_2_0.999: 0.047619 Alignment_3_0.9999: 0.133333 Alignment_4_0.99999: 0.148760 Alignment_5_0.99999_3.0: 0.051282 Alignment_6_0.99999_2.5: 0.034483 Alignment_7_0.99999_2.0: 0.000000 Alignment_8_0.99999_1.5: 0.060606 Alignment_9_0.99999_1.0: 0.225806 S…
Report	LogLikelihood	-1613.6150055272635	R	0.7309262803171152	Lambda	0.03091852932697107	Mu	0.0317105906788338
Sample 17	Loglikelihood:	-1613.9725919529915
Sample 17	Alignment:	>1urva
Sample 17	Alignment:	-ELSEAERKAVQAMWARLYANSEDVGVAILVRFFVNFPSAKQYFSQFKHMEDPLEMERSP
Sample 17	Alignment:	QLRKHASRV-MGALNTVVENLHDPDKV----SSVLALVGKAHALKHKVEPVYFKILSGVI
Sample 17	Alignment:	LEVVAEEFASDFPPETQRAWAKLRGLIYSHVTAAYKEVGW--
Sample 17	Alignment:	>1lh1
Sample 17	Alignment:	GALTESQAALVKSSWEEFNANIPKHTHRFFILVLEIAPAAKDLFSFLKGTSE--VPQNNP
Sample 17	Alignment:	ELQAHAGKVFKLVYEAAIQLE---VTGVVVTDATLKNLGSVHVSKGVADA-HFPVVKEAI
Sample 17	Alignment:	LKTIKEVVGAKWSEELNSAWTIAYDELAIVIKKEMDDAA---
Sample 17	Alignment:	>2mm1
Sample 17	Alignment:	-GLSDGEWQLVLNVWGKVEADIPGHGQEVLIRLFKGHPETLEKFDRFKHLKSEDEMKASE
Sample 17	Alignment:	DLKKHGATV-LTALGGILKKK---GHH----EAEIKPLAQSHATKHKIPVKYLEFISEAI
Sample 17	Alignment:	IQVLQSKHPGDFGADAQGAMNKALELFRKDMASNYKELGFQG
Sample 17	Alignment:	>2hhba
Sample 17	Alignment:	-VLSPADKTNVKAAWGKVGAHAGEYGAEALERMFLSFPTTKTYFPHFDLSHG------SA
Sample 17	Alignment:	QVKGHGKKV-ADALTNAVAHV---DDM----PNALSALSDLHAHKLRVDPVNFKLLSHCL
Sample 17	Alignment:	LVTLAAHLPAEFTPAVHASLDKFLASVSTVLTSKY----R--
Sample 17	Tree:	(1lh1:0.7138319689956267,((2hhba:0.7488677415532501,1urva:0.5365401462030561)[4]:0.14632113604776098,2mm1:1.1012173501648508)[5]:1.3028620971765412)[6];
Acceptance rates: R: 0.393443 Lambda: 0.236111 Rho: 0.206897 Theta: 0.245098 Subst: NaN Alignment_0_0.9: 0.111111 Alignment_1_0.99: 0.074074 Alignment_2_0.999: 0.086957 Alignment_3_0.9999: 0.133333 Alignment_4_0.99999: 0.150794 Alignment_5_0.99999_3.0: 0.046512 Alignment_6_0.99999_2.5: 0.032258 Alignment_7_0.99999_2.0: 0.000000 Alignment_8_0.99999_1.5: 0.057143 Alignment_9_0.99999_1.0: 0.202899 S…
Report	LogLikelihood	-1613.9725919529915	R	0.7309262803171152	Lambda	0.030289521383266342	Mu	0.032339598622538525
Sample 18	Loglikelihood:	-1615.2647848410704
Sample 18	Alignment:	>1urva
Sample 18	Alignment:	-ELSEAERKAVQAMWARLYANSEDVGVAILVRFFVNFPSAKQYFSQFKHMEDPLEMERSP
Sample 18	Alignment:	QLRKHASRV-MGALNTV----VENLHDPDKVSSVLALVGKAHALKHKVEPVYFKILSGVI
Sample 18	Alignment:	LEVVAEEFASDFPPETQRAWAKLRGLIYSHVTAAYKEVGW--
Sample 18	Alignment:	>1lh1
Sample 18	Alignment:	GALTESQAALVKSSWEEFNANIPKHTHRFFILVLEIAPAAKDLFSFLKGTSE--VPQNNP
Sample 18	Alignment:	ELQAHAGKVFKLVYEAAIQLEVTGVVVTD---ATLKNLGSVHVSK-GVADAHFPVVKEAI
Sample 18	Alignment:	LKTIKEVVGAKWSEELNSAWTIAYDELAIVIKKEMDDAA---
Sample 18	Alignment:	>2mm1
Sample 18	Alignment:	-GLSDGEWQLVLNVWGKVEADIPGHGQEVLIRLFKGHPETLEKFDRFKHLKSEDEMKASE
Sample 18	Alignment:	DLKKHGATV-LTALGGI----LKKKGHHE---AEIKPLAQSHATKHKIPVKYLEFISEAI
Sample 18	Alignment:	IQVLQSKHPGDFGADAQGAMNKALELFRKDMASNYKELGFQG
Sample 18	Alignment:	>2hhba
Sample 18	Alignment:	-VLSPADKTNVKAAWGKVGAHAGEYGAEALERMFLSFPTTKTYFPHFDLSHG------SA
Sample 18	Alignment:	QVKGHGKKV-ADALTNA----VAHVDDMP---NALSALSDLHAHKLRVDPVNFKLLSHCL
Sample 18	Alignment:	LVTLAAHLPAEFTPAVHASLDKFLASVSTVLTSKY----R--
Sample 18	Tree:	(1lh1:0.6435957792226589,((2mm1:1.3212902688969232,1urva:0.5728576847531228)[4]:0.10862261401784257,2hhba:0.8238070426998081)[5]:1.17466936628211)[6];
Acceptance rates: R: 0.390625 Lambda: 0.236111 Rho: 0.225806 Theta: 0.268519 Subst: NaN Alignment_0_0.9: 0.108434 Alignment_1_0.99: 0.068966 Alignment_2_0.999: 0.076923 Alignment_3_0.9999: 0.133333 Alignment_4_0.99999: 0.157895 Alignment_5_0.99999_3.0: 0.068182 Alignment_6_0.99999_2.5: 0.031250 Alignment_7_0.99999_2.0: 0.031250 Alignment_8_0.99999_1.5: 0.054054 Alignment_9_0.99999_1.0: 0.202703 S…
Report	LogLikelihood	-1615.2647848410702	R	0.8448066722990583	Lambda	0.07095175768233816	Mu	0.07677205887908703
Sample 19	Loglikelihood:	-1617.3018642824525
Sample 19	Alignment:	>1urva
Sample 19	Alignment:	-ELSEAERKAVQAMWARLYANSEDVGVAILVRFFVNFPSAKQYFSQFKHMEDPLEMERSP
Sample 19	Alignment:	QLRKHASRVMGALN----TV-VENLHDPDKVSSVLALVGKAHALKHKVEPVYFKILSGVI
Sample 19	Alignment:	LEVVAEEFASDFPPETQRAWAKLRGLIYSHVTAAYKEVGW--
Sample 19	Alignment:	>1lh1
Sample 19	Alignment:	GALTESQAALVKSSWEEFNANIPKHTHRFFILVLEIAPAAKDLFSFLKGTSE--VPQNNP
Sample 19	Alignment:	ELQAHAGKVFKLVYEAAIQLEVTGVVVTD---ATLKNLGSVHVSK-GVADAHFPVVKEAI
Sample 19	Alignment:	LKTIKEVVGAKWSEELNSAWTIAYDELAIVIKKEMDDAA---
Sample 19	Alignment:	>2mm1
Sample 19	Alignment:	-GLSDGEWQLVLNVWGKVEADIPGHGQEVLIRLFKGHPETLEKFDRFKHLKSEDEMKASE
Sample 19	Alignment:	DLKKHGATVLTALG----GI-LKKKGHHE---AEIKPLAQSHATKHKIPVKYLEFISEAI
Sample 19	Alignment:	IQVLQSKHPGDFGADAQGAMNKALELFRKDMASNYKELGFQG
Sample 19	Alignment:	>2hhba
Sample 19	Alignment:	-VLSPADKTNVKAAWGKVGAHAGEYGAEALERMFLSFPTTKTYFPHFDLSHG------SA
Sample 19	Alignment:	QVKGHGKKVADALT----NA-VAHVDDMP---NALSALSDLHAHKLRVDPVNFKLLSHCL
Sample 19	Alignment:	LVTLAAHLPAEFTPAVHASLDKFLASVSTVLTSKY----R--
Sample 19	Tree:	(1lh1:0.4872688297610948,((2mm1:1.0003539238211634,1urva:0.43371274747396116)[4]:0.08223859715486752,2hhba:0.6237074676439256)[5]:1.333235041111663)[6];
Acceptance rates: R: 0.379562 Lambda: 0.240000 Rho: 0.226804 Theta: 0.254386 Subst: NaN Alignment_0_0.9: 0.105882 Alignment_1_0.99: 0.066667 Alignment_2_0.999: 0.142857 Alignment_3_0.9999: 0.129032 Alignment_4_0.99999: 0.151079 Alignment_5_0.99999_3.0: 0.063830 Alignment_6_0.99999_2.5: 0.028571 Alignment_7_0.99999_2.0: 0.029412 Alignment_8_0.99999_1.5: 0.051282 Alignment_9_0.99999_1.0: 0.204819 S…
Report	LogLikelihood	-1617.3018642824525	R	0.7715737763833195	Lambda	0.015172529882893507	Mu	0.01633167449668465
Sample 20	Loglikelihood:	-1613.6969714373195
Sample 20	Alignment:	>1urva
Sample 20	Alignment:	-ELSEAERKAVQAMWARLYANSEDVGVAILVRFFVNFPSAKQYFSQFKHMEDPLEMERSP
Sample 20	Alignment:	QLRKHASRVMGALN----TV-VENLHDPDKVSSVLALVGKAHALKHKVEPVYFKILSGVI
Sample 20	Alignment:	LEVVAEEFASDFPPETQRAWAKLRGLIYSHVTAAYKEVGW--
Sample 20	Alignment:	>1lh1
Sample 20	Alignment:	GALTESQAALVKSSWEEFNANIPKHTHRFFILVLEIAPAAKDLFSFLKGTSEV--PQNNP
Sample 20	Alignment:	ELQAHAGKVFKLVYEAAIQLEVTGVVVTD---ATLKNLGSVHVSKG-VADAHFPVVKEAI
Sample 20	Alignment:	LKTIKEVVGAKWSEELNSAWTIAYDELAIVIKKEMDDAA---
Sample 20	Alignment:	>2mm1
Sample 20	Alignment:	-GLSDGEWQLVLNVWGKVEADIPGHGQEVLIRLFKGHPETLEKFDRFKHLKSEDEMKASE
Sample 20	Alignment:	DLKKHGATVLTALG----GI-LKKKGHHE---AEIKPLAQSHATKHKIPVKYLEFISEAI
Sample 20	Alignment:	IQVLQSKHPGDFGADAQGAMNKALELFRKDMASNYKELGFQG
Sample 20	Alignment:	>2hhba
Sample 20	Alignment:	-VLSPADKTNVKAAWGKVGAHAGEYGAEALERMFLSFPTTKTYFPHFDLSH------GSA
Sample 20	Alignment:	QVKGHGKKVADALT----NA-VAHVDDMP---NALSALSDLHAHKLRVDPVNFKLLSHCL
Sample 20	Alignment:	LVTLAAHLPAEFTPAVHASLDKFLASVSTVLTSKY----R--
Sample 20	Tree:	(1lh1:0.4872688297610947,((2hhba:0.6755663249255037,1urva:0.43371274747396105)[4]:0.16169014642746538,2mm1:0.9274017676593617)[5]:1.0564947150844644)[6];
Acceptance rates: R: 0.395833 Lambda: 0.233766 Rho: 0.230769 Theta: 0.254237 Subst: NaN Alignment_0_0.9: 0.097826 Alignment_1_0.99: 0.060606 Alignment_2_0.999: 0.129032 Alignment_3_0.9999: 0.151515 Alignment_4_0.99999: 0.149660 Alignment_5_0.99999_3.0: 0.063830 Alignment_6_0.99999_2.5: 0.025641 Alignment_7_0.99999_2.0: 0.027778 Alignment_8_0.99999_1.5: 0.050000 Alignment_9_0.99999_1.0: 0.209302 S…
Report	LogLikelihood	-1613.6969714373195	R	0.7713030452796924	Lambda	0.03975258775128345	Mu	0.04036974645068498
Sample 21	Loglikelihood:	-1610.8100406223814
Sample 21	Alignment:	>1urva
Sample 21	Alignment:	-ELSEAERKAVQAMWARLYANSEDVGVAILVRFFVNFPSAKQYFSQFKHMEDPLEMERSP
Sample 21	Alignment:	QLRKHASRVMGALN----TV-VENLHDPDKVSSVLALVGKAHALKHKVEPVYFKILSGVI
Sample 21	Alignment:	LEVVAEEFASDFPPETQRAWAKLRGLIYSHVTAAYKEVGW--
Sample 21	Alignment:	>1lh1
Sample 21	Alignment:	GALTESQAALVKSSWEEFNANIPKHTHRFFILVLEIAPAAKDLFSFLKGTSEV--PQNNP
Sample 21	Alignment:	ELQAHAGKVFKLVYEAAIQLEVTGVVVTD---ATLKNLGSVHVSKG-VADAHFPVVKEAI
Sample 21	Alignment:	LKTIKEVVGAKWSEELNSAWTIAYDELAIVIKKEMDDAA---
Sample 21	Alignment:	>2mm1
Sample 21	Alignment:	-GLSDGEWQLVLNVWGKVEADIPGHGQEVLIRLFKGHPETLEKFDRFKHLKSEDEMKASE
Sample 21	Alignment:	DLKKHGATVLTALG----GI-LKKKGHHE---AEIKPLAQSHATKHKIPVKYLEFISEAI
Sample 21	Alignment:	IQVLQSKHPGDFGADAQGAMNKALELFRKDMASNYKELGFQG
Sample 21	Alignment:	>2hhba
Sample 21	Alignment:	-VLSPADKTNVKAAWGKVGAHAGEYGAEALERMFLSFPTTKTYFPHFDLSH------GSA
Sample 21	Alignment:	QVKGHGKKVADALT----NA-VAHVDDMP---NALSALSDLHAHKLRVDPVNFKLLSHCL
Sample 21	Alignment:	LVTLAAHLPAEFTPAVHASLDKFLASVSTVLTSKY----R--
Sample 21	Tree:	(1lh1:0.526384144834412,((2hhba:0.9369204468563979,1urva:0.5223529009778953)[4]:0.16510193103146295,2mm1:0.8205219927283682)[5]:1.4226493525274477)[6];
Acceptance rates: R: 0.384106 Lambda: 0.234568 Rho: 0.224299 Theta: 0.265625 Subst: NaN Alignment_0_0.9: 0.096774 Alignment_1_0.99: 0.058824 Alignment_2_0.999: 0.129032 Alignment_3_0.9999: 0.135135 Alignment_4_0.99999: 0.140127 Alignment_5_0.99999_3.0: 0.062500 Alignment_6_0.99999_2.5: 0.025000 Alignment_7_0.99999_2.0: 0.027027 Alignment_8_0.99999_1.5: 0.046512 Alignment_9_0.99999_1.0: 0.222222 S…
Report	LogLikelihood	-1610.8100406223814	R	0.7696257165672101	Lambda	0.03907012639327385	Mu	0.04138317102881547
Sample 22	Loglikelihood:	-1613.3835837669737
Sample 22	Alignment:	>1urva
Sample 22	Alignment:	-ELSEAERKAVQAMWARLYANSEDVGVAILVRFFVNFPSAKQYFSQFKHMEDPLEMERSP
Sample 22	Alignment:	QLRKHASRVMGALN----TV-VENLHDPDKVSSVLALVGKAHALKHKVEPVYFKILSGVI
Sample 22	Alignment:	LEVVAEEFASDFPPETQRAWAKLRGLIYSHVTAAYKEVGW--
Sample 22	Alignment:	>1lh1
Sample 22	Alignment:	GALTESQAALVKSSWEEFNANIPKHTHRFFILVLEIAPAAKDLFSFLKGTSEV--PQNNP
Sample 22	Alignment:	ELQAHAGKVFKLVYEAAIQLEVTGVVVTD---ATLKNLGSVHVSKG-VADAHFPVVKEAI
Sample 22	Alignment:	LKTIKEVVGAKWSEELNSAWTIAYDELAIVIKKEMDDAA---
Sample 22	Alignment:	>2mm1
Sample 22	Alignment:	-GLSDGEWQLVLNVWGKVEADIPGHGQEVLIRLFKGHPETLEKFDRFKHLKSEDEMKASE
Sample 22	Alignment:	DLKKHGATVLTALG----GI-LKKKGHHE---AEIKPLAQSHATKHKIPVKYLEFISEAI
Sample 22	Alignment:	IQVLQSKHPGDFGADAQGAMNKALELFRKDMASNYKELGFQG
Sample 22	Alignment:	>2hhba
Sample 22	Alignment:	-VLSPADKTNVKAAWGKVGAHAGEYGAEALERMFLSFPTTKTYFPHFDLSHGSAQVK---
Sample 22	Alignment:	---GHGKKVADALT----NA-VAHVDDMP---NALSALSDLHAHKLRVDPVNFKLLSHCL
Sample 22	Alignment:	LVTLAAHLPAEFTPAVHASLDKFLASVSTVLTSKY----R--
Sample 22	Tree:	(1lh1:0.6167700321109798,((2hhba:0.8364659698240455,1urva:0.5035446121891868)[4]:0.1799654557935646,2mm1:0.8158136606471251)[5]:1.1933798762042085)[6];
Acceptance rates: R: 0.375000 Lambda: 0.228916 Rho: 0.215517 Theta: 0.259259 Subst: NaN Alignment_0_0.9: 0.102041 Alignment_1_0.99: 0.055556 Alignment_2_0.999: 0.121212 Alignment_3_0.9999: 0.121951 Alignment_4_0.99999: 0.134969 Alignment_5_0.99999_3.0: 0.061224 Alignment_6_0.99999_2.5: 0.024390 Alignment_7_0.99999_2.0: 0.026316 Alignment_8_0.99999_1.5: 0.045455 Alignment_9_0.99999_1.0: 0.217391 S…
Report	LogLikelihood	-1613.3835837669737	R	0.7735056531348068	Lambda	0.029822890469301835	Mu	0.031696967277430654
Sample 23	Loglikelihood:	-1622.235173722836
Sample 23	Alignment:	>1urva
Sample 23	Alignment:	-ELSEAERKAVQAMWARLYANSEDVGVAILVRFFVN----FPSAKQYFSQFKHMEDPLEM
Sample 23	Alignment:	ERSPQLRKHASRVMGALN----TV-VENLHDPDKVSSVLALVGKAHALKHKVEPVYFKIL
Sample 23	Alignment:	SGVILEVVAEEFASDFPPETQRAWAKLRGLIYSHVTAAYKEVGW--
Sample 23	Alignment:	>1lh1
Sample 23	Alignment:	GALTESQAALVKSSWEEFNANIPKHTH----RFFILVLEIAPAAKDLFSFLKGTSEV--P
Sample 23	Alignment:	QNNPELQAHAGKVFKLVYEAAIQLEVTGV---VVTDATLKNLGSVHVS-KGVADAHFPVV
Sample 23	Alignment:	KEAILKTIKEVVGAKWSEELNSAWTIAYDELAIVIKKEMDDAA---
Sample 23	Alignment:	>2mm1
Sample 23	Alignment:	-GLSDGEWQLVLNVWGKVEADIPGHGQEVLIRLFKG----HPETLEKFDRFKHLKSEDEM
Sample 23	Alignment:	KASEDLKKHGATVLTALG----GI-LKKK---GHHEAEIKPLAQSHATKHKIPVKYLEFI
Sample 23	Alignment:	SEAIIQVLQSKHPGDFGADAQGAMNKALELFRKDMASNYKELGFQG
Sample 23	Alignment:	>2hhba
Sample 23	Alignment:	-VLSPADKTNVKAAWGKVGAHAGEYGAEALERMFLS----FPTTKTYFPHFDLSHGS---
Sample 23	Alignment:	---AQVKGHGKKVADALT----NA-VAHV---DDMPNALSALSDLHAHKLRVDPVNFKLL
Sample 23	Alignment:	SHCLLVTLAAHLPAEFTPAVHASLDKFLASVSTVLTSKY----R--
Sample 23	Tree:	(1lh1:0.7234593329441259,((1urva:0.4166241557685693,2mm1:1.22570376364736)[4]:0.166436505738581,2hhba:0.9961180833433951)[5]:1.0723660632541119)[6];
Acceptance rates: R: 0.371429 Lambda: 0.226190 Rho: 0.210084 Theta: 0.258741 Subst: NaN Alignment_0_0.9: 0.103774 Alignment_1_0.99: 0.078947 Alignment_2_0.999: 0.131579 Alignment_3_0.9999: 0.119048 Alignment_4_0.99999: 0.136095 Alignment_5_0.99999_3.0: 0.078431 Alignment_6_0.99999_2.5: 0.023256 Alignment_7_0.99999_2.0: 0.025000 Alignment_8_0.99999_1.5: 0.044444 Alignment_9_0.99999_1.0: 0.212766 S…
Report	LogLikelihood	-1622.235173722836	R	0.6045684456751246	Lambda	0.030176097232001143	Mu	0.03134376051473135
Sample 24	Loglikelihood:	-1622.2683289433328
Sample 24	Alignment:	>1urva
Sample 24	Alignment:	-ELSEAERKAVQAMWARLYANSEDVGVAILVRFFVN----FPSAKQYFSQFKHMEDPLEM
Sample 24	Alignment:	ERSPQLRKHASRVMGALN----TV-VENLHDPDKVSSVLALVGKAHALKHKVEPVYFKIL
Sample 24	Alignment:	SGVILEVVAEEFASDFPPETQRAWAKLRGLIYSHVTAAYKEVGW--
Sample 24	Alignment:	>1lh1
Sample 24	Alignment:	GALTESQAALVKSSWEEFNANIPKHTH----RFFILVLEIAPAAKDLFSFLKGTSEVPQN
Sample 24	Alignment:	--NPELQAHAGKVFKLVYEAAIQLEVTGV---VVTDATLKNLGSVHVS-KGVADAHFPVV
Sample 24	Alignment:	KEAILKTIKEVVGAKWSEELNSAWTIAYDELAIVIKKEMDDAA---
Sample 24	Alignment:	>2mm1
Sample 24	Alignment:	-GLSDGEWQLVLNVWGKVEADIPGHGQEVLIRLFKG----HPETLEKFDRFKHLKSEDEM
Sample 24	Alignment:	KASEDLKKHGATVLTALG----GI-LKKK---GHHEAEIKPLAQSHATKHKIPVKYLEFI
Sample 24	Alignment:	SEAIIQVLQSKHPGDFGADAQGAMNKALELFRKDMASNYKELGFQG
Sample 24	Alignment:	>2hhba
Sample 24	Alignment:	-VLSPADKTNVKAAWGKVGAHAGEYGAEALERMFLS----FPTTKTYFPHFDLSHGS---
Sample 24	Alignment:	---AQVKGHGKKVADALT----NA-VAHV---DDMPNALSALSDLHAHKLRVDPVNFKLL
Sample 24	Alignment:	SHCLLVTLAAHLPAEFTPAVHASLDKFLASVSTVLTSKY----R--
Sample 24	Tree:	(1lh1:0.7249312376772382,((2hhba:0.8636099358588931,1urva:0.3175379066158303)[4]:0.13112959986286676,2mm1:1.0922975445418655)[5]:1.1690190613280766)[6];
Acceptance rates: R: 0.374302 Lambda: 0.215909 Rho: 0.208000 Theta: 0.255172 Subst: NaN Alignment_0_0.9: 0.098214 Alignment_1_0.99: 0.075000 Alignment_2_0.999: 0.128205 Alignment_3_0.9999: 0.113636 Alignment_4_0.99999: 0.131429 Alignment_5_0.99999_3.0: 0.090909 Alignment_6_0.99999_2.5: 0.021739 Alignment_7_0.99999_2.0: 0.024390 Alignment_8_0.99999_1.5: 0.044444 Alignment_9_0.99999_1.0: 0.226804 S…
Report	LogLikelihood	-1622.2683289433328	R	0.6873386391074309	Lambda	0.040946937250201744	Mu	0.04253137790201055
Sample 25	Loglikelihood:	-1620.8176086736767
Sample 25	Alignment:	>1urva
Sample 25	Alignment:	-ELSEAERKAVQAMWARLYANSEDVGVAILVRFFVN----FPSAKQYFSQFKHMEDPLEM
Sample 25	Alignment:	ERSPQLRKHASRVMGALN----TV-VENLHDPDKVSSVLALVGKAHALKHKVEPVYFKIL
Sample 25	Alignment:	SGVILEVVAEEFASDFPPETQRAWAKLRGLIYSHVTAAYKEVGW--
Sample 25	Alignment:	>1lh1
Sample 25	Alignment:	GALTESQAALVKSSWEEFNANIPKHTH----RFFILVLEIAPAAKDLFSFLKGTSEVPQ-
Sample 25	Alignment:	-NNPELQAHAGKVFKLVYEAAIQLEVTGV---VVTDATLKNLGSVHVS-KGVADAHFPVV
Sample 25	Alignment:	KEAILKTIKEVVGAKWSEELNSAWTIAYDELAIVIKKEMDDAA---
Sample 25	Alignment:	>2mm1
Sample 25	Alignment:	-GLSDGEWQLVLNVWGKVEADIPGHGQEVLIRLFKG----HPETLEKFDRFKHLKSEDEM
Sample 25	Alignment:	KASEDLKKHGATVLTALG----GI-LKKK---GHHEAEIKPLAQSHATKHKIPVKYLEFI
Sample 25	Alignment:	SEAIIQVLQSKHPGDFGADAQGAMNKALELFRKDMASNYKELGFQG
Sample 25	Alignment:	>2hhba
Sample 25	Alignment:	-VLSPADKTNVKAAWGKVGAHAGEYGAEALERMFLS----FPTTKTYFPHFDLSHGS---
Sample 25	Alignment:	---AQVKGHGKKVADALT----NA-VAHV---DDMPNALSALSDLHAHKLRVDPVNFKLL
Sample 25	Alignment:	SHCLLVTLAAHLPAEFTPAVHASLDKFLASVSTVLTSKY----R--
Sample 25	Tree:	(1lh1:0.7249312376772381,((2mm1:1.005502465522206,1urva:0.44800054819724533)[4]:0.10429332939403435,2hhba:0.8206701008837395)[5]:1.1690190613280766)[6];
Acceptance rates: R: 0.367568 Lambda: 0.206186 Rho: 0.196970 Theta: 0.271523 Subst: NaN Alignment_0_0.9: 0.100840 Alignment_1_0.99: 0.068182 Alignment_2_0.999: 0.116279 Alignment_3_0.9999: 0.106383 Alignment_4_0.99999: 0.132597 Alignment_5_0.99999_3.0: 0.084746 Alignment_6_0.99999_2.5: 0.020833 Alignment_7_0.99999_2.0: 0.023810 Alignment_8_0.99999_1.5: 0.043478 Alignment_9_0.99999_1.0: 0.215686 S…
Report	LogLikelihood	-1620.8176086736767	R	0.7377346092980677	Lambda	0.04148597237677497	Mu	0.04218441520574136
Sample 26	Loglikelihood:	-1622.7371358334708
Sample 26	Alignment:	>1urva
Sample 26	Alignment:	-ELSEAERKAVQAMWARLYANSEDVGVAILVRFFVN----FPSAKQYFSQFKHMEDPLEM
Sample 26	Alignment:	ERSPQLRKHASRVMGALN----TV-VENLHDPDKVSSVLALVGKAHALKHKVEPVYFKIL
Sample 26	Alignment:	SGVILEVVAEEFASDFPPETQRAWAKLRGLIYSHVTAAYKEVGW--
Sample 26	Alignment:	>1lh1
Sample 26	Alignment:	GALTESQAALVKSSWEEFNANIPKHTH----RFFILVLEIAPAAKDLFSFLKGTSEVPQ-
Sample 26	Alignment:	-NNPELQAHAGKVFKLVYEAAIQLEVTGV---VVTDATLKNLGSVH-VSKGVADAHFPVV
Sample 26	Alignment:	KEAILKTIKEVVGAKWSEELNSAWTIAYDELAIVIKKEMDDAA---
Sample 26	Alignment:	>2mm1
Sample 26	Alignment:	-GLSDGEWQLVLNVWGKVEADIPGHGQEVLIRLFKG----HPETLEKFDRFKHLKSEDEM
Sample 26	Alignment:	KASEDLKKHGATVLTALG----GI-LKKK---GHHEAEIKPLAQSHATKHKIPVKYLEFI
Sample 26	Alignment:	SEAIIQVLQSKHPGDFGADAQGAMNKALELFRKDMASNYKELGFQG
Sample 26	Alignment:	>2hhba
Sample 26	Alignment:	-VLSPADKTNVKAAWGKVGAHAGEYGAEALERMFLS----FPTTKTYFPHFDLSHG----
Sample 26	Alignment:	--SAQVKGHGKKVADALT----NA-VAHV---DDMPNALSALSDLHAHKLRVDPVNFKLL
Sample 26	Alignment:	SHCLLVTLAAHLPAEFTPAVHASLDKFLASVSTVLTSKY----R--
Sample 26	Tree:	(1lh1:0.6631927830629853,((2hhba:0.6947907890965662,1urva:0.5987347865453616)[4]:0.02861479923313314,2mm1:0.7974501319609626)[5]:0.8063657478187637)[6];
Acceptance rates: R: 0.355330 Lambda: 0.200000 Rho: 0.214286 Theta: 0.272727 Subst: NaN Alignment_0_0.9: 0.103175 Alignment_1_0.99: 0.066667 Alignment_2_0.999: 0.104167 Alignment_3_0.9999: 0.117647 Alignment_4_0.99999: 0.127660 Alignment_5_0.99999_3.0: 0.084746 Alignment_6_0.99999_2.5: 0.020408 Alignment_7_0.99999_2.0: 0.022222 Alignment_8_0.99999_1.5: 0.040816 Alignment_9_0.99999_1.0: 0.212963 S…
Report	LogLikelihood	-1622.7371358334708	R	0.6835035510126443	Lambda	0.04962935858154715	Mu	0.05053573932378861
Sample 27	Loglikelihood:	-1623.7381960335997
Sample 27	Alignment:	>1urva
Sample 27	Alignment:	-ELSEAERKAVQAMWARLYANSEDVGVAILVRFFVNF----PSAKQYFSQFKHMEDPLEM
Sample 27	Alignment:	ERSPQLRKHASRV-MGAL----NTVVENLHDPDKVSSVLALVGKAHALKHKVEPVYFKIL
Sample 27	Alignment:	SGVILEVVAEEFASDFPPETQRAWAKLRGLIYSHVTAAYKEVGW--
Sample 27	Alignment:	>1lh1
Sample 27	Alignment:	GALTESQAALVKSSWEEFNANIPKHTH----RFFILVLEIAPAAKDLFSFLKGTSEVPQ-
Sample 27	Alignment:	-NNPELQAHAGKVFKLVYEAAIQLEVTGV---VVTDATLKNLGSVH-VSKGVADAHFPVV
Sample 27	Alignment:	KEAILKTIKEVVGAKWSEELNSAWTIAYDELAIVIKKEMDDAA---
Sample 27	Alignment:	>2mm1
Sample 27	Alignment:	-GLSDGEWQLVLNVWGKVEADIPGHGQEVLIRLFKGH----PETLEKFDRFKHLKSEDEM
Sample 27	Alignment:	KASEDLKKHGATV-LTAL----GGILKKK---GHHEAEIKPLAQSHATKHKIPVKYLEFI
Sample 27	Alignment:	SEAIIQVLQSKHPGDFGADAQGAMNKALELFRKDMASNYKELGFQG
Sample 27	Alignment:	>2hhba
Sample 27	Alignment:	-VLSPADKTNVKAAWGKVGAHAGEYGAEALERMFLSF----PTTKTYFPHFDLSHG----
Sample 27	Alignment:	--SAQVKGHGKKV-ADAL----TNAVAHV---DDMPNALSALSDLHAHKLRVDPVNFKLL
Sample 27	Alignment:	SHCLLVTLAAHLPAEFTPAVHASLDKFLASVSTVLTSKY----R--
Sample 27	Tree:	(1lh1:0.6545924801234936,((2hhba:0.6947907890965663,2mm1:1.1044309910750123)[4]:0.08855023762090641,1urva:0.43273187993448836)[5]:0.7979381195218346)[6];
Acceptance rates: R: 0.360976 Lambda: 0.198020 Rho: 0.213793 Theta: 0.272152 Subst: NaN Alignment_0_0.9: 0.100775 Alignment_1_0.99: 0.081633 Alignment_2_0.999: 0.134615 Alignment_3_0.9999: 0.113208 Alignment_4_0.99999: 0.123077 Alignment_5_0.99999_3.0: 0.083333 Alignment_6_0.99999_2.5: 0.019231 Alignment_7_0.99999_2.0: 0.039216 Alignment_8_0.99999_1.5: 0.040816 Alignment_9_0.99999_1.0: 0.211009 S…
Report	LogLikelihood	-1623.7381960335997	R	0.6706554961028901	Lambda	0.016906578097923976	Mu	0.017141005929374013
Sample 28	Loglikelihood:	-1620.3214957418575
Sample 28	Alignment:	>1urva
Sample 28	Alignment:	-ELSEAERKAVQAMWARLYANSEDVGVAILVRFFVNF----PSAKQYFSQFKHMEDPLEM
Sample 28	Alignment:	ERSPQLRKHASRV-MGALNTVVE-NLHDPDKVSSVLALVGKAHALKHKVEPVYFKILSGV
Sample 28	Alignment:	ILEVVAEEFASDFPPETQRAWAKLRGLIYSHVTAAYKEVGW--
Sample 28	Alignment:	>1lh1
Sample 28	Alignment:	GALTESQAALVKSSWEEFNANIPKHTH----RFFILVLEIAPAAKDLFSFLKGTSEVPQ-
Sample 28	Alignment:	-NNPELQAHAGKVFKLVYEAAIQLEVTGVVVTDATLKNLGSVH-VSKGVADAHFPVVKEA
Sample 28	Alignment:	ILKTIKEVVGAKWSEELNSAWTIAYDELAIVIKKEMDDAA---
Sample 28	Alignment:	>2mm1
Sample 28	Alignment:	-GLSDGEWQLVLNVWGKVEADIPGHGQEVLIRLFKGH----PETLEKFDRFKHLKSEDEM
Sample 28	Alignment:	KASEDLKKHGATV-LTALGGILK-KKGH---HEAEIKPLAQSHATKHKIPVKYLEFISEA
Sample 28	Alignment:	IIQVLQSKHPGDFGADAQGAMNKALELFRKDMASNYKELGFQG
Sample 28	Alignment:	>2hhba
Sample 28	Alignment:	-VLSPADKTNVKAAWGKVGAHAGEYGAEALERMFLSF----PTTKTYFPHFDLSHG----
Sample 28	Alignment:	--SAQVKGHGKKV-ADALTNAVA-HVDD---MPNALSALSDLHAHKLRVDPVNFKLLSHC
Sample 28	Alignment:	LLVTLAAHLPAEFTPAVHASLDKFLASVSTVLTSKY----R--
Sample 28	Tree:	(1lh1:0.6041921105509516,((2hhba:0.6672954362652007,2mm1:1.0607247125030295)[4]:0.13519991770544204,1urva:0.41560713402982574)[5]:1.23228645472016)[6];
Acceptance rates: R: 0.358491 Lambda: 0.194175 Rho: 0.225166 Theta: 0.263473 Subst: NaN Alignment_0_0.9: 0.101449 Alignment_1_0.99: 0.080000 Alignment_2_0.999: 0.132075 Alignment_3_0.9999: 0.111111 Alignment_4_0.99999: 0.122549 Alignment_5_0.99999_3.0: 0.081967 Alignment_6_0.99999_2.5: 0.036364 Alignment_7_0.99999_2.0: 0.038462 Alignment_8_0.99999_1.5: 0.040000 Alignment_9_0.99999_1.0: 0.201754 S…
Report	LogLikelihood	-1620.3214957418575	R	0.6971074265633278	Lambda	0.04851810623396351	Mu	0.05123558022221576
Sample 29	Loglikelihood:	-1612.6049356645844
Sample 29	Alignment:	>1urva
Sample 29	Alignment:	-ELSEAERKAVQAMWARLYANSEDVGVAILVRFFVNFPSAKQYFSQFKHMEDPLEMERSP
Sample 29	Alignment:	QLRKHASRV-MGALNTVVE-NLHDPDKVSSVLALVGKAHALKHKVEPVYFKILSGVILEV
Sample 29	Alignment:	VAEEFASDFPPETQRAWAKLRGLIYSHVTAAYKEVGW--
Sample 29	Alignment:	>1lh1
Sample 29	Alignment:	GALTESQAALVKSSWEEFNANIPKHTHRFFILVLEIAPAAKDLFSFLKGTSEVPQ--NNP
Sample 29	Alignment:	ELQAHAGKVFKLVYEAAIQLEVTGVVVTDATLKNLGSVHVSKGVADA-HFPVVKEAILKT
Sample 29	Alignment:	IKEVVGAKWSEELNSAWTIAYDELAIVIKKEMDDAA---
Sample 29	Alignment:	>2mm1
Sample 29	Alignment:	-GLSDGEWQLVLNVWGKVEADIPGHGQEVLIRLFKGHPETLEKFDRFKHLKSEDEMKASE
Sample 29	Alignment:	DLKKHGATV-LTALGGILK-KKGH---HEAEIKPLAQSHATKHKIPVKYLEFISEAIIQV
Sample 29	Alignment:	LQSKHPGDFGADAQGAMNKALELFRKDMASNYKELGFQG
Sample 29	Alignment:	>2hhba
Sample 29	Alignment:	-VLSPADKTNVKAAWGKVGAHAGEYGAEALERMFLSFPTTKTYFPHFDLSHG------SA
Sample 29	Alignment:	QVKGHGKKV-ADALTNAVA-HVDD---MPNALSALSDLHAHKLRVDPVNFKLLSHCLLVT
Sample 29	Alignment:	LAAHLPAEFTPAVHASLDKFLASVSTVLTSKY----R--
Sample 29	Tree:	(1lh1:0.5909899084044861,((2hhba:0.958243608143806,2mm1:1.1137430158857065)[4]:0.16537824121864547,1urva:0.4189971917947546)[5]:1.0781906104264531)[6];
Acceptance rates: R: 0.359091 Lambda: 0.194444 Rho: 0.230769 Theta: 0.255814 Subst: NaN Alignment_0_0.9: 0.104895 Alignment_1_0.99: 0.074074 Alignment_2_0.999: 0.125000 Alignment_3_0.9999: 0.109091 Alignment_4_0.99999: 0.122642 Alignment_5_0.99999_3.0: 0.079365 Alignment_6_0.99999_2.5: 0.035714 Alignment_7_0.99999_2.0: 0.038462 Alignment_8_0.99999_1.5: 0.039216 Alignment_9_0.99999_1.0: 0.196581 S…
Report	LogLikelihood	-1612.6049356645844	R	0.6160276161255839	Lambda	0.035478717851799395	Mu	0.036088693053423555
Sample 30	Loglikelihood:	-1612.085009666834
Sample 30	Alignment:	>1urva
Sample 30	Alignment:	-ELSEAERKAVQAMWARLYANSEDVGVAILVRFFVNFPSAKQYFSQFKHMEDPLEMERSP
Sample 30	Alignment:	QLRKHASRV-MGALNTVVE-NLHDPDKVSSVLALVGKAHALKHKVEPVYFKILSGVILEV
Sample 30	Alignment:	VAEEFASDFPPETQRAWAKLRGLIYSHVTAAYKEVGW--
Sample 30	Alignment:	>1lh1
Sample 30	Alignment:	GALTESQAALVKSSWEEFNANIPKHTHRFFILVLEIAPAAKDLFSFLKGTSEVPQ--NNP
Sample 30	Alignment:	ELQAHAGKVFKLVYEAAIQLEVTGVVVTDATLKNLGSVHVSKGVADA-HFPVVKEAILKT
Sample 30	Alignment:	IKEVVGAKWSEELNSAWTIAYDELAIVIKKEMDDAA---
Sample 30	Alignment:	>2mm1
Sample 30	Alignment:	-GLSDGEWQLVLNVWGKVEADIPGHGQEVLIRLFKGHPETLEKFDRFKHLKSEDEMKASE
Sample 30	Alignment:	DLKKHGATV-LTALGGILK-K---KGHHEAEIKPLAQSHATKHKIPVKYLEFISEAIIQV
Sample 30	Alignment:	LQSKHPGDFGADAQGAMNKALELFRKDMASNYKELGFQG
Sample 30	Alignment:	>2hhba
Sample 30	Alignment:	-VLSPADKTNVKAAWGKVGAHAGEYGAEALERMFLSFPTTKTYFPHFDLSHG------SA
Sample 30	Alignment:	QVKGHGKKV-ADALTNAVA-H---VDDMPNALSALSDLHAHKLRVDPVNFKLLSHCLLVT
Sample 30	Alignment:	LAAHLPAEFTPAVHASLDKFLASVSTVLTSKY----R--
Sample 30	Tree:	(1lh1:0.5937372444525691,((2hhba:0.8982101458105569,2mm1:1.1357478708190092)[4]:0.18849448010901115,1urva:0.4085751369980098)[5]:1.1790914129419636)[6];
Acceptance rates: R: 0.352174 Lambda: 0.196429 Rho: 0.225000 Theta: 0.259887 Subst: NaN Alignment_0_0.9: 0.102041 Alignment_1_0.99: 0.071429 Alignment_2_0.999: 0.122807 Alignment_3_0.9999: 0.107143 Alignment_4_0.99999: 0.118721 Alignment_5_0.99999_3.0: 0.093750 Alignment_6_0.99999_2.5: 0.035088 Alignment_7_0.99999_2.0: 0.037736 Alignment_8_0.99999_1.5: 0.036364 Alignment_9_0.99999_1.0: 0.190083 S…
Report	LogLikelihood	-1612.085009666834	R	0.7188832842345448	Lambda	0.03403426055773556	Mu	0.03579739547355805
Sample 31	Loglikelihood:	-1620.2558311996675
Sample 31	Alignment:	>1urva
Sample 31	Alignment:	-ELSEAERKAVQAMWARLYANSEDVGVAILVRFFVNFPSAKQYFSQFKHMEDPLEMERSP
Sample 31	Alignment:	QLRKHASRV-MGALNTVVE-NLHDPDKVSSVLALVGKAHALKHKVEPVYFKILSGVILEV
Sample 31	Alignment:	VAEEFASDFPPETQRAWAKLRGLIYSHVTAAYKEVGW--
Sample 31	Alignment:	>1lh1
Sample 31	Alignment:	GALTESQAALVKSSWEEFNANIPKHTHRFFILVLEIAPAAKDLFSFLKGTSEVPQ--NNP
Sample 31	Alignment:	ELQAHAGKVFKLVYEAAIQLEVTGVVVTDATLKNLGSVHVSKGVADAHF-PVVKEAILKT
Sample 31	Alignment:	IKEVVGAKWSEELNSAWTIAYDELAIVIKKEMDDAA---
Sample 31	Alignment:	>2mm1
Sample 31	Alignment:	-GLSDGEWQLVLNVWGKVEADIPGHGQEVLIRLFKGHPETLEKFDRFKHLKSEDEMKASE
Sample 31	Alignment:	DLKKHGATV-LTALGGILK-K---KGHHEAEIKPLAQSHATKHKIPVKYLEFISEAIIQV
Sample 31	Alignment:	LQSKHPGDFGADAQGAMNKALELFRKDMASNYKELGFQG
Sample 31	Alignment:	>2hhba
Sample 31	Alignment:	-VLSPADKTNVKAAWGKVGAHAGEYGAEALERMFLSFPTTKTYFPHFDLSHG------SA
Sample 31	Alignment:	QVKGHGKKV-ADALTNAVA-H---VDDMPNALSALSDLHAHKLRVDPVNFKLLSHCLLVT
Sample 31	Alignment:	LAAHLPAEFTPAVHASLDKFLASVSTVLTSKY----R--
Sample 31	Tree:	(1lh1:0.571081073602231,((2hhba:0.9258624813859326,2mm1:1.394953031205112)[4]:0.19417695914440314,1urva:0.48989372433853173)[5]:1.0848457378764187)[6];
Acceptance rates: R: 0.347458 Lambda: 0.191304 Rho: 0.230303 Theta: 0.269231 Subst: NaN Alignment_0_0.9: 0.100000 Alignment_1_0.99: 0.101695 Alignment_2_0.999: 0.152542 Alignment_3_0.9999: 0.101695 Alignment_4_0.99999: 0.115556 Alignment_5_0.99999_3.0: 0.090909 Alignment_6_0.99999_2.5: 0.050847 Alignment_7_0.99999_2.0: 0.055556 Alignment_8_0.99999_1.5: 0.035714 Alignment_9_0.99999_1.0: 0.186992 S…
Report	LogLikelihood	-1620.2558311996675	R	0.5214274902537978	Lambda	0.02124674221976479	Mu	0.023538594909000843
Sample 32	Loglikelihood:	-1618.6115961659145
Sample 32	Alignment:	>1urva
Sample 32	Alignment:	-ELSEAERKAVQAMWARLYANSEDVGVAILVRFFVNFPSAKQYFSQFKHMEDPLEMERSP
Sample 32	Alignment:	QLRKHASRV-MGALNTVVE-NLHDPDKVSSVLALVGKAHALKHKVEPVYFKILSGVILEV
Sample 32	Alignment:	VAEEFASDFPPETQRAWAKLRGLIYSHVTAAYKEVGW--
Sample 32	Alignment:	>1lh1
Sample 32	Alignment:	GALTESQAALVKSSWEEFNANIPKHTHRFFILVLEIAPAAKDLFSFLKGTSEVPQN--NP
Sample 32	Alignment:	ELQAHAGKVFKLVYEAAIQLEVTGVVVTDATLKNLGSVHVSKGVADAHFPVV-KEAILKT
Sample 32	Alignment:	IKEVVGAKWSEELNSAWTIAYDELAIVIKKEMDDAA---
Sample 32	Alignment:	>2mm1
Sample 32	Alignment:	-GLSDGEWQLVLNVWGKVEADIPGHGQEVLIRLFKGHPETLEKFDRFKHLKSEDEMKASE
Sample 32	Alignment:	DLKKHGATV-LTALGGILK-K---KGHHEAEIKPLAQSHATKHKIPVKYLEFISEAIIQV
Sample 32	Alignment:	LQSKHPGDFGADAQGAMNKALELFRKDMASNYKELGFQG
Sample 32	Alignment:	>2hhba
Sample 32	Alignment:	-VLSPADKTNVKAAWGKVGAHAGEYGAEALERMFLSFPTTKTYFPHFDLSHG------SA
Sample 32	Alignment:	QVKGHGKKV-ADALTNAVA-H---VDDMPNALSALSDLHAHKLRVDPVNFKLLSHCLLVT
Sample 32	Alignment:	LAAHLPAEFTPAVHASLDKFLASVSTVLTSKY----R--
Sample 32	Tree:	(1lh1:0.5897522240337558,((2hhba:0.8671819189583986,2mm1:1.2096293015538302)[4]:0.03836700600832751,1urva:0.44835089892365027)[5]:1.1323199742843786)[6];
Acceptance rates: R: 0.345833 Lambda: 0.181818 Rho: 0.228070 Theta: 0.263441 Subst: NaN Alignment_0_0.9: 0.096774 Alignment_1_0.99: 0.100000 Alignment_2_0.999: 0.147541 Alignment_3_0.9999: 0.096774 Alignment_4_0.99999: 0.129310 Alignment_5_0.99999_3.0: 0.085714 Alignment_6_0.99999_2.5: 0.049180 Alignment_7_0.99999_2.0: 0.055556 Alignment_8_0.99999_1.5: 0.035714 Alignment_9_0.99999_1.0: 0.181102 S…
Report	LogLikelihood	-1618.6115961659145	R	0.6078012138005856	Lambda	0.021121947589074232	Mu	0.023400338877640387
Sample 33	Loglikelihood:	-1621.663911700479
Sample 33	Alignment:	>1urva
Sample 33	Alignment:	-ELSEAERKAVQAMWARLYANSEDVGVAILVRFFVNFPSAKQYFSQFKHMEDPLEMERSP
Sample 33	Alignment:	QLRKHASRVM----GALNTVVE-NLHDPDKVSSVLALVGKAHALKHKVEPVYFKILSGVI
Sample 33	Alignment:	LEVVAEEFASDFPPETQRAWAKLRGLIYSHVTAAYKEVGW--
Sample 33	Alignment:	>1lh1
Sample 33	Alignment:	GALTESQAALVKSSWEEFNANIPKHTHRFFILVLEIAPAAKDLFSFLKGTSEVPQN--NP
Sample 33	Alignment:	ELQAHAGKVFKLVYEA---AIQLEVTGVVVTDATLKNLGSVHVSKGVADA-HFPVVKEAI
Sample 33	Alignment:	LKTIKEVVGAKWSEELNSAWTIAYDELAIVIKKEMDDAA---
Sample 33	Alignment:	>2mm1
Sample 33	Alignment:	-GLSDGEWQLVLNVWGKVEADIPGHGQEVLIRLFKGHPETLEKFDRFKHLKSEDEMKASE
Sample 33	Alignment:	DLKKHGATVL----TALGGI----LKKKGHHEAEIKPLAQSHATKHKIPVKYLEFISEAI
Sample 33	Alignment:	IQVLQSKHPGDFGADAQGAMNKALELFRKDMASNYKELGFQG
Sample 33	Alignment:	>2hhba
Sample 33	Alignment:	-VLSPADKTNVKAAWGKVGAHAGEYGAEALERMFLSFPTTKTYFPHFDLSHG------SA
Sample 33	Alignment:	QVKGHGKKVA----DALTNA----VAHVDDMPNALSALSDLHAHKLRVDPVNFKLLSHCL
Sample 33	Alignment:	LVTLAAHLPAEFTPAVHASLDKFLASVSTVLTSKY----R--
Sample 33	Tree:	(1lh1:0.7316209773946659,((2hhba:1.1108562818157877,2mm1:0.9832537797604654)[4]:0.20047087653897966,1urva:0.4808188548863088)[5]:1.429611591760731)[6];
Acceptance rates: R: 0.348178 Lambda: 0.185484 Rho: 0.225989 Theta: 0.261780 Subst: NaN Alignment_0_0.9: 0.101266 Alignment_1_0.99: 0.100000 Alignment_2_0.999: 0.145161 Alignment_3_0.9999: 0.109375 Alignment_4_0.99999: 0.130252 Alignment_5_0.99999_3.0: 0.085714 Alignment_6_0.99999_2.5: 0.046154 Alignment_7_0.99999_2.0: 0.053571 Alignment_8_0.99999_1.5: 0.035714 Alignment_9_0.99999_1.0: 0.178295 S…
Report	LogLikelihood	-1621.663911700479	R	0.6830671480873671	Lambda	0.035161876975148824	Mu	0.03534602022566157
Sample 34	Loglikelihood:	-1622.2751765407281
Sample 34	Alignment:	>1urva
Sample 34	Alignment:	-ELSEAERKAVQAMWARLYANSEDVGVAILVRFFVNFPSAKQYFSQFKHMEDPLEMERSP
Sample 34	Alignment:	QLRKHASRVM----GALNTVVE-NLHDPDKVSSVLALVGKAHALKHKVEPVYFKILSGVI
Sample 34	Alignment:	LEVVAEEFASDFPPETQRAWAKLRGLIYSHVTAAYKEVGW--
Sample 34	Alignment:	>1lh1
Sample 34	Alignment:	GALTESQAALVKSSWEEFNANIPKHTHRFFILVLEIAPAAKDLFSFLKGTSEVPQN--NP
Sample 34	Alignment:	ELQAHAGKVFKLVYEA---AIQLEVTGVVVTDATLKNLGSVHVSKGVADA-HFPVVKEAI
Sample 34	Alignment:	LKTIKEVVGAKWSEELNSAWTIAYDELAIVIKKEMDDAA---
Sample 34	Alignment:	>2mm1
Sample 34	Alignment:	-GLSDGEWQLVLNVWGKVEADIPGHGQEVLIRLFKGHPETLEKFDRFKHLKSEDEMKASE
Sample 34	Alignment:	DLKKHGATVL----TALGGI----LKKKGHHEAEIKPLAQSHATKHKIPVKYLEFISEAI
Sample 34	Alignment:	IQVLQSKHPGDFGADAQGAMNKALELFRKDMASNYKELGFQG
Sample 34	Alignment:	>2hhba
Sample 34	Alignment:	-VLSPADKTNVKAAWGKVGAHAGEYGAEALERMFLSFPTTKTYFPHFDLSHG------SA
Sample 34	Alignment:	QVKGHGKKVA----DALTNA----VAHVDDMPNALSALSDLHAHKLRVDPVNFKLLSHCL
Sample 34	Alignment:	LVTLAAHLPAEFTPAVHASLDKFLASVSTVLTSKY----R--
Sample 34	Tree:	(1lh1:0.6552553454362163,((2hhba:1.0385184046416867,2mm1:0.8414571162551696)[4]:0.1286226219443014,1urva:0.6650404408943844)[5]:1.3619009253701266)[6];
Acceptance rates: R: 0.351779 Lambda: 0.182540 Rho: 0.217391 Theta: 0.253807 Subst: NaN Alignment_0_0.9: 0.099379 Alignment_1_0.99: 0.093750 Alignment_2_0.999: 0.145161 Alignment_3_0.9999: 0.107692 Alignment_4_0.99999: 0.133065 Alignment_5_0.99999_3.0: 0.085714 Alignment_6_0.99999_2.5: 0.045455 Alignment_7_0.99999_2.0: 0.053571 Alignment_8_0.99999_1.5: 0.034483 Alignment_9_0.99999_1.0: 0.174242 S…
Report	LogLikelihood	-1622.2751765407281	R	0.6633647851888894	Lambda	0.035161876975148824	Mu	0.03534602022566157
Sample 35	Loglikelihood:	-1626.0062320044433
Sample 35	Alignment:	>1urva
Sample 35	Alignment:	-ELSEAERKAVQAMWARLYANSEDVGVAILVRFFVNFPSAKQYFSQFKHMEDPLEMERSP
Sample 35	Alignment:	QLRKHASR----VMGALNTVVE-NLHDPDKVSSVLALVGKAHALKHKVEPVYFKILSGVI
Sample 35	Alignment:	LEVVAEEFASDFPPETQRAWAKLRGLIYSHVTAAYKEVGW--
Sample 35	Alignment:	>1lh1
Sample 35	Alignment:	GALTESQAALVKSSWEEFNANIPKHTHRFFILVLEIAPAAKDLFSFLKGTSEVPQNN--P
Sample 35	Alignment:	ELQAHAGKVFKLVYEA---AIQLEVTGVVVTDATLKNLGSVHVSKGVADAHFP-VVKEAI
Sample 35	Alignment:	LKTIKEVVGAKWSEELNSAWTIAYDELAIVIKKEMDDAA---
Sample 35	Alignment:	>2mm1
Sample 35	Alignment:	-GLSDGEWQLVLNVWGKVEADIPGHGQEVLIRLFKGHPETLEKFDRFKHLKSEDEMKASE
Sample 35	Alignment:	DLKKHGAT----VLTALGGI----LKKKGHHEAEIKPLAQSHATKHKIPVKYLEFISEAI
Sample 35	Alignment:	IQVLQSKHPGDFGADAQGAMNKALELFRKDMASNYKELGFQG
Sample 35	Alignment:	>2hhba
Sample 35	Alignment:	-VLSPADKTNVKAAWGKVGAHAGEYGAEALERMFLSFPTTKTYFPHFDLSHG------SA
Sample 35	Alignment:	QVKGHGKK----VADALTNA----VAHVDDMPNALSALSDLHAHKLRVDPVNFKLLSHCL
Sample 35	Alignment:	LVTLAAHLPAEFTPAVHASLDKFLASVSTVLTSKY----R--
Sample 35	Tree:	(1lh1:1.000895360138858,((2hhba:0.9929413394705497,2mm1:0.7978754614109854)[4]:0.11369869111408182,1urva:0.29050019695344664)[5]:1.2850103864144022)[6];
Acceptance rates: R: 0.354086 Lambda: 0.188976 Rho: 0.226316 Theta: 0.261084 Subst: NaN Alignment_0_0.9: 0.100592 Alignment_1_0.99: 0.089552 Alignment_2_0.999: 0.140625 Alignment_3_0.9999: 0.104478 Alignment_4_0.99999: 0.132296 Alignment_5_0.99999_3.0: 0.084507 Alignment_6_0.99999_2.5: 0.043478 Alignment_7_0.99999_2.0: 0.052632 Alignment_8_0.99999_1.5: 0.033333 Alignment_9_0.99999_1.0: 0.177778 S…
Report	LogLikelihood	-1626.0062320044433	R	0.5955162629731935	Lambda	0.02065514586597429	Mu	0.02184712179220268
Sample 36	Loglikelihood:	-1624.8480521167126
Sample 36	Alignment:	>1urva
Sample 36	Alignment:	-ELSEAERKAVQAMWARLYANSEDVGVAILVRFFVNFPSAKQYFSQFKHMEDPLEMERSP
Sample 36	Alignment:	QLRKHASR----VMGALNTVVE-NLHDPDKVSSVLALVGKAHALKHKVEPVYFKILSGVI
Sample 36	Alignment:	LEVVAEEFASDFPPETQRAWAKLRGLIYSHVTAAYKEVGW--
Sample 36	Alignment:	>1lh1
Sample 36	Alignment:	GALTESQAALVKSSWEEFNANIPKHTHRFFILVLEIAPAAKDLFSFLKGTSEVPQNN--P
Sample 36	Alignment:	ELQAHAGKVFKLVYEA---AIQLEVTGVVVTDATLKNLGSVHVSKGVADAHFP-VVKEAI
Sample 36	Alignment:	LKTIKEVVGAKWSEELNSAWTIAYDELAIVIKKEMDDAA---
Sample 36	Alignment:	>2mm1
Sample 36	Alignment:	-GLSDGEWQLVLNVWGKVEADIPGHGQEVLIRLFKGHPETLEKFDRFKHLKSEDEMKASE
Sample 36	Alignment:	DLKKHGAT----VLTALGGI----LKKKGHHEAEIKPLAQSHATKHKIPVKYLEFISEAI
Sample 36	Alignment:	IQVLQSKHPGDFGADAQGAMNKALELFRKDMASNYKELGFQG
Sample 36	Alignment:	>2hhba
Sample 36	Alignment:	-VLSPADKTNVKAAWGKVGAHAGEYGAEALERMFLSFPTTKTYFPHFDLSHG------SA
Sample 36	Alignment:	QVKGHGKK----VADALTNA----VAHVDDMPNALSALSDLHAHKLRVDPVNFKLLSHCL
Sample 36	Alignment:	LVTLAAHLPAEFTPAVHASLDKFLASVSTVLTSKY----R--
Sample 36	Tree:	(1lh1:1.2220878526881551,((2hhba:0.9838669212379952,2mm1:0.853338767242803)[4]:0.166559365228161,1urva:0.44951813218066655)[5]:0.9895205170775296)[6];
Acceptance rates: R: 0.361217 Lambda: 0.190840 Rho: 0.230769 Theta: 0.256039 Subst: NaN Alignment_0_0.9: 0.099415 Alignment_1_0.99: 0.088235 Alignment_2_0.999: 0.138462 Alignment_3_0.9999: 0.098592 Alignment_4_0.99999: 0.131579 Alignment_5_0.99999_3.0: 0.083333 Alignment_6_0.99999_2.5: 0.043478 Alignment_7_0.99999_2.0: 0.050847 Alignment_8_0.99999_1.5: 0.032258 Alignment_9_0.99999_1.0: 0.175182 S…
Report	LogLikelihood	-1624.8480521167126	R	0.7904996259146035	Lambda	0.023139851693342987	Mu	0.024606401940393773
Sample 37	Loglikelihood:	-1623.1627868457767
Sample 37	Alignment:	>1urva
Sample 37	Alignment:	-ELSEAERKAVQAMWARLYANSEDVGVAILVRFFVNFPSAKQYFSQFKHMEDPLEMERSP
Sample 37	Alignment:	QLRKHASR----VMGALNTVVE-NLHDPDKVSSVLALVGKAHALKHKVEPVYFKILSGVI
Sample 37	Alignment:	LEVVAEEFASDFPPETQRAWAKLRGLIYSHVTAAYKEVGW--
Sample 37	Alignment:	>1lh1
Sample 37	Alignment:	GALTESQAALVKSSWEEFNANIPKHTHRFFILVLEIAPAAKDLFSFLKGTSEVPQ--NNP
Sample 37	Alignment:	ELQAHAGKVFKLVYEA---AIQLEVTGVVVTDATLKNLGSVHVSKGVADAHFP-VVKEAI
Sample 37	Alignment:	LKTIKEVVGAKWSEELNSAWTIAYDELAIVIKKEMDDAA---
Sample 37	Alignment:	>2mm1
Sample 37	Alignment:	-GLSDGEWQLVLNVWGKVEADIPGHGQEVLIRLFKGHPETLEKFDRFKHLKSEDEMKASE
Sample 37	Alignment:	DLKKHGAT----VLTALGGI----LKKKGHHEAEIKPLAQSHATKHKIPVKYLEFISEAI
Sample 37	Alignment:	IQVLQSKHPGDFGADAQGAMNKALELFRKDMASNYKELGFQG
Sample 37	Alignment:	>2hhba
Sample 37	Alignment:	-VLSPADKTNVKAAWGKVGAHAGEYGAEALERMFLSFPTTKTYFPHFDLSHG------SA
Sample 37	Alignment:	QVKGHGKK----VADALTNA----VAHVDDMPNALSALSDLHAHKLRVDPVNFKLLSHCL
Sample 37	Alignment:	LVTLAAHLPAEFTPAVHASLDKFLASVSTVLTSKY----R--
Sample 37	Tree:	(1lh1:1.381377964355814,((2hhba:0.9489294542061446,2mm1:0.8146351732248953)[4]:0.2741413998167852,1urva:0.4703939616326394)[5]:0.7458761215218093)[6];
Acceptance rates: R: 0.369004 Lambda: 0.187970 Rho: 0.223881 Theta: 0.260465 Subst: NaN Alignment_0_0.9: 0.098266 Alignment_1_0.99: 0.086957 Alignment_2_0.999: 0.136364 Alignment_3_0.9999: 0.098592 Alignment_4_0.99999: 0.131387 Alignment_5_0.99999_3.0: 0.080000 Alignment_6_0.99999_2.5: 0.042857 Alignment_7_0.99999_2.0: 0.050847 Alignment_8_0.99999_1.5: 0.030769 Alignment_9_0.99999_1.0: 0.166667 S…
Report	LogLikelihood	-1623.1627868457767	R	0.6737892817296257	Lambda	0.02354836563956707	Mu	0.02419788799416969
Sample 38	Loglikelihood:	-1636.8559597763028
Sample 38	Alignment:	>1urva
Sample 38	Alignment:	-ELSEAERKAVQAMWARLYANSEDVGVAILVRFFVNFPSAKQYFSQFKHMEDPLEMERSP
Sample 38	Alignment:	QLRKHASR----VMGALNTVVE-NLHD---PDKVSSVLALVGKAHALKHKVEPVYFKILS
Sample 38	Alignment:	GVILEVVAEEFASDFPPETQRAWAKLRGLIYSHVTAAYKEVGW--
Sample 38	Alignment:	>1lh1
Sample 38	Alignment:	GALTESQAALVKSSWEEFNANIPKHTHRFFILVLEIAPAAKDLFSFLKGTSEVPQ--NNP
Sample 38	Alignment:	ELQAHAGKVFKLVYEA---AIQLEVTGVVVT---DATLKNLGSVHVSKGVADAHFP-VVK
Sample 38	Alignment:	EAILKTIKEVVGAKWSEELNSAWTIAYDELAIVIKKEMDDAA---
Sample 38	Alignment:	>2mm1
Sample 38	Alignment:	-GLSDGEWQLVLNVWGKVEADIPGHGQEVLIRLFKGHPETLEKFDRFKHLKSEDEMKASE
Sample 38	Alignment:	DLKKHGAT----VLTALGGI----LKK---KGHHEAEIKPLAQSHATKHKIPVKYLEFIS
Sample 38	Alignment:	EAIIQVLQSKHPGDFGADAQGAMNKALELFRKDMASNYKELGFQG
Sample 38	Alignment:	>2hhba
Sample 38	Alignment:	-VLSPADKTNVKAAWGKVGAHAGEYGAEALERMFLSFPTTKTYFPHFDLSHGSAQVK---
Sample 38	Alignment:	---GHGKK----VADALTNA----VAH---VDDMPNALSALSDLHAHKLRVDPVNFKLLS
Sample 38	Alignment:	HCLLVTLAAHLPAEFTPAVHASLDKFLASVSTVLTSKY----R--
Sample 38	Tree:	(1lh1:1.2102838259816104,((2hhba:0.8395057469561924,2mm1:0.9527460837179917)[4]:0.24385154011171323,1urva:0.404165928963287)[5]:0.4757748095391414)[6];
Acceptance rates: R: 0.372263 Lambda: 0.189781 Rho: 0.216981 Theta: 0.258065 Subst: NaN Alignment_0_0.9: 0.095506 Alignment_1_0.99: 0.086957 Alignment_2_0.999: 0.132353 Alignment_3_0.9999: 0.094595 Alignment_4_0.99999: 0.128571 Alignment_5_0.99999_3.0: 0.078947 Alignment_6_0.99999_2.5: 0.055556 Alignment_7_0.99999_2.0: 0.049180 Alignment_8_0.99999_1.5: 0.028571 Alignment_9_0.99999_1.0: 0.166667 S…
Report	LogLikelihood	-1636.8559597763028	R	0.7014919160393782	Lambda	0.05000128542826873	Mu	0.051613012314881634
Sample 39	Loglikelihood:	-1639.1374341904757
Sample 39	Alignment:	>1urva
Sample 39	Alignment:	-ELSEAERKAVQAMWARLYANSEDVGVAILVRFFVNFPSAKQYFSQFKHMEDPLEMERSP
Sample 39	Alignment:	QLRKHASR----VMGALNTVVE-NLHD---PDKVSSVLALVGKAHALKHKVEPVYFKILS
Sample 39	Alignment:	GVILEVVAEEFASDFPPETQRAWAKLRGLIYSHVTAAYKEVGW--
Sample 39	Alignment:	>1lh1
Sample 39	Alignment:	GALTESQAALVKSSWEEFNANIPKHTHRFFILVLEIAPAAKDLFSFLKGTSEVPQ--NNP
Sample 39	Alignment:	ELQAHAGKVFKLVYE---AAIQLEVTGVVVT---DATLKNLGSVHVSKGVADAHFPVV-K
Sample 39	Alignment:	EAILKTIKEVVGAKWSEELNSAWTIAYDELAIVIKKEMDDAA---
Sample 39	Alignment:	>2mm1
Sample 39	Alignment:	-GLSDGEWQLVLNVWGKVEADIPGHGQEVLIRLFKGHPETLEKFDRFKHLKSEDEMKASE
Sample 39	Alignment:	DLKKHGAT----VLT---ALGG-ILKK---KGHHEAEIKPLAQSHATKHKIPVKYLEFIS
Sample 39	Alignment:	EAIIQVLQSKHPGDFGADAQGAMNKALELFRKDMASNYKELGFQG
Sample 39	Alignment:	>2hhba
Sample 39	Alignment:	-VLSPADKTNVKAAWGKVGAHAGEYGAEALERMFLSFPTTKTYFPHFDLSHGSA------
Sample 39	Alignment:	QVKGHGKK----VAD---ALTN-AVAH---VDDMPNALSALSDLHAHKLRVDPVNFKLLS
Sample 39	Alignment:	HCLLVTLAAHLPAEFTPAVHASLDKFLASVSTVLTSKY----R--
Sample 39	Tree:	(1lh1:1.1194788252129593,((2hhba:0.7811990214413037,1urva:0.4710089613171189)[4]:0.2832166873988733,2mm1:1.10686129992995)[5]:0.42409486313299855)[6];
Acceptance rates: R: 0.365248 Lambda: 0.195804 Rho: 0.227907 Theta: 0.261261 Subst: NaN Alignment_0_0.9: 0.098361 Alignment_1_0.99: 0.084507 Alignment_2_0.999: 0.128571 Alignment_3_0.9999: 0.103896 Alignment_4_0.99999: 0.125000 Alignment_5_0.99999_3.0: 0.076923 Alignment_6_0.99999_2.5: 0.054795 Alignment_7_0.99999_2.0: 0.047619 Alignment_8_0.99999_1.5: 0.028571 Alignment_9_0.99999_1.0: 0.169935 S…
Report	LogLikelihood	-1639.1374341904757	R	0.8025395215431292	Lambda	0.074978377178517	Mu	0.0826634688767509
Sample 40	Loglikelihood:	-1637.564698890464
Sample 40	Alignment:	>1urva
Sample 40	Alignment:	-ELSEAERKAVQAMWARLYANSEDVGVAILVRFFVNFPSAKQYFSQFKHMEDPLEMERSP
Sample 40	Alignment:	QLRKHASR----VMGALNTVVE-NLHD---PDKVSSVLALVGKAHALKHKVEPVYFKILS
Sample 40	Alignment:	GVILEVVAEEFASDFPPETQRAWAKLRGLIYSHVTAAYKEVGW--
Sample 40	Alignment:	>1lh1
Sample 40	Alignment:	GALTESQAALVKSSWEEFNANIPKHTHRFFILVLEIAPAAKDLFSFLKGTSEVPQ--NNP
Sample 40	Alignment:	ELQAHAGKVFKLVYE---AAIQLEVTGVVVT---DATLKNLGSVHVSKGVADAHFPVV-K
Sample 40	Alignment:	EAILKTIKEVVGAKWSEELNSAWTIAYDELAIVIKKEMDDAA---
Sample 40	Alignment:	>2mm1
Sample 40	Alignment:	-GLSDGEWQLVLNVWGKVEADIPGHGQEVLIRLFKGHPETLEKFDRFKHLKSEDEMKASE
Sample 40	Alignment:	DLKKHGAT----VLT---ALGG-ILKK---KGHHEAEIKPLAQSHATKHKIPVKYLEFIS
Sample 40	Alignment:	EAIIQVLQSKHPGDFGADAQGAMNKALELFRKDMASNYKELGFQG
Sample 40	Alignment:	>2hhba
Sample 40	Alignment:	-VLSPADKTNVKAAWGKVGAHAGEYGAEALERMFLSFPTTKTYFPHFDL------SHGSA
Sample 40	Alignment:	QVKGHGKK----VAD---ALTN-AVAH---VDDMPNALSALSDLHAHKLRVDPVNFKLLS
Sample 40	Alignment:	HCLLVTLAAHLPAEFTPAVHASLDKFLASVSTVLTSKY----R--
Sample 40	Tree:	(1lh1:1.0704185513428777,((1urva:0.4280470203822618,2mm1:0.856927677146436)[4]:0.057198204898224025,2hhba:0.9493466802117911)[5]:0.7958793721903357)[6];
Acceptance rates: R: 0.366197 Lambda: 0.195946 Rho: 0.225225 Theta: 0.261062 Subst: NaN Alignment_0_0.9: 0.100000 Alignment_1_0.99: 0.082192 Alignment_2_0.999: 0.123288 Alignment_3_0.9999: 0.102564 Alignment_4_0.99999: 0.124579 Alignment_5_0.99999_3.0: 0.074074 Alignment_6_0.99999_2.5: 0.053333 Alignment_7_0.99999_2.0: 0.045455 Alignment_8_0.99999_1.5: 0.041096 Alignment_9_0.99999_1.0: 0.166667 S…
Report	LogLikelihood	-1637.564698890464	R	0.6669413675786302	Lambda	0.04717712919867009	Mu	0.05120519693972744
Sample 41	Loglikelihood:	-1632.0409752666333
Sample 41	Alignment:	>1urva
Sample 41	Alignment:	-ELSEAERKAVQAMWARLYANSEDVGVAILVRFFVNFPSAKQYFSQFKHMEDPLEMERSP
Sample 41	Alignment:	QLRKHASR----VMGALNT-VVEN---LHDPDKVSSVLALVGKAHALKHKVEPVYFKILS
Sample 41	Alignment:	GVILEVVAEEFASDFPPETQRAWAKLRGLIYSHVTAAYKEVGW--
Sample 41	Alignment:	>1lh1
Sample 41	Alignment:	GALTESQAALVKSSWEEFNANIPKHTHRFFILVLEIAPAAKDLFSFLKGT--SEVPQNNP
Sample 41	Alignment:	ELQAHAGKVFKLVYEAAIQLEVTGVVVT---D---ATLKNLGSVHVSKGVADAHFP-VVK
Sample 41	Alignment:	EAILKTIKEVVGAKWSEELNSAWTIAYDELAIVIKKEMDDAA---
Sample 41	Alignment:	>2mm1
Sample 41	Alignment:	-GLSDGEWQLVLNVWGKVEADIPGHGQEVLIRLFKGHPETLEKFDRFKHLKSEDEMKASE
Sample 41	Alignment:	DLKKHGAT----VLTALGG-ILKK---KGHHE---AEIKPLAQSHATKHKIPVKYLEFIS
Sample 41	Alignment:	EAIIQVLQSKHPGDFGADAQGAMNKALELFRKDMASNYKELGFQG
Sample 41	Alignment:	>2hhba
Sample 41	Alignment:	-VLSPADKTNVKAAWGKVGAHAGEYGAEALERMFLSFPTTKTYFPHFDL------SHGSA
Sample 41	Alignment:	QVKGHGKK----VADALTN-AVAH---VDDMP---NALSALSDLHAHKLRVDPVNFKLLS
Sample 41	Alignment:	HCLLVTLAAHLPAEFTPAVHASLDKFLASVSTVLTSKY----R--
Sample 41	Tree:	(1lh1:1.1953032033600066,((2hhba:0.9746879743347148,1urva:0.36033223466079245)[4]:0.07803857841369721,2mm1:0.9056855558192932)[5]:1.16480300445158)[6];
Acceptance rates: R: 0.359589 Lambda: 0.193333 Rho: 0.225664 Theta: 0.266094 Subst: NaN Alignment_0_0.9: 0.104478 Alignment_1_0.99: 0.081081 Alignment_2_0.999: 0.121622 Alignment_3_0.9999: 0.098765 Alignment_4_0.99999: 0.127869 Alignment_5_0.99999_3.0: 0.072289 Alignment_6_0.99999_2.5: 0.051948 Alignment_7_0.99999_2.0: 0.044776 Alignment_8_0.99999_1.5: 0.040000 Alignment_9_0.99999_1.0: 0.163522 S…
Report	LogLikelihood	-1632.0409752666333	R	0.6461196886135342	Lambda	0.040265671378979635	Mu	0.04032861033541978
Sample 42	Loglikelihood:	-1631.3369005596865
Sample 42	Alignment:	>1urva
Sample 42	Alignment:	-ELSEAERKAVQAMWARLYANSEDVGVAILVRFFVNFPSAKQYFSQFKHMEDPLEMERSP
Sample 42	Alignment:	QLRKHASR----VMGALNT-VVEN---LHDPDKVSSVLALVGKAHALKHKVEPVYFKILS
Sample 42	Alignment:	GVILEVVAEEFASDFPPETQRAWAKLRGLIYSHVTAAYKEVGW--
Sample 42	Alignment:	>1lh1
Sample 42	Alignment:	GALTESQAALVKSSWEEFNANIPKHTHRFFILVLEIAPAAKDLFSFLKGT--SEVPQNNP
Sample 42	Alignment:	ELQAHAGKVFKLVYEAAIQLEVTGVVVT---D---ATLKNLGSVHVSKGVADAHFP-VVK
Sample 42	Alignment:	EAILKTIKEVVGAKWSEELNSAWTIAYDELAIVIKKEMDDAA---
Sample 42	Alignment:	>2mm1
Sample 42	Alignment:	-GLSDGEWQLVLNVWGKVEADIPGHGQEVLIRLFKGHPETLEKFDRFKHLKSEDEMKASE
Sample 42	Alignment:	DLKKHGAT----VLTALGG-ILKK---KGHHE---AEIKPLAQSHATKHKIPVKYLEFIS
Sample 42	Alignment:	EAIIQVLQSKHPGDFGADAQGAMNKALELFRKDMASNYKELGFQG
Sample 42	Alignment:	>2hhba
Sample 42	Alignment:	-VLSPADKTNVKAAWGKVGAHAGEYGAEALERMFLSFPTTKTYFPHFDL------SHGSA
Sample 42	Alignment:	QVKGHGKK----VADALTN-AVAH---VDDMP---NALSALSDLHAHKLRVDPVNFKLLS
Sample 42	Alignment:	HCLLVTLAAHLPAEFTPAVHASLDKFLASVSTVLTSKY----R--
Sample 42	Tree:	(1lh1:1.2334625685380254,((2hhba:0.8108855014071177,1urva:0.3341801035822476)[4]:0.3268696038536829,2mm1:0.9836019918625065)[5]:1.2019886683754923)[6];
Acceptance rates: R: 0.363333 Lambda: 0.189542 Rho: 0.232759 Theta: 0.265560 Subst: NaN Alignment_0_0.9: 0.108374 Alignment_1_0.99: 0.081081 Alignment_2_0.999: 0.116883 Alignment_3_0.9999: 0.098765 Alignment_4_0.99999: 0.124601 Alignment_5_0.99999_3.0: 0.070588 Alignment_6_0.99999_2.5: 0.051282 Alignment_7_0.99999_2.0: 0.044118 Alignment_8_0.99999_1.5: 0.037975 Alignment_9_0.99999_1.0: 0.158537 S…
Report	LogLikelihood	-1631.3369005596865	R	0.7559538996291385	Lambda	0.027550939551550364	Mu	0.02883955224604462
Sample 43	Loglikelihood:	-1626.7526995596195
Sample 43	Alignment:	>1urva
Sample 43	Alignment:	-ELSEAERKAVQAMWARLYANSEDVGVAILVRFFVNFPSAKQYFSQFKHMEDPLEMERSP
Sample 43	Alignment:	QLRKHASRVM----GALNT-VVEN---LHDPDKVSSVLALVGKAHALKHKVEPVYFKILS
Sample 43	Alignment:	GVILEVVAEEFASDFPPETQRAWAKLRGLIYSHVTAAYKEVGW--
Sample 43	Alignment:	>1lh1
Sample 43	Alignment:	GALTESQAALVKSSWEEFNANIPKHTHRFFILVLEIAPAAKDLFSFLKGTSEVPQNN--P
Sample 43	Alignment:	ELQAHAGKVFKLVYEAAIQLEVTGVVVT---D---ATLKNLGSVHVSKGVADAHFP-VVK
Sample 43	Alignment:	EAILKTIKEVVGAKWSEELNSAWTIAYDELAIVIKKEMDDAA---
Sample 43	Alignment:	>2mm1
Sample 43	Alignment:	-GLSDGEWQLVLNVWGKVEADIPGHGQEVLIRLFKGHPETLEKFDRFKHLKSEDEMKASE
Sample 43	Alignment:	DLKKHGATVL----TALGG-ILKK---KGHHE---AEIKPLAQSHATKHKIPVKYLEFIS
Sample 43	Alignment:	EAIIQVLQSKHPGDFGADAQGAMNKALELFRKDMASNYKELGFQG
Sample 43	Alignment:	>2hhba
Sample 43	Alignment:	-VLSPADKTNVKAAWGKVGAHAGEYGAEALERMFLSFPTTKTYFPHFDL------SHGSA
Sample 43	Alignment:	QVKGHGKKVA----DALTN-AVAH---VDDMP---NALSALSDLHAHKLRVDPVNFKLLS
Sample 43	Alignment:	HCLLVTLAAHLPAEFTPAVHASLDKFLASVSTVLTSKY----R--
Sample 43	Tree:	(1lh1:1.0045425887084876,((2hhba:0.9794050318439802,1urva:0.3341801035822476)[4]:0.20530793349570486,2mm1:0.9351038190857786)[5]:0.9034778312980791)[6];
Acceptance rates: R: 0.376623 Lambda: 0.187097 Rho: 0.232068 Theta: 0.268293 Subst: NaN Alignment_0_0.9: 0.111111 Alignment_1_0.99: 0.080000 Alignment_2_0.999: 0.113924 Alignment_3_0.9999: 0.105882 Alignment_4_0.99999: 0.125392 Alignment_5_0.99999_3.0: 0.068182 Alignment_6_0.99999_2.5: 0.050633 Alignment_7_0.99999_2.0: 0.043478 Alignment_8_0.99999_1.5: 0.037037 Alignment_9_0.99999_1.0: 0.160714 S…
Report	LogLikelihood	-1626.7526995596195	R	0.674924701251163	Lambda	0.021417539314572694	Mu	0.022304073413365953
Sample 44	Loglikelihood:	-1627.6531012029322
Sample 44	Alignment:	>1urva
Sample 44	Alignment:	-ELSEAERKAVQAMWARLYANSEDVGVAILVRFFVNFPSAKQYFSQFKHMEDPLEMERSP
Sample 44	Alignment:	QLRKHASRVMG----ALNT-VVEN---LHDPDKVSSVLALVGKAHALKHKVEPVYFKILS
Sample 44	Alignment:	GVILEVVAEEFASDFPPETQRAWAKLRGLIYSHVTAAYKEVGW--
Sample 44	Alignment:	>1lh1
Sample 44	Alignment:	GALTESQAALVKSSWEEFNANIPKHTHRFFILVLEIAPAAKDLFSFLKGTSEV--PQNNP
Sample 44	Alignment:	ELQAHAGKVFKLVYEAAIQLEVTGVVVT---D---ATLKNLGSVHVSKGVADAHFP-VVK
Sample 44	Alignment:	EAILKTIKEVVGAKWSEELNSAWTIAYDELAIVIKKEMDDAA---
Sample 44	Alignment:	>2mm1
Sample 44	Alignment:	-GLSDGEWQLVLNVWGKVEADIPGHGQEVLIRLFKGHPETLEKFDRFKHLKSEDEMKASE
Sample 44	Alignment:	DLKKHGATVLT----ALGG-ILKK---KGHHE---AEIKPLAQSHATKHKIPVKYLEFIS
Sample 44	Alignment:	EAIIQVLQSKHPGDFGADAQGAMNKALELFRKDMASNYKELGFQG
Sample 44	Alignment:	>2hhba
Sample 44	Alignment:	-VLSPADKTNVKAAWGKVGAHAGEYGAEALERMFLSFPTTKTYFPHFDL------SHGSA
Sample 44	Alignment:	QVKGHGKKVAD----ALTN-AVAH---VDDMP---NALSALSDLHAHKLRVDPVNFKLLS
Sample 44	Alignment:	HCLLVTLAAHLPAEFTPAVHASLDKFLASVSTVLTSKY----R--
Sample 44	Tree:	(1lh1:1.1202857911064523,((2mm1:1.2179163420251011,2hhba:0.9985997967692704)[4]:0.04229541455407185,1urva:0.5768924340913039)[5]:1.0089429383717792)[6];
Acceptance rates: R: 0.372611 Lambda: 0.182390 Rho: 0.235537 Theta: 0.264000 Subst: NaN Alignment_0_0.9: 0.110048 Alignment_1_0.99: 0.078947 Alignment_2_0.999: 0.108434 Alignment_3_0.9999: 0.104651 Alignment_4_0.99999: 0.125382 Alignment_5_0.99999_3.0: 0.077778 Alignment_6_0.99999_2.5: 0.050633 Alignment_7_0.99999_2.0: 0.042857 Alignment_8_0.99999_1.5: 0.035714 Alignment_9_0.99999_1.0: 0.157895 S…
Report	LogLikelihood	-1627.6531012029322	R	0.749069466220778	Lambda	0.036763567971560995	Mu	0.03828531872552911
Sample 45	Loglikelihood:	-1609.6717134657667
Sample 45	Alignment:	>1urva
Sample 45	Alignment:	-ELSEAERKAVQAMWARLYANSEDVGVAILVRFFVNFPSAKQYFSQFKHMEDPLEMERSP
Sample 45	Alignment:	QLRKHASRVMG-----ALNTVVENLHDPDKVSSVLALVGKAHALKHKVEPVYFKILSGVI
Sample 45	Alignment:	LEVVAEEFASDFPPETQRAWAKLRGLIYSHVTAAYKEVGW--
Sample 45	Alignment:	>1lh1
Sample 45	Alignment:	GALTESQAALVKSSWEEFNANIPKHTHRFFILVLEIAPAAKDLFSFLKGT--SEVPQNNP
Sample 45	Alignment:	ELQAHAGKVFKLVYEAAIQLEVTGVVVTD---ATLKNLGSVHVSKGVADAHFP-VVKEAI
Sample 45	Alignment:	LKTIKEVVGAKWSEELNSAWTIAYDELAIVIKKEMDDAA---
Sample 45	Alignment:	>2mm1
Sample 45	Alignment:	-GLSDGEWQLVLNVWGKVEADIPGHGQEVLIRLFKGHPETLEKFDRFKHLKSEDEMKASE
Sample 45	Alignment:	DLKKHGATVLT-----ALGGILKKKGHHE---AEIKPLAQSHATKHKIPVKYLEFISEAI
Sample 45	Alignment:	IQVLQSKHPGDFGADAQGAMNKALELFRKDMASNYKELGFQG
Sample 45	Alignment:	>2hhba
Sample 45	Alignment:	-VLSPADKTNVKAAWGKVGAHAGEYGAEALERMFLSFPTTKTYFPHFDL------SHGSA
Sample 45	Alignment:	QVKGHGKKVAD-----ALTNAVAHVDDMP---NALSALSDLHAHKLRVDPVNFKLLSHCL
Sample 45	Alignment:	LVTLAAHLPAEFTPAVHASLDKFLASVSTVLTSKY----R--
Sample 45	Tree:	(1lh1:0.33149678419821316,((2hhba:1.0019624838535008,1urva:0.4724703454193664)[4]:0.04750722946222263,2mm1:0.958169428059625)[5]:1.0620242612216102)[6];
Acceptance rates: R: 0.376176 Lambda: 0.185185 Rho: 0.231707 Theta: 0.265625 Subst: NaN Alignment_0_0.9: 0.108491 Alignment_1_0.99: 0.077922 Alignment_2_0.999: 0.108434 Alignment_3_0.9999: 0.102273 Alignment_4_0.99999: 0.129129 Alignment_5_0.99999_3.0: 0.076087 Alignment_6_0.99999_2.5: 0.049383 Alignment_7_0.99999_2.0: 0.042254 Alignment_8_0.99999_1.5: 0.034884 Alignment_9_0.99999_1.0: 0.154286 S…
Report	LogLikelihood	-1609.6717134657667	R	0.831064230509336	Lambda	0.03777459860984122	Mu	0.03930154478912836
Sample 46	Loglikelihood:	-1610.5733213860815
Sample 46	Alignment:	>1urva
Sample 46	Alignment:	-ELSEAERKAVQAMWARLYANSEDVGVAILVRFFVNFPSAKQYFSQFKHMEDPLEMERSP
Sample 46	Alignment:	QLRKHASRVMG-----ALNTVVENLHDPDKVSSVLALVGKAHALKHKVEPVYFKILSGVI
Sample 46	Alignment:	LEVVAEEFASDFPPETQRAWAKLRGLIYSHVTAAYKEVGW--
Sample 46	Alignment:	>1lh1
Sample 46	Alignment:	GALTESQAALVKSSWEEFNANIPKHTHRFFILVLEIAPAAKDLFSFLKGT--SEVPQNNP
Sample 46	Alignment:	ELQAHAGKVFKLVYEAAIQLEVTGVVVTD---ATLKNLGSVHVSKGVADAHFP-VVKEAI
Sample 46	Alignment:	LKTIKEVVGAKWSEELNSAWTIAYDELAIVIKKEMDDAA---
Sample 46	Alignment:	>2mm1
Sample 46	Alignment:	-GLSDGEWQLVLNVWGKVEADIPGHGQEVLIRLFKGHPETLEKFDRFKHLKSEDEMKASE
Sample 46	Alignment:	DLKKHGATVLT-----ALGGILKKKGHHE---AEIKPLAQSHATKHKIPVKYLEFISEAI
Sample 46	Alignment:	IQVLQSKHPGDFGADAQGAMNKALELFRKDMASNYKELGFQG
Sample 46	Alignment:	>2hhba
Sample 46	Alignment:	-VLSPADKTNVKAAWGKVGAHAGEYGAEALERMFLSFPTTKTYFPHFDLS------HGSA
Sample 46	Alignment:	QVKGHGKKVAD-----ALTNAVAHVDDMP---NALSALSDLHAHKLRVDPVNFKLLSHCL
Sample 46	Alignment:	LVTLAAHLPAEFTPAVHASLDKFLASVSTVLTSKYR------
Sample 46	Tree:	(1lh1:0.6618839425206616,((2mm1:1.0155496562283735,1urva:0.6030585328294924)[4]:0.26663361524505,2hhba:1.0556977895333577)[5]:1.0333923482663545)[6];
Acceptance rates: R: 0.373457 Lambda: 0.177515 Rho: 0.233871 Theta: 0.266409 Subst: NaN Alignment_0_0.9: 0.106481 Alignment_1_0.99: 0.075000 Alignment_2_0.999: 0.101124 Alignment_3_0.9999: 0.098901 Alignment_4_0.99999: 0.126844 Alignment_5_0.99999_3.0: 0.084211 Alignment_6_0.99999_2.5: 0.048780 Alignment_7_0.99999_2.0: 0.040000 Alignment_8_0.99999_1.5: 0.033708 Alignment_9_0.99999_1.0: 0.153409 S…
Report	LogLikelihood	-1610.5733213860815	R	0.8257478607451569	Lambda	0.023502436359929373	Mu	0.02724169381016936
Sample 47	Loglikelihood:	-1605.127145409633
Sample 47	Alignment:	>1urva
Sample 47	Alignment:	-ELSEAERKAVQAMWARLYANSEDVGVAILVRFFVNFPSAKQYFSQFKHMEDPLEMERSP
Sample 47	Alignment:	QLRKHASRVM-----GALNTVVENLHDPDKVSSVLALVGKAHALKHKVEPVYFKILSGVI
Sample 47	Alignment:	LEVVAEEFASDFPPETQRAWAKLRGLIYSHVTAAYKEVGW--
Sample 47	Alignment:	>1lh1
Sample 47	Alignment:	GALTESQAALVKSSWEEFNANIPKHTHRFFILVLEIAPAAKDLFSFLKG--TSEVPQNNP
Sample 47	Alignment:	ELQAHAGKVFKLVYEAAIQLEVTGVVVTD---ATLKNLGSVHVSK-GVADAHFPVVKEAI
Sample 47	Alignment:	LKTIKEVVGAKWSEELNSAWTIAYDELAIVIKKEMDDAA---
Sample 47	Alignment:	>2mm1
Sample 47	Alignment:	-GLSDGEWQLVLNVWGKVEADIPGHGQEVLIRLFKGHPETLEKFDRFKHLKSEDEMKASE
Sample 47	Alignment:	DLKKHGATVL-----TALGGILKKKGHHE---AEIKPLAQSHATKHKIPVKYLEFISEAI
Sample 47	Alignment:	IQVLQSKHPGDFGADAQGAMNKALELFRKDMASNYKELGFQG
Sample 47	Alignment:	>2hhba
Sample 47	Alignment:	-VLSPADKTNVKAAWGKVGAHAGEYGAEALERMFLSFPTTKTYFPHFDLS------HGSA
Sample 47	Alignment:	QVKGHGKKVA-----DALTNAVAHVDDMP---NALSALSDLHAHKLRVDPVNFKLLSHCL
Sample 47	Alignment:	LVTLAAHLPAEFTPAVHASLDKFLASVSTVLTSKYR------
Sample 47	Tree:	(1lh1:0.6374143194758084,((2mm1:1.0401332948380424,2hhba:1.1195378674058953)[4]:0.10996018050923761,1urva:0.73256946105015)[5]:0.8534069463952993)[6];
Acceptance rates: R: 0.370031 Lambda: 0.176471 Rho: 0.234375 Theta: 0.268939 Subst: NaN Alignment_0_0.9: 0.103604 Alignment_1_0.99: 0.085366 Alignment_2_0.999: 0.098901 Alignment_3_0.9999: 0.097826 Alignment_4_0.99999: 0.131429 Alignment_5_0.99999_3.0: 0.080808 Alignment_6_0.99999_2.5: 0.047619 Alignment_7_0.99999_2.0: 0.038462 Alignment_8_0.99999_1.5: 0.033333 Alignment_9_0.99999_1.0: 0.150838 S…
Report	LogLikelihood	-1605.127145409633	R	0.8257478607451569	Lambda	0.0378664154550402	Mu	0.0430413803643266
Sample 48	Loglikelihood:	-1603.3063864980136
Sample 48	Alignment:	>1urva
Sample 48	Alignment:	-ELSEAERKAVQAMWARLYANSEDVGVAILVRFFVNFPSAKQYFSQFKHMEDPLEMERSP
Sample 48	Alignment:	QLRKHASRVM-----GALNTVVENLHDPDKVSSVLALVGKAHALKHKVEPVYFKILSGVI
Sample 48	Alignment:	LEVVAEEFASDFPPETQRAWAKLRGLIYSHVTAAYKEVGW--
Sample 48	Alignment:	>1lh1
Sample 48	Alignment:	GALTESQAALVKSSWEEFNANIPKHTHRFFILVLEIAPAAKDLFSFLKG--TSEVPQNNP
Sample 48	Alignment:	ELQAHAGKVFKLVYEAAIQLEVTGVVVTD---ATLKNLGSVHVSK-GVADAHFPVVKEAI
Sample 48	Alignment:	LKTIKEVVGAKWSEELNSAWTIAYDELAIVIKKEMDDAA---
Sample 48	Alignment:	>2mm1
Sample 48	Alignment:	-GLSDGEWQLVLNVWGKVEADIPGHGQEVLIRLFKGHPETLEKFDRFKHLKSEDEMKASE
Sample 48	Alignment:	DLKKHGATVL-----TALGGILKKKGHHE---AEIKPLAQSHATKHKIPVKYLEFISEAI
Sample 48	Alignment:	IQVLQSKHPGDFGADAQGAMNKALELFRKDMASNYKELGFQG
Sample 48	Alignment:	>2hhba
Sample 48	Alignment:	-VLSPADKTNVKAAWGKVGAHAGEYGAEALERMFLSFPTTKTYFPHFDLS------HGSA
Sample 48	Alignment:	QVKGHGKKVA-----DALTNAVAHVDDMP---NALSALSDLHAHKLRVDPVNFKLLSHCL
Sample 48	Alignment:	LVTLAAHLPAEFTPAVHASLDKFLASVSTVLTSKYR------
Sample 48	Tree:	(1lh1:0.58045227057606,((2mm1:0.8676121538610133,2hhba:0.8839041004439057)[4]:0.13266095690916566,1urva:0.7086852706034867)[5]:0.7771428796389531)[6];
Acceptance rates: R: 0.367164 Lambda: 0.170455 Rho: 0.231939 Theta: 0.270677 Subst: NaN Alignment_0_0.9: 0.100437 Alignment_1_0.99: 0.083333 Alignment_2_0.999: 0.096774 Alignment_3_0.9999: 0.096774 Alignment_4_0.99999: 0.129213 Alignment_5_0.99999_3.0: 0.078431 Alignment_6_0.99999_2.5: 0.047059 Alignment_7_0.99999_2.0: 0.037975 Alignment_8_0.99999_1.5: 0.032609 Alignment_9_0.99999_1.0: 0.149171 S…
Report	LogLikelihood	-1603.3063864980136	R	0.7038628798664484	Lambda	0.030545818161765947	Mu	0.03137123309040382
Sample 49	Loglikelihood:	-1609.169897984847
Sample 49	Alignment:	>1urva
Sample 49	Alignment:	-ELSEAERKAVQAMWARLYANSEDVGVAILVRFFVNFPSAKQYFSQFKHMEDPLEMERSP
Sample 49	Alignment:	QLRKHASRVM-----GALNTVVENLHD-PDKVSSVLALVGKAHALKHKVEPVYFKILSGV
Sample 49	Alignment:	ILEVVAEEFASDFPPETQRAWAKLRGLIYSHVTAAYKEVGW--
Sample 49	Alignment:	>1lh1
Sample 49	Alignment:	GALTESQAALVKSSWEEFNANIPKHTHRFFILVLEIAPAAKDLFSFLKG--TSEVPQNNP
Sample 49	Alignment:	ELQAHAGKVFKLVYEAAIQLEVTGVVV-TD---ATLKNLGSVHVSKG-VADAHFPVVKEA
Sample 49	Alignment:	ILKTIKEVVGAKWSEELNSAWTIAYDELAIVIKKEMDDAA---
Sample 49	Alignment:	>2mm1
Sample 49	Alignment:	-GLSDGEWQLVLNVWGKVEADIPGHGQEVLIRLFKGHPETLEKFDRFKHLKSEDEMKASE
Sample 49	Alignment:	DLKKHGATVL-----TALGGILKKKGH-HE---AEIKPLAQSHATKHKIPVKYLEFISEA
Sample 49	Alignment:	IIQVLQSKHPGDFGADAQGAMNKALELFRKDMASNYKELGFQG
Sample 49	Alignment:	>2hhba
Sample 49	Alignment:	-VLSPADKTNVKAAWGKVGAHAGEYGAEALERMFLSFPTTKTYFPHFDLS------HGSA
Sample 49	Alignment:	QVKGHGKKVA-----DALTNAVAHVDDMPN----ALSALSDLHAHKLRVDPVNFKLLSHC
Sample 49	Alignment:	LLVTLAAHLPAEFTPAVHASLDKFLASVSTVLTSKYR------
Sample 49	Tree:	(1lh1:0.3696251052560643,((2mm1:0.9045147623779335,2hhba:1.0281480530790281)[4]:0.06033381743316213,1urva:0.6905456743711853)[5]:1.341624027337149)[6];
Acceptance rates: R: 0.367052 Lambda: 0.164835 Rho: 0.227612 Theta: 0.274074 Subst: NaN Alignment_0_0.9: 0.098291 Alignment_1_0.99: 0.094118 Alignment_2_0.999: 0.095745 Alignment_3_0.9999: 0.095745 Alignment_4_0.99999: 0.125683 Alignment_5_0.99999_3.0: 0.076923 Alignment_6_0.99999_2.5: 0.045455 Alignment_7_0.99999_2.0: 0.037037 Alignment_8_0.99999_1.5: 0.031915 Alignment_9_0.99999_1.0: 0.153846 S…
Report	LogLikelihood	-1609.169897984847	R	0.7210618076378267	Lambda	0.03038877751437812	Mu	0.03152827373779166
Sample 50	Loglikelihood:	-1611.3398264211646
Sample 50	Alignment:	>1urva
Sample 50	Alignment:	-ELSEAERKAVQAMWARLYANSEDVGVAILVRFFVNFPSAKQYFSQFKHMEDPLEMERSP
Sample 50	Alignment:	QLRKHASRVM-----GALNTVVENLHD-PDKVSSVLALVGKAHALKHKVEPVYFKILSGV
Sample 50	Alignment:	ILEVVAEEFASDFPPETQRAWAKLRGLIYSHVTAAYKEVGW--
Sample 50	Alignment:	>1lh1
Sample 50	Alignment:	GALTESQAALVKSSWEEFNANIPKHTHRFFILVLEIAPAAKDLFSFLKG--TSEVPQNNP
Sample 50	Alignment:	ELQAHAGKVFKLVYEAAIQLEVTGVVV-TD---ATLKNLGSVHVSK-GVADAHFPVVKEA
Sample 50	Alignment:	ILKTIKEVVGAKWSEELNSAWTIAYDELAIVIKKEMDDAA---
Sample 50	Alignment:	>2mm1
Sample 50	Alignment:	-GLSDGEWQLVLNVWGKVEADIPGHGQEVLIRLFKGHPETLEKFDRFKHLKSEDEMKASE
Sample 50	Alignment:	DLKKHGATVL-----TALGGILKKKGH-HE---AEIKPLAQSHATKHKIPVKYLEFISEA
Sample 50	Alignment:	IIQVLQSKHPGDFGADAQGAMNKALELFRKDMASNYKELGFQG
Sample 50	Alignment:	>2hhba
Sample 50	Alignment:	-VLSPADKTNVKAAWGKVGAHAGEYGAEALERMFLSFPTTKTYFPHFDLS------HGSA
Sample 50	Alignment:	QVKGHGKKVA-----DALTNAVAHVDDMPN----ALSALSDLHAHKLRVDPVNFKLLSHC
Sample 50	Alignment:	LLVTLAAHLPAEFTPAVHASLDKFLASVSTVLTSKYR------
Sample 50	Tree:	(1lh1:0.4154484833888806,((2mm1:1.0381742575301174,2hhba:1.171722421736137)[4]:0.07943112458258855,1urva:0.40118504299260427)[5]:1.558835412560201)[6];
Acceptance rates: R: 0.367232 Lambda: 0.163934 Rho: 0.220217 Theta: 0.267148 Subst: NaN Alignment_0_0.9: 0.096234 Alignment_1_0.99: 0.088889 Alignment_2_0.999: 0.104167 Alignment_3_0.9999: 0.104167 Alignment_4_0.99999: 0.126344 Alignment_5_0.99999_3.0: 0.074074 Alignment_6_0.99999_2.5: 0.044944 Alignment_7_0.99999_2.0: 0.036145 Alignment_8_0.99999_1.5: 0.031250 Alignment_9_0.99999_1.0: 0.153005 S…
Report	LogLikelihood	-1611.3398264211646	R	0.6539726848514216	Lambda	0.030388777514378112	Mu	0.03152827373779166
Sample 51	Loglikelihood:	-1608.5021182375692
Sample 51	Alignment:	>1urva
Sample 51	Alignment:	-ELSEAERKAVQAMWARLYANSEDVGVAILVRFFVNFPSAKQYFSQFKHMEDPLEMERSP
Sample 51	Alignment:	QLRKHASRVM-----GALNTVVENLHD-PDKVSSVLALVGKAHALKHKVEPVYFKILSGV
Sample 51	Alignment:	ILEVVAEEFASDFPPETQRAWAKLRGLIYSHVTAAYKEVGW--
Sample 51	Alignment:	>1lh1
Sample 51	Alignment:	GALTESQAALVKSSWEEFNANIPKHTHRFFILVLEIAPAAKDLFSFLK--GTSEVPQNNP
Sample 51	Alignment:	ELQAHAGKVFKLVYEAAIQLEVTGVVV-TD---ATLKNLGSVHVSKGVAD-AHFPVVKEA
Sample 51	Alignment:	ILKTIKEVVGAKWSEELNSAWTIAYDELAIVIKKEMDDAA---
Sample 51	Alignment:	>2mm1
Sample 51	Alignment:	-GLSDGEWQLVLNVWGKVEADIPGHGQEVLIRLFKGHPETLEKFDRFKHLKSEDEMKASE
Sample 51	Alignment:	DLKKHGATVL-----TALGGILKKKGH-HE---AEIKPLAQSHATKHKIPVKYLEFISEA
Sample 51	Alignment:	IIQVLQSKHPGDFGADAQGAMNKALELFRKDMASNYKELGFQG
Sample 51	Alignment:	>2hhba
Sample 51	Alignment:	-VLSPADKTNVKAAWGKVGAHAGEYGAEALERMFLSFPTTKTYFPHFDLS------HGSA
Sample 51	Alignment:	QVKGHGKKVA-----DALTNAVAHVDDMPN----ALSALSDLHAHKLRVDPVNFKLLSHC
Sample 51	Alignment:	LLVTLAAHLPAEFTPAVHASLDKFLASVSTVLTSKYR------
Sample 51	Tree:	(1lh1:0.3814698046318923,((1urva:0.5899072429059705,2hhba:0.9758798806232781)[4]:0.03766757697446366,2mm1:0.9482541601234112)[5]:1.0592972967114103)[6];
Acceptance rates: R: 0.362881 Lambda: 0.158730 Rho: 0.218310 Theta: 0.263889 Subst: NaN Alignment_0_0.9: 0.099174 Alignment_1_0.99: 0.086957 Alignment_2_0.999: 0.103093 Alignment_3_0.9999: 0.102041 Alignment_4_0.99999: 0.124668 Alignment_5_0.99999_3.0: 0.081081 Alignment_6_0.99999_2.5: 0.044944 Alignment_7_0.99999_2.0: 0.036145 Alignment_8_0.99999_1.5: 0.030303 Alignment_9_0.99999_1.0: 0.155080 S…
Report	LogLikelihood	-1608.5021182375692	R	0.7258048574414474	Lambda	0.021283944039746417	Mu	0.02155351294297724
Sample 52	Loglikelihood:	-1609.6349778345098
Sample 52	Alignment:	>1urva
Sample 52	Alignment:	-ELSEAERKAVQAMWARLYANSEDVGVAILVRFFVNFPSAKQYFSQFKHMEDPLEMERSP
Sample 52	Alignment:	QLRKHASRVM-----GALNTVVENLHD-PDKVSSVLALVGKAHALKHKVEPVYFKILSGV
Sample 52	Alignment:	ILEVVAEEFASDFPPETQRAWAKLRGLIYSHVTAAYKEVGW--
Sample 52	Alignment:	>1lh1
Sample 52	Alignment:	GALTESQAALVKSSWEEFNANIPKHTHRFFILVLEIAPAAKDLFSFLK--GTSEVPQNNP
Sample 52	Alignment:	ELQAHAGKVFKLVYEAAIQLEVTGVVV-TD---ATLKNLGSVHVSKGVAD-AHFPVVKEA
Sample 52	Alignment:	ILKTIKEVVGAKWSEELNSAWTIAYDELAIVIKKEMDDAA---
Sample 52	Alignment:	>2mm1
Sample 52	Alignment:	-GLSDGEWQLVLNVWGKVEADIPGHGQEVLIRLFKGHPETLEKFDRFKHLKSEDEMKASE
Sample 52	Alignment:	DLKKHGATVL-----TALGGILKKKGH-HE---AEIKPLAQSHATKHKIPVKYLEFISEA
Sample 52	Alignment:	IIQVLQSKHPGDFGADAQGAMNKALELFRKDMASNYKELGFQG
Sample 52	Alignment:	>2hhba
Sample 52	Alignment:	-VLSPADKTNVKAAWGKVGAHAGEYGAEALERMFLSFPTTKTYFPHF------DLSHGSA
Sample 52	Alignment:	QVKGHGKKVA-----DALTNAVAHVDDMPN----ALSALSDLHAHKLRVDPVNFKLLSHC
Sample 52	Alignment:	LLVTLAAHLPAEFTPAVHASLDKFLASVSTVLTSKYR------
Sample 52	Tree:	(1lh1:0.39884281075149347,((1urva:0.7015708927613571,2hhba:0.9533658930526876)[4]:0.13094637106934648,2mm1:0.9579814685790973)[5]:1.107540114871036)[6];
Acceptance rates: R: 0.366848 Lambda: 0.157895 Rho: 0.215278 Theta: 0.262976 Subst: NaN Alignment_0_0.9: 0.097166 Alignment_1_0.99: 0.086957 Alignment_2_0.999: 0.111111 Alignment_3_0.9999: 0.100000 Alignment_4_0.99999: 0.124675 Alignment_5_0.99999_3.0: 0.078947 Alignment_6_0.99999_2.5: 0.043478 Alignment_7_0.99999_2.0: 0.056818 Alignment_8_0.99999_1.5: 0.030303 Alignment_9_0.99999_1.0: 0.151832 S…
Report	LogLikelihood	-1609.6349778345098	R	0.6402757717458268	Lambda	0.02128394403974642	Mu	0.021553512942977235
Sample 53	Loglikelihood:	-1608.8062646309438
Sample 53	Alignment:	>1urva
Sample 53	Alignment:	-ELSEAERKAVQAMWARLYANSEDVGVAILVRFFVNFPSAKQYFSQFKHMEDPLEMERSP
Sample 53	Alignment:	QLRKHASRVM-----GALNTVVENLHD-PDKVSSVLALVGKAHALKHKVEPVYFKILSGV
Sample 53	Alignment:	ILEVVAEEFASDFPPETQRAWAKLRGLIYSHVTAAYKEVGW--
Sample 53	Alignment:	>1lh1
Sample 53	Alignment:	GALTESQAALVKSSWEEFNANIPKHTHRFFILVLEIAPAAKDLFSFLKGTSEVPQ--NNP
Sample 53	Alignment:	ELQAHAGKVFKLVYEAAIQLEVTGVVV-TD---ATLKNLGSVHVSKGVAD-AHFPVVKEA
Sample 53	Alignment:	ILKTIKEVVGAKWSEELNSAWTIAYDELAIVIKKEMDDAA---
Sample 53	Alignment:	>2mm1
Sample 53	Alignment:	-GLSDGEWQLVLNVWGKVEADIPGHGQEVLIRLFKGHPETLEKFDRFKHLKSEDEMKASE
Sample 53	Alignment:	DLKKHGATVL-----TALGGILKKKGH-HE---AEIKPLAQSHATKHKIPVKYLEFISEA
Sample 53	Alignment:	IIQVLQSKHPGDFGADAQGAMNKALELFRKDMASNYKELGFQG
Sample 53	Alignment:	>2hhba
Sample 53	Alignment:	-VLSPADKTNVKAAWGKVGAHAGEYGAEALERMFLSFPTTKTYFPHF------DLSHGSA
Sample 53	Alignment:	QVKGHGKKVA-----DALTNAVAHVDDMPN----ALSALSDLHAHKLRVDPVNFKLLSHC
Sample 53	Alignment:	LLVTLAAHLPAEFTPAVHASLDKFLASVSTVLTSKYR------
Sample 53	Tree:	(1lh1:0.3746931448967976,((1urva:0.5060858274579138,2hhba:0.8853417187534762)[4]:0.10086818183919632,2mm1:0.9909097055800753)[5]:1.0404793005005544)[6];
Acceptance rates: R: 0.366577 Lambda: 0.156250 Rho: 0.214765 Theta: 0.267559 Subst: NaN Alignment_0_0.9: 0.096774 Alignment_1_0.99: 0.094737 Alignment_2_0.999: 0.110000 Alignment_3_0.9999: 0.098039 Alignment_4_0.99999: 0.124682 Alignment_5_0.99999_3.0: 0.078261 Alignment_6_0.99999_2.5: 0.043478 Alignment_7_0.99999_2.0: 0.066667 Alignment_8_0.99999_1.5: 0.029703 Alignment_9_0.99999_1.0: 0.148718 S…
Report	LogLikelihood	-1608.8062646309438	R	0.7605926450683799	Lambda	0.037705447854995224	Mu	0.03814913061471994
Sample 54	Loglikelihood:	-1603.1276818927645
Sample 54	Alignment:	>1urva
Sample 54	Alignment:	-ELSEAERKAVQAMWARLYANSEDVGVAILVRFFVNFPSAKQYFSQFKHMEDPLEMERSP
Sample 54	Alignment:	QLRKHASRVM-----GALNTVVENLHDPDKVSSVLALVGKAHALKHKVEPVYFKILSGVI
Sample 54	Alignment:	LEVVAEEFASDFPPETQRAWAKLRGLIYSHVTAAYKEVGW--
Sample 54	Alignment:	>1lh1
Sample 54	Alignment:	GALTESQAALVKSSWEEFNANIPKHTHRFFILVLEIAPAAKDLFSFLKGTSEVPQ--NNP
Sample 54	Alignment:	ELQAHAGKVFKLVYEAAIQLEVTGVVVTD---ATLKNLGSVHVSKGVAD-AHFPVVKEAI
Sample 54	Alignment:	LKTIKEVVGAKWSEELNSAWTIAYDELAIVIKKEMDDAA---
Sample 54	Alignment:	>2mm1
Sample 54	Alignment:	-GLSDGEWQLVLNVWGKVEADIPGHGQEVLIRLFKGHPETLEKFDRFKHLKSEDEMKASE
Sample 54	Alignment:	DLKKHGATVL-----TALGGILKKKGHHE---AEIKPLAQSHATKHKIPVKYLEFISEAI
Sample 54	Alignment:	IQVLQSKHPGDFGADAQGAMNKALELFRKDMASNYKELGFQG
Sample 54	Alignment:	>2hhba
Sample 54	Alignment:	-VLSPADKTNVKAAWGKVGAHAGEYGAEALERMFLSFPTTKTYFPHF------DLSHGSA
Sample 54	Alignment:	QVKGHGKKVA-----DALTNAVAHVDDMP---NALSALSDLHAHKLRVDPVNFKLLSHCL
Sample 54	Alignment:	LVTLAAHLPAEFTPAVHASLDKFLASVSTVLTSKYR------
Sample 54	Tree:	(1lh1:0.8509787419588042,((2hhba:0.780303472091186,1urva:0.37561226186726715)[4]:0.2744148724302338,2mm1:0.8740053835031151)[5]:1.0991529636172934)[6];
Acceptance rates: R: 0.369792 Lambda: 0.153846 Rho: 0.216393 Theta: 0.267327 Subst: NaN Alignment_0_0.9: 0.095238 Alignment_1_0.99: 0.094737 Alignment_2_0.999: 0.108911 Alignment_3_0.9999: 0.104762 Alignment_4_0.99999: 0.122807 Alignment_5_0.99999_3.0: 0.078261 Alignment_6_0.99999_2.5: 0.042105 Alignment_7_0.99999_2.0: 0.065217 Alignment_8_0.99999_1.5: 0.029412 Alignment_9_0.99999_1.0: 0.145000 S…
Report	LogLikelihood	-1603.1276818927645	R	0.7828426703800379	Lambda	0.026703308488754688	Mu	0.02761664859146971
Sample 55	Loglikelihood:	-1603.8855968335522
Sample 55	Alignment:	>1urva
Sample 55	Alignment:	-ELSEAERKAVQAMWARLYANSEDVGVAILVRFFVNFPSAKQYFSQFKHMEDPLEMERSP
Sample 55	Alignment:	QLRKHASRVM-----GALNTVVENLHDPDKVSSVLALVGKAHALKHKVEPVYFKILSGVI
Sample 55	Alignment:	LEVVAEEFASDFPPETQRAWAKLRGLIYSHVTAAYKEVGW--
Sample 55	Alignment:	>1lh1
Sample 55	Alignment:	GALTESQAALVKSSWEEFNANIPKHTHRFFILVLEIAPAAKDLFSF--LKGTSEVPQNNP
Sample 55	Alignment:	ELQAHAGKVFKLVYEAAIQLEVTGVVVTD---ATLKNLGSVHVSK-GVADAHFPVVKEAI
Sample 55	Alignment:	LKTIKEVVGAKWSEELNSAWTIAYDELAIVIKKEMDDAA---
Sample 55	Alignment:	>2mm1
Sample 55	Alignment:	-GLSDGEWQLVLNVWGKVEADIPGHGQEVLIRLFKGHPETLEKFDRFKHLKSEDEMKASE
Sample 55	Alignment:	DLKKHGATVL-----TALGGILKKKGHHE---AEIKPLAQSHATKHKIPVKYLEFISEAI
Sample 55	Alignment:	IQVLQSKHPGDFGADAQGAMNKALELFRKDMASNYKELGFQG
Sample 55	Alignment:	>2hhba
Sample 55	Alignment:	-VLSPADKTNVKAAWGKVGAHAGEYGAEALERMFLSFPTTKTYFPHF------DLSHGSA
Sample 55	Alignment:	QVKGHGKKVA-----DALTNAVAHVDDMP---NALSALSDLHAHKLRVDPVNFKLLSHCL
Sample 55	Alignment:	LVTLAAHLPAEFTPAVHASLDKFLASVSTVLTSKYR------
Sample 55	Tree:	(1lh1:0.17951917527109013,((2mm1:0.9872721622415187,1urva:0.4685927265354942)[4]:0.0326710760228594,2hhba:1.3066369439632028)[5]:1.6319897936553156)[6];
Acceptance rates: R: 0.376590 Lambda: 0.152284 Rho: 0.219355 Theta: 0.266234 Subst: NaN Alignment_0_0.9: 0.097656 Alignment_1_0.99: 0.094737 Alignment_2_0.999: 0.108911 Alignment_3_0.9999: 0.102804 Alignment_4_0.99999: 0.124069 Alignment_5_0.99999_3.0: 0.076923 Alignment_6_0.99999_2.5: 0.041667 Alignment_7_0.99999_2.0: 0.060000 Alignment_8_0.99999_1.5: 0.028846 Alignment_9_0.99999_1.0: 0.147783 S…
Report	LogLikelihood	-1603.8855968335522	R	0.7062624257853697	Lambda	0.02737866510457684	Mu	0.02844502802203976
Sample 56	Loglikelihood:	-1602.9819511664027
Sample 56	Alignment:	>1urva
Sample 56	Alignment:	-ELSEAERKAVQAMWARLYANSEDVGVAILVRFFVNFPSAKQYFSQFKHMEDPLEMERSP
Sample 56	Alignment:	QLRKHASRVM-----GALNTVVENLHDPDKVSSVLALVGKAHALKHKVEPVYFKILSGVI
Sample 56	Alignment:	LEVVAEEFASDFPPETQRAWAKLRGLIYSHVTAAYKEVGW--
Sample 56	Alignment:	>1lh1
Sample 56	Alignment:	GALTESQAALVKSSWEEFNANIPKHTHRFFILVLEIAPAAKDLFSF--LKGTSEVPQNNP
Sample 56	Alignment:	ELQAHAGKVFKLVYEAAIQLEVTGVVVTD---ATLKNLGSVHVSK-GVADAHFPVVKEAI
Sample 56	Alignment:	LKTIKEVVGAKWSEELNSAWTIAYDELAIVIKKE-MDDAA--
Sample 56	Alignment:	>2mm1
Sample 56	Alignment:	-GLSDGEWQLVLNVWGKVEADIPGHGQEVLIRLFKGHPETLEKFDRFKHLKSEDEMKASE
Sample 56	Alignment:	DLKKHGATVL-----TALGGILKKKGHHE---AEIKPLAQSHATKHKIPVKYLEFISEAI
Sample 56	Alignment:	IQVLQSKHPGDFGADAQGAMNKALELFRKDMASNYKELGFQG
Sample 56	Alignment:	>2hhba
Sample 56	Alignment:	-VLSPADKTNVKAAWGKVGAHAGEYGAEALERMFLSFPTTKTYFPHF------DLSHGSA
Sample 56	Alignment:	QVKGHGKKVA-----DALTNAVAHVDDMP---NALSALSDLHAHKLRVDPVNFKLLSHCL
Sample 56	Alignment:	LVTLAAHLPAEFTPAVHASLDKFLASVSTVLTSKYR------
Sample 56	Tree:	(1lh1:0.15956527355315428,((1urva:0.6436190944122462,2hhba:0.9208725131086539)[4]:0.14870998311764083,2mm1:0.9092478456850275)[5]:1.4505909882179737)[6];
Acceptance rates: R: 0.378109 Lambda: 0.150000 Rho: 0.219048 Theta: 0.263666 Subst: NaN Alignment_0_0.9: 0.095785 Alignment_1_0.99: 0.091837 Alignment_2_0.999: 0.107843 Alignment_3_0.9999: 0.101852 Alignment_4_0.99999: 0.124088 Alignment_5_0.99999_3.0: 0.083333 Alignment_6_0.99999_2.5: 0.041667 Alignment_7_0.99999_2.0: 0.059406 Alignment_8_0.99999_1.5: 0.028571 Alignment_9_0.99999_1.0: 0.144928 S…
Report	LogLikelihood	-1602.9819511664027	R	0.6818076811191628	Lambda	0.0212242320623658	Mu	0.022050887925114605
Sample 57	Loglikelihood:	-1605.403593196587
Sample 57	Alignment:	>1urva
Sample 57	Alignment:	-ELSEAERKAVQAMWARLYANSEDVGVAILVRFFVNFPSAKQYFSQFKHMEDPLEMERSP
Sample 57	Alignment:	QLRKHASRVMGALNTVVENLH-----DPDKVSSVLALVGKAHALKHKVEPVYFKILSGVI
Sample 57	Alignment:	LEVVAEEFASDFPPETQRAWAKLRGLIYSHVTAAYKEVGW--
Sample 57	Alignment:	>1lh1
Sample 57	Alignment:	GALTESQAALVKSSWEEFNANIPKHTHRFFILVLEIAPAAKDLFS--FLKGTSEVPQNNP
Sample 57	Alignment:	ELQAHAGKVFKLVYEAAIQLEVTGVVVTD---ATLKNLGSVHVSKGVADA-HFPVVKEAI
Sample 57	Alignment:	LKTIKEVVGAKWSEELNSAWTIAYDELAIVIKKE-MDDAA--
Sample 57	Alignment:	>2mm1
Sample 57	Alignment:	-GLSDGEWQLVLNVWGKVEADIPGHGQEVLIRLFKGHPETLEKFDRFKHLKSEDEMKASE
Sample 57	Alignment:	DLKKHGATVLTALGGILKKKG-----HHE---AEIKPLAQSHATKHKIPVKYLEFISEAI
Sample 57	Alignment:	IQVLQSKHPGDFGADAQGAMNKALELFRKDMASNYKELGFQG
Sample 57	Alignment:	>2hhba
Sample 57	Alignment:	-VLSPADKTNVKAAWGKVGAHAGEYGAEALERMFLSFPTTKTYFPHF------DLSHGSA
Sample 57	Alignment:	QVKGHGKKVADALTNAVAHVD-----DMP---NALSALSDLHAHKLRVDPVNFKLLSHCL
Sample 57	Alignment:	LVTLAAHLPAEFTPAVHASLDKFLASVSTVLTSKYR------
Sample 57	Tree:	(1lh1:0.17839720924351032,((1urva:0.6045754740949163,2mm1:1.1637086390499753)[4]:0.06168917917231198,2hhba:0.9138987380660595)[5]:1.6798404266839064)[6];
Acceptance rates: R: 0.374696 Lambda: 0.147059 Rho: 0.214953 Theta: 0.258675 Subst: NaN Alignment_0_0.9: 0.097744 Alignment_1_0.99: 0.088235 Alignment_2_0.999: 0.105769 Alignment_3_0.9999: 0.100000 Alignment_4_0.99999: 0.124706 Alignment_5_0.99999_3.0: 0.081967 Alignment_6_0.99999_2.5: 0.041237 Alignment_7_0.99999_2.0: 0.058252 Alignment_8_0.99999_1.5: 0.028302 Alignment_9_0.99999_1.0: 0.143541 S…
Report	LogLikelihood	-1605.403593196587	R	0.6937127752388076	Lambda	0.0212242320623658	Mu	0.022050887925114605
Sample 58	Loglikelihood:	-1607.8011664722235
Sample 58	Alignment:	>1urva
Sample 58	Alignment:	-ELSEAERKAVQAMWARLYANSEDVGVAILVRFFVNFPSAKQYFSQFKHMEDPLEMERSP
Sample 58	Alignment:	QLRKHASRVMGALNTVVENLH-----DPDKVSSVLALVGKAHALKHKVEPVYFKILSGVI
Sample 58	Alignment:	LEVVAEEFASDFPPETQRAWAKLRGLIYSHVTAAYKEVGW--
Sample 58	Alignment:	>1lh1
Sample 58	Alignment:	GALTESQAALVKSSWEEFNANIPKHTHRFFILVLEIAPAAKDLFS--FLKGTSEVPQNNP
Sample 58	Alignment:	ELQAHAGKVFKLVYEAAIQLEVTGVVVTD---ATLKNLGSVHVSKGVADA-HFPVVKEAI
Sample 58	Alignment:	LKTIKEVVGAKWSEELNSAWTIAYDELAIVIKKE-MDDAA--
Sample 58	Alignment:	>2mm1
Sample 58	Alignment:	-GLSDGEWQLVLNVWGKVEADIPGHGQEVLIRLFKGHPETLEKFDRFKHLKSEDEMKASE
Sample 58	Alignment:	DLKKHGATVLTALGGILKKKG-----HHE---AEIKPLAQSHATKHKIPVKYLEFISEAI
Sample 58	Alignment:	IQVLQSKHPGDFGADAQGAMNKALELFRKDMASNYKELGFQG
Sample 58	Alignment:	>2hhba
Sample 58	Alignment:	-VLSPADKTNVKAAWGKVGAHAGEYGAEALERMFLSFPTTKTYFPHF------DLSHGSA
Sample 58	Alignment:	QVKGHGKKVADALTNAVAHVD-----DMP---NALSALSDLHAHKLRVDPVNFKLLSHCL
Sample 58	Alignment:	LVTLAAHLPAEFTPAVHASLDKFLASVSTVLTSKYR------
Sample 58	Tree:	(1lh1:0.3613216596319744,((2hhba:1.110572500164654,1urva:0.6569826275627284)[4]:0.0874002659196842,2mm1:0.8931792981187274)[5]:1.158419434307843)[6];
Acceptance rates: R: 0.378571 Lambda: 0.143541 Rho: 0.217125 Theta: 0.264798 Subst: NaN Alignment_0_0.9: 0.095941 Alignment_1_0.99: 0.086538 Alignment_2_0.999: 0.104762 Alignment_3_0.9999: 0.098214 Alignment_4_0.99999: 0.122970 Alignment_5_0.99999_3.0: 0.080645 Alignment_6_0.99999_2.5: 0.041237 Alignment_7_0.99999_2.0: 0.057143 Alignment_8_0.99999_1.5: 0.028302 Alignment_9_0.99999_1.0: 0.142180 S…
Report	LogLikelihood	-1607.8011664722235	R	0.7685933231318125	Lambda	0.048957285015747545	Mu	0.05005285954667392
Sample 59	Loglikelihood:	-1624.0669441548914
Sample 59	Alignment:	>1urva
Sample 59	Alignment:	-ELSEAERKAVQAMWARLYANSEDVGVAILVRFFVNFPSAKQYFSQFKHMEDPLEMERSP
Sample 59	Alignment:	QLRKHASRVMGALNTV-VENLH-----DPDKVSSVLALVGKAHALKHKVEPVYFKILSGV
Sample 59	Alignment:	ILEVVAEEFASDFPPETQRAWAKLRGLIYSHVTAAYKEVGW--
Sample 59	Alignment:	>1lh1
Sample 59	Alignment:	GALTESQAALVKSSWEEFNANIPKHTHRFFILVLEIAPAAKDLFS--FLKGTSEVPQNNP
Sample 59	Alignment:	ELQAHAGKVFKLVYEA-AIQLEVTGVVVTD---ATLKNLGSVHVSKGVADA-HFPVVKEA
Sample 59	Alignment:	ILKTIKEVVGAKWSEELNSAWTIAYDELAIVIKKE-MDDAA--
Sample 59	Alignment:	>2mm1
Sample 59	Alignment:	-GLSDGEWQLVLNVWGKVEADIPGHGQEVLIRLFKGHPETLEKFDRFKHLKSEDEMKASE
Sample 59	Alignment:	DLKKHGATVLTALGGILKKKGH-----HEA---EI-KPLAQSHATKHKIPVKYLEFISEA
Sample 59	Alignment:	IIQVLQSKHPGDFGADAQGAMNKALELFRKDMASNYKELGFQG
Sample 59	Alignment:	>2hhba
Sample 59	Alignment:	-VLSPADKTNVKAAWGKVGAHAGEYGAEALERMFLSFPTTKTYFPHF------DLSHGSA
Sample 59	Alignment:	QVKGHGKKVADALTNA-VAHVD-----DMP---NALSALSDLHAHKLRVDPVNFKLLSHC
Sample 59	Alignment:	LLVTLAAHLPAEFTPAVHASLDKFLASVSTVLTSKYR------
Sample 59	Tree:	(1lh1:0.4453068815387713,((1urva:0.34065759239138227,2hhba:1.3550909011090497)[4]:0.05814744700659957,2mm1:0.9718338460658301)[5]:1.4799448257898091)[6];
Acceptance rates: R: 0.375000 Lambda: 0.141509 Rho: 0.216867 Theta: 0.265432 Subst: NaN Alignment_0_0.9: 0.094891 Alignment_1_0.99: 0.094340 Alignment_2_0.999: 0.101852 Alignment_3_0.9999: 0.098214 Alignment_4_0.99999: 0.125858 Alignment_5_0.99999_3.0: 0.080645 Alignment_6_0.99999_2.5: 0.040404 Alignment_7_0.99999_2.0: 0.055046 Alignment_8_0.99999_1.5: 0.027778 Alignment_9_0.99999_1.0: 0.138249 S…
Report	LogLikelihood	-1624.0669441548914	R	0.7685933231318125	Lambda	0.04743559771716707	Mu	0.051683514769188116
Sample 60	Loglikelihood:	-1620.2938084403108
Sample 60	Alignment:	>1urva
Sample 60	Alignment:	-ELSEAERKAVQAMWARLYANSEDVGVAILVRFFVNFPSAKQYFSQFKHMEDPLEMERSP
Sample 60	Alignment:	QLRKHASRVMGALNTVVEN-LH-----DPDKVSSVLALVGKAHALKHKVEPVYFKILSGV
Sample 60	Alignment:	ILEVVAEEFASDFPPETQRAWAKLRGLIYSHVTAAYKEVGW--
Sample 60	Alignment:	>1lh1
Sample 60	Alignment:	GALTESQAALVKSSWEEFNANIPKHTHRFFILVLEIAPAAKDLFS--FLKGTSEVPQNNP
Sample 60	Alignment:	ELQAHAGKVFKLVYEAAIQ-LEVTGVVVTD---ATLKNLGSVHVSKGVADA-HFPVVKEA
Sample 60	Alignment:	ILKTIKEVVGAKWSEELNSAWTIAYDELAIVIKKE-MDDAA--
Sample 60	Alignment:	>2mm1
Sample 60	Alignment:	-GLSDGEWQLVLNVWGKVEADIPGHGQEVLIRLFKGHPETLEKFDRFKHLKSEDEMKASE
Sample 60	Alignment:	DLKKHGATVLTALGGILKKKGH-----HEA---EI-KPLAQSHATKHKIPVKYLEFISEA
Sample 60	Alignment:	IIQVLQSKHPGDFGADAQGAMNKALELFRKDMASNYKELGFQG
Sample 60	Alignment:	>2hhba
Sample 60	Alignment:	-VLSPADKTNVKAAWGKVGAHAGEYGAEALERMFLSFPTTKTYFPHF------DLSHGSA
Sample 60	Alignment:	QVKGHGKKVADALTNAVAH-VD-----DMP---NALSALSDLHAHKLRVDPVNFKLLSHC
Sample 60	Alignment:	LLVTLAAHLPAEFTPAVHASLDKFLASVSTVLTSKYR------
Sample 60	Tree:	(1lh1:0.4158700986095941,((2mm1:0.8866831629647388,2hhba:1.1394480710032155)[4]:0.17777997107033597,1urva:0.3813005849667048)[5]:1.3297737900329907)[6];
Acceptance rates: R: 0.375000 Lambda: 0.154545 Rho: 0.213650 Theta: 0.269697 Subst: NaN Alignment_0_0.9: 0.094545 Alignment_1_0.99: 0.093458 Alignment_2_0.999: 0.108108 Alignment_3_0.9999: 0.094017 Alignment_4_0.99999: 0.123043 Alignment_5_0.99999_3.0: 0.078740 Alignment_6_0.99999_2.5: 0.039604 Alignment_7_0.99999_2.0: 0.054545 Alignment_8_0.99999_1.5: 0.027273 Alignment_9_0.99999_1.0: 0.137615 S…
Report	LogLikelihood	-1620.2938084403108	R	0.7704254218957377	Lambda	0.04526503119113749	Mu	0.0491291802151005
Sample 61	Loglikelihood:	-1626.281107361896
Sample 61	Alignment:	>1urva
Sample 61	Alignment:	-ELSEAERKAVQAMWARLYANSEDVGVAILVRFFVNFPSAKQYFSQFKHMEDPLEMERSP
Sample 61	Alignment:	QLRKHASRVMGALNTVVEN-LH-----DPDKVSSVLALVGKAHALKHKVEPVYFKILSGV
Sample 61	Alignment:	ILEVVAEEFASDFPPETQRAWAKLRGLIYSHVTAAYKEVGW--
Sample 61	Alignment:	>1lh1
Sample 61	Alignment:	GALTESQAALVKSSWEEFNANIPKHTHRFFILVLEIAPAAKDLFS--FLKGTSEVPQNNP
Sample 61	Alignment:	ELQAHAGKVFKLVYEAAIQ-LEVTGVVVTD---ATLKNLGSVHVSKGVADA-HFPVVKEA
Sample 61	Alignment:	ILKTIKEVVGAKWSEELNSAWTIAYDELAIVIKKE-MDDAA--
Sample 61	Alignment:	>2mm1
Sample 61	Alignment:	-GLSDGEWQLVLNVWGKVEADIPGHGQEVLIRLFKGHPETLEKFDRFKHLKSEDEMKASE
Sample 61	Alignment:	DLKKHGATVLTALGGILKKKGH-----HEA---EI-KPLAQSHATKHKIPVKYLEFISEA
Sample 61	Alignment:	IIQVLQSKHPGDFGADAQGAMNKALELFRKDMASNYKELGFQG
Sample 61	Alignment:	>2hhba
Sample 61	Alignment:	-VLSPADKTNVKAAWGKVGAHAGEYGAEALERMFLSFPTTKTYFPHF------DLSHGSA
Sample 61	Alignment:	QVKGHGKKVADALTNAVAH-VD-----DMP---NALSALSDLHAHKLRVDPVNFKLLSHC
Sample 61	Alignment:	LLVTLAAHLPAEFTPAVHASLDKFLASVSTVLTSKYR------
Sample 61	Tree:	(1lh1:0.36917453888554713,((2hhba:0.9430581802281498,2mm1:0.9265639410881337)[4]:0.0897516370134778,1urva:0.290522582053104)[5]:1.481072938094127)[6];
Acceptance rates: R: 0.371041 Lambda: 0.157658 Rho: 0.213450 Theta: 0.273810 Subst: NaN Alignment_0_0.9: 0.095745 Alignment_1_0.99: 0.093458 Alignment_2_0.999: 0.106195 Alignment_3_0.9999: 0.092437 Alignment_4_0.99999: 0.121681 Alignment_5_0.99999_3.0: 0.076923 Alignment_6_0.99999_2.5: 0.039604 Alignment_7_0.99999_2.0: 0.052174 Alignment_8_0.99999_1.5: 0.026786 Alignment_9_0.99999_1.0: 0.136364 S…
Report	LogLikelihood	-1626.281107361896	R	0.7283355493286487	Lambda	0.06111701294177122	Mu	0.07635524934992635
Sample 62	Loglikelihood:	-1627.1341516112611
Sample 62	Alignment:	>1urva
Sample 62	Alignment:	-ELSEAERKAVQAMWARLYANSEDVGVAILVRFFVNFPSAKQYFSQFKHMEDPLEMERSP
Sample 62	Alignment:	QLRKHASRVMGALNTVVEN-LH-----DPDKVSSVLALVGKAHALKHKVEPVYFKILSGV
Sample 62	Alignment:	ILEVVAEEFASDFPPETQRAWAKLRGLIYSHVTAAYK--EVGW--
Sample 62	Alignment:	>1lh1
Sample 62	Alignment:	GALTESQAALVKSSWEEFNANIPKHTHRFFILVLEIAPAAKDLFSFLKGTSEV--PQNNP
Sample 62	Alignment:	ELQAHAGKVFKLVYEAAIQ-LEVTGVVVTD---ATLKNLGSVHVSKG-VADAHFPVVKEA
Sample 62	Alignment:	ILKTIKEVVGAKWSEELNSAWTIAYDELAIVIKKE--MDD-AA--
Sample 62	Alignment:	>2mm1
Sample 62	Alignment:	-GLSDGEWQLVLNVWGKVEADIPGHGQEVLIRLFKGHPETLEKFDRFKHLKSEDEMKASE
Sample 62	Alignment:	DLKKHGATVLTALGGILKKKGH-----HEA---EIKP-LAQSHATKHKIPVKYLEFISEA
Sample 62	Alignment:	IIQVLQSKHPGDFGADAQGAMNKALELFRKDMASNYK--ELGFQG
Sample 62	Alignment:	>2hhba
Sample 62	Alignment:	-VLSPADKTNVKAAWGKVGAHAGEYGAEALERMFLSFPTTKTYFPHF------DLSHGSA
Sample 62	Alignment:	QVKGHGKKVADALTNAVAH-VD-----DMP---NALSALSDLHAHKLRVDPVNFKLLSHC
Sample 62	Alignment:	LLVTLAAHLPAEFTPAVHASLDKFLASVSTVLTSKYR--------
Sample 62	Tree:	(1lh1:0.4109457916440057,((2hhba:1.2057399494042165,2mm1:1.0259459795273937)[4]:0.1449931572519634,1urva:0.2782892804814021)[5]:1.6486529457447159)[6];
Acceptance rates: R: 0.368304 Lambda: 0.157895 Rho: 0.217143 Theta: 0.273529 Subst: NaN Alignment_0_0.9: 0.094077 Alignment_1_0.99: 0.098214 Alignment_2_0.999: 0.110169 Alignment_3_0.9999: 0.091667 Alignment_4_0.99999: 0.126638 Alignment_5_0.99999_3.0: 0.083969 Alignment_6_0.99999_2.5: 0.048077 Alignment_7_0.99999_2.0: 0.052174 Alignment_8_0.99999_1.5: 0.026549 Alignment_9_0.99999_1.0: 0.137168 S…
Report	LogLikelihood	-1627.1341516112611	R	0.6237504650745982	Lambda	0.02988889190546408	Mu	0.030864219497524548
Sample 63	Loglikelihood:	-1624.7647363092265
Sample 63	Alignment:	>1urva
Sample 63	Alignment:	-ELSEAERKAVQAMWARLYANSEDVGVAILVRFFVNFPSAKQYFSQFKHMEDPLEMERSP
Sample 63	Alignment:	QLRKHASRVMGALNTVVEN-LH-----DPDKVSSVLALVGKAHALKHKVEPVYFKILSGV
Sample 63	Alignment:	ILEVVAEEFASDFPPETQRAWAKLRGLIYSHVTAAYK--EVGW--
Sample 63	Alignment:	>1lh1
Sample 63	Alignment:	GALTESQAALVKSSWEEFNANIPKHTHRFFILVLEIAPAAKDLFSFLKGTSEVPQ--NNP
Sample 63	Alignment:	ELQAHAGKVFKLVYEAAIQ-LEVTGVVVTD---ATLKNLGSVHVSKG-VADAHFPVVKEA
Sample 63	Alignment:	ILKTIKEVVGAKWSEELNSAWTIAYDELAIVIKKE--MDD-AA--
Sample 63	Alignment:	>2mm1
Sample 63	Alignment:	-GLSDGEWQLVLNVWGKVEADIPGHGQEVLIRLFKGHPETLEKFDRFKHLKSEDEMKASE
Sample 63	Alignment:	DLKKHGATVLTALGGILKKKGH-----HEA---EIKP-LAQSHATKHKIPVKYLEFISEA
Sample 63	Alignment:	IIQVLQSKHPGDFGADAQGAMNKALELFRKDMASNYK--ELGFQG
Sample 63	Alignment:	>2hhba
Sample 63	Alignment:	-VLSPADKTNVKAAWGKVGAHAGEYGAEALERMFLSFPTTKTYFPHF------DLSHGSA
Sample 63	Alignment:	QVKGHGKKVADALTNAVAH-VD-----DMP---NALSALSDLHAHKLRVDPVNFKLLSHC
Sample 63	Alignment:	LLVTLAAHLPAEFTPAVHASLDKFLASVSTVLTSKYR--------
Sample 63	Tree:	(1lh1:0.36499452613409006,((2hhba:1.0732315797474636,2mm1:0.8746292419134053)[4]:0.25878281091993616,1urva:0.29274419172316535)[5]:1.4643033532095344)[6];
Acceptance rates: R: 0.362445 Lambda: 0.158120 Rho: 0.215686 Theta: 0.272464 Subst: NaN Alignment_0_0.9: 0.092150 Alignment_1_0.99: 0.098214 Alignment_2_0.999: 0.109244 Alignment_3_0.9999: 0.098361 Alignment_4_0.99999: 0.125270 Alignment_5_0.99999_3.0: 0.082707 Alignment_6_0.99999_2.5: 0.047170 Alignment_7_0.99999_2.0: 0.052174 Alignment_8_0.99999_1.5: 0.026087 Alignment_9_0.99999_1.0: 0.133047 S…
Report	LogLikelihood	-1624.7647363092265	R	0.6345097114133668	Lambda	0.028002185077975365	Mu	0.02836848910308334
Sample 64	Loglikelihood:	-1625.4101568124263
Sample 64	Alignment:	>1urva
Sample 64	Alignment:	-ELSEAERKAVQAMWARLYANSEDVGVAILVRFFVNFPSAKQYFSQFKHMEDPLEMERSP
Sample 64	Alignment:	QLRKHASRVMGALNTVVEN-LH-----DPDKVSSVLALVGKAHALKHKVEPVYFKILSGV
Sample 64	Alignment:	ILEVVAEEFASDFPPETQRAWAKLRGLIYSHVTAAYK--EVGW--
Sample 64	Alignment:	>1lh1
Sample 64	Alignment:	GALTESQAALVKSSWEEFNANIPKHTHRFFILVLEIAPAAKDLFSFLKGTSEVPQ--NNP
Sample 64	Alignment:	ELQAHAGKVFKLVYEAAIQ-LEVTGVVVTD---ATLKNLGSVHVSKG-VADAHFPVVKEA
Sample 64	Alignment:	ILKTIKEVVGAKWSEELNSAWTIAYDELAIVIKKE--MDD-AA--
Sample 64	Alignment:	>2mm1
Sample 64	Alignment:	-GLSDGEWQLVLNVWGKVEADIPGHGQEVLIRLFKGHPETLEKFDRFKHLKSEDEMKASE
Sample 64	Alignment:	DLKKHGATVLTALGGILKKKGH-----HEA---EIKP-LAQSHATKHKIPVKYLEFISEA
Sample 64	Alignment:	IIQVLQSKHPGDFGADAQGAMNKALELFRKDMASNYK--ELGFQG
Sample 64	Alignment:	>2hhba
Sample 64	Alignment:	-VLSPADKTNVKAAWGKVGAHAGEYGAEALERMFLSFPTTKTYFPHF------DLSHGSA
Sample 64	Alignment:	QVKGHGKKVADALTNAVAH-VD-----DMP---NALSALSDLHAHKLRVDPVNFKLLSHC
Sample 64	Alignment:	LLVTLAAHLPAEFTPAVHASLDKFLASVSTVLTSKYR--------
Sample 64	Tree:	(1lh1:0.30472993312993524,((2mm1:0.7471443210139679,1urva:0.5316038230745919)[4]:0.07279376913642666,2hhba:0.8200034344312603)[5]:1.3472264413055208)[6];
Acceptance rates: R: 0.361702 Lambda: 0.160338 Rho: 0.213889 Theta: 0.272206 Subst: NaN Alignment_0_0.9: 0.094595 Alignment_1_0.99: 0.097345 Alignment_2_0.999: 0.108333 Alignment_3_0.9999: 0.097561 Alignment_4_0.99999: 0.123667 Alignment_5_0.99999_3.0: 0.082090 Alignment_6_0.99999_2.5: 0.047170 Alignment_7_0.99999_2.0: 0.059829 Alignment_8_0.99999_1.5: 0.025862 Alignment_9_0.99999_1.0: 0.131356 S…
Report	LogLikelihood	-1625.4101568124263	R	0.6463982295793572	Lambda	0.027509416355616094	Mu	0.02901428720444501
Sample 65	Loglikelihood:	-1624.983038634071
Sample 65	Alignment:	>1urva
Sample 65	Alignment:	-ELSEAERKAVQAMWARLYANSEDVGVAILVRFFVNFPSAKQYFSQFKHMEDPLEMERSP
Sample 65	Alignment:	QLRKHASRVMGALNTVVEN-LH-----DPDKVSSVLALVGKAHALKHKVEPVYFKILSGV
Sample 65	Alignment:	ILEVVAEEFASDFPPETQRAWAKLRGLIYSHVTAAYK--EVGW--
Sample 65	Alignment:	>1lh1
Sample 65	Alignment:	GALTESQAALVKSSWEEFNANIPKHTHRFFILVLEIAPAAKDLFSFLKGTSEVPQ--NNP
Sample 65	Alignment:	ELQAHAGKVFKLVYEAAIQ-LEVTGVVVTD---ATLKNLGSVHVSKGVADA-HFPVVKEA
Sample 65	Alignment:	ILKTIKEVVGAKWSEELNSAWTIAYDELAIVIKKE--MDD-AA--
Sample 65	Alignment:	>2mm1
Sample 65	Alignment:	-GLSDGEWQLVLNVWGKVEADIPGHGQEVLIRLFKGHPETLEKFDRFKHLKSEDEMKASE
Sample 65	Alignment:	DLKKHGATVLTALGGILKKKGH-----HEA---EIKP-LAQSHATKHKIPVKYLEFISEA
Sample 65	Alignment:	IIQVLQSKHPGDFGADAQGAMNKALELFRKDMASNYK--ELGFQG
Sample 65	Alignment:	>2hhba
Sample 65	Alignment:	-VLSPADKTNVKAAWGKVGAHAGEYGAEALERMFLSFPTTKTYFPHF------DLSHGSA
Sample 65	Alignment:	QVKGHGKKVADALTNAVAH-VD-----DMP---NALSALSDLHAHKLRVDPVNFKLLSHC
Sample 65	Alignment:	LLVTLAAHLPAEFTPAVHASLDKFLASVSTVLTSKYR--------
Sample 65	Tree:	(1lh1:0.2764829807977552,((2hhba:0.8411445605815474,1urva:0.6128549359077284)[4]:0.0321792597414865,2mm1:0.9513679604202029)[5]:1.553138518764265)[6];
Acceptance rates: R: 0.362288 Lambda: 0.158996 Rho: 0.211957 Theta: 0.271186 Subst: NaN Alignment_0_0.9: 0.096026 Alignment_1_0.99: 0.096491 Alignment_2_0.999: 0.106557 Alignment_3_0.9999: 0.097561 Alignment_4_0.99999: 0.121399 Alignment_5_0.99999_3.0: 0.081481 Alignment_6_0.99999_2.5: 0.047170 Alignment_7_0.99999_2.0: 0.058333 Alignment_8_0.99999_1.5: 0.025862 Alignment_9_0.99999_1.0: 0.128631 S…
Report	LogLikelihood	-1624.983038634071	R	0.7390384919067781	Lambda	0.04062877265692146	Mu	0.04144263126419285
Sample 66	Loglikelihood:	-1631.1393738940278
Sample 66	Alignment:	>1urva
Sample 66	Alignment:	-ELSEAERKAVQAMWARLYANSEDVGVAILVRFFVNFPSAKQYFSQFKHMEDPLEME-RS
Sample 66	Alignment:	PQLRKHASRVMGALNTVVEN-LH-----DPDKVSSVLALVGKAHALKHKVEPVYFKILSG
Sample 66	Alignment:	VILEVVAEEFASDFPPETQRAWAKLRGLIYSHVTAAYK--EVGW--
Sample 66	Alignment:	>1lh1
Sample 66	Alignment:	GALTESQAALVKSSWEEFNANIPKHTHRFFILVLEIAPAAKDLFSFLKGTSEVPQ---NN
Sample 66	Alignment:	PELQAHAGKVFKLVYEAAIQ-LEVTGVVVTD---ATLKNLGSVHVSKGVADA-HFPVVKE
Sample 66	Alignment:	AILKTIKEVVGAKWSEELNSAWTIAYDELAIVIKKE--MDD-AA--
Sample 66	Alignment:	>2mm1
Sample 66	Alignment:	-GLSDGEWQLVLNVWGKVEADIPGHGQEVLIRLFKGHPETLEKFDRFKHLKSEDEMK-AS
Sample 66	Alignment:	EDLKKHGATVLTALGGILKKKGH-----HEA---EIKP-LAQSHATKHKIPVKYLEFISE
Sample 66	Alignment:	AIIQVLQSKHPGDFGADAQGAMNKALELFRKDMASNYK--ELGFQG
Sample 66	Alignment:	>2hhba
Sample 66	Alignment:	-VLSPADKTNVKAAWGKVGAHAGEYGAEALERMFLSFPTTKTYFPHF-------DLSHGS
Sample 66	Alignment:	AQVKGHGKKVADALTNAVAH-VD-----DMP---NALSALSDLHAHKLRVDPVNFKLLSH
Sample 66	Alignment:	CLLVTLAAHLPAEFTPAVHASLDKFLASVSTVLTSKYR--------
Sample 66	Tree:	(1lh1:0.29331332298859736,((2mm1:0.9151705013817325,1urva:0.35277182965314474)[4]:0.4379349949344212,2hhba:0.68974617348721)[5]:1.5619513907800415)[6];
Acceptance rates: R: 0.358921 Lambda: 0.157676 Rho: 0.212766 Theta: 0.272472 Subst: NaN Alignment_0_0.9: 0.094771 Alignment_1_0.99: 0.100000 Alignment_2_0.999: 0.105691 Alignment_3_0.9999: 0.095238 Alignment_4_0.99999: 0.122200 Alignment_5_0.99999_3.0: 0.080292 Alignment_6_0.99999_2.5: 0.046729 Alignment_7_0.99999_2.0: 0.057377 Alignment_8_0.99999_1.5: 0.025210 Alignment_9_0.99999_1.0: 0.130612 S…
Report	LogLikelihood	-1631.1393738940278	R	0.6126818680253994	Lambda	0.04141709717058746	Mu	0.0418064234137238
Sample 67	Loglikelihood:	-1626.2629169049264
Sample 67	Alignment:	>1urva
Sample 67	Alignment:	-ELSEAERKAVQAMWARLYANSEDVGVAILVRFFVNFPSAKQYFSQFKHMEDPLEME-RS
Sample 67	Alignment:	PQLRKHASRVMGALNTVVEN-LHDPDKV-----SSVLALVGKAHALKHKVEPVYFKILSG
Sample 67	Alignment:	VILEVVAEEFASDFPPETQRAWAKLRGLIYSHVTAAYK--EVGW--
Sample 67	Alignment:	>1lh1
Sample 67	Alignment:	GALTESQAALVKSSWEEFNANIPKHTHRFFILVLEIAPAAKDLFSFLKGTSEVPQ---NN
Sample 67	Alignment:	PELQAHAGKVFKLVYEAAIQ-LEV---TGVVVTDATLKNLGSVHVSKGVADA-HFPVVKE
Sample 67	Alignment:	AILKTIKEVVGAKWSEELNSAWTIAYDELAIVIKKE--MDD-AA--
Sample 67	Alignment:	>2mm1
Sample 67	Alignment:	-GLSDGEWQLVLNVWGKVEADIPGHGQEVLIRLFKGHPETLEKFDRFKHLKSEDEMK-AS
Sample 67	Alignment:	EDLKKHGATVLTALGGILKKKGHH---E-----AEIKP-LAQSHATKHKIPVKYLEFISE
Sample 67	Alignment:	AIIQVLQSKHPGDFGADAQGAMNKALELFRKDMASNYK--ELGFQG
Sample 67	Alignment:	>2hhba
Sample 67	Alignment:	-VLSPADKTNVKAAWGKVGAHAGEYGAEALERMFLSFPTTKTYFPHF-------DLSHGS
Sample 67	Alignment:	AQVKGHGKKVADALTNAVAH-VDD---M-----PNALSALSDLHAHKLRVDPVNFKLLSH
Sample 67	Alignment:	CLLVTLAAHLPAEFTPAVHASLDKFLASVSTVLTSKYR--------
Sample 67	Tree:	(1lh1:0.26619776470382844,((2mm1:1.2170352344675477,2hhba:0.9533842121922511)[4]:0.02930724719314247,1urva:0.48043007511303853)[5]:1.3236858720546296)[6];
Acceptance rates: R: 0.360489 Lambda: 0.155102 Rho: 0.210526 Theta: 0.268698 Subst: NaN Alignment_0_0.9: 0.093248 Alignment_1_0.99: 0.099174 Alignment_2_0.999: 0.112000 Alignment_3_0.9999: 0.094488 Alignment_4_0.99999: 0.120000 Alignment_5_0.99999_3.0: 0.079710 Alignment_6_0.99999_2.5: 0.045045 Alignment_7_0.99999_2.0: 0.064516 Alignment_8_0.99999_1.5: 0.025000 Alignment_9_0.99999_1.0: 0.129555 S…
Report	LogLikelihood	-1626.2629169049264	R	0.7222573038370871	Lambda	0.041417097170587454	Mu	0.04180642341372381
Sample 68	Loglikelihood:	-1626.593715862335
Sample 68	Alignment:	>1urva
Sample 68	Alignment:	-ELSEAERKAVQAMWARLYANSEDVGVAILVRFFVNFPSAKQYFSQFKHMEDPLEME-RS
Sample 68	Alignment:	PQLRKHASRVMGALNTVVEN-LHDPDKV-----SSVLALVGKAHALKHKVEPVYFKILSG
Sample 68	Alignment:	VILEVVAEEFASDFPPETQRAWAKLRGLIYSHVTAAYK--EVGW--
Sample 68	Alignment:	>1lh1
Sample 68	Alignment:	GALTESQAALVKSSWEEFNANIPKHTHRFFILVLEIAPAAKDLFSFLKGTSEVPQ---NN
Sample 68	Alignment:	PELQAHAGKVFKLVYEAAIQ-LEV---TGVVVTDATLKNLGSVHVSKGVADA-HFPVVKE
Sample 68	Alignment:	AILKTIKEVVGAKWSEELNSAWTIAYDELAIVIKKE--MDD-AA--
Sample 68	Alignment:	>2mm1
Sample 68	Alignment:	-GLSDGEWQLVLNVWGKVEADIPGHGQEVLIRLFKGHPETLEKFDRFKHLKSEDEMK-AS
Sample 68	Alignment:	EDLKKHGATVLTALGGILKKKGHH---E-----AEIKP-LAQSHATKHKIPVKYLEFISE
Sample 68	Alignment:	AIIQVLQSKHPGDFGADAQGAMNKALELFRKDMASNYK--ELGFQG
Sample 68	Alignment:	>2hhba
Sample 68	Alignment:	-VLSPADKTNVKAAWGKVGAHAGEYGAEALERMFLSFPTTKTYFPHF-------DLSHGS
Sample 68	Alignment:	AQVKGHGKKVADALTNAVAH-VDD---M-----PNALSALSDLHAHKLRVDPVNFKLLSH
Sample 68	Alignment:	CLLVTLAAHLPAEFTPAVHASLDKFLASVSTVLTSKYR--------
Sample 68	Tree:	(1lh1:0.26524397271691996,((2mm1:1.182656821299233,1urva:0.32458048690316743)[4]:0.11589702505785726,2hhba:0.8682423747068451)[5]:1.5455098127319589)[6];
Acceptance rates: R: 0.359438 Lambda: 0.153846 Rho: 0.212042 Theta: 0.262162 Subst: NaN Alignment_0_0.9: 0.092357 Alignment_1_0.99: 0.099174 Alignment_2_0.999: 0.110236 Alignment_3_0.9999: 0.094488 Alignment_4_0.99999: 0.117188 Alignment_5_0.99999_3.0: 0.078571 Alignment_6_0.99999_2.5: 0.044248 Alignment_7_0.99999_2.0: 0.063492 Alignment_8_0.99999_1.5: 0.024194 Alignment_9_0.99999_1.0: 0.128000 S…
Report	LogLikelihood	-1626.593715862335	R	0.7463081736076005	Lambda	0.04697094736032316	Mu	0.04741248053675583
Sample 69	Loglikelihood:	-1628.5025075788967
Sample 69	Alignment:	>1urva
Sample 69	Alignment:	-ELSEAERKAVQAMWARLYANSEDVGVAILVRFFVNFPSAKQYFSQFKHMEDPLEME-RS
Sample 69	Alignment:	PQLRKHASRVMGALNTVVEN-LHDPDKV-----SSVLALVGKAHALKHKVEPVYFKILSG
Sample 69	Alignment:	VILEVVAEEFASDFPPETQRAWAKLRGLIYSHVTAAYK--EVGW--
Sample 69	Alignment:	>1lh1
Sample 69	Alignment:	GALTESQAALVKSSWEEFNANIPKHTHRFFILVLEIAPAAKDLFSFLKGTSEVPQ---NN
Sample 69	Alignment:	PELQAHAGKVFKLVYEAAIQ-LEV---TGVVVTDATLKNLGSVHVSKGVADA-HFPVVKE
Sample 69	Alignment:	AILKTIKEVVGAKWSEELNSAWTIAYDELAIVIKKE--MDD-AA--
Sample 69	Alignment:	>2mm1
Sample 69	Alignment:	-GLSDGEWQLVLNVWGKVEADIPGHGQEVLIRLFKGHPETLEKFDRFKHLKSEDEMK-AS
Sample 69	Alignment:	EDLKKHGATVLTALGGILKKKGHH---E-----AEIKP-LAQSHATKHKIPVKYLEFISE
Sample 69	Alignment:	AIIQVLQSKHPGDFGADAQGAMNKALELFRKDMASNYK--ELGFQG
Sample 69	Alignment:	>2hhba
Sample 69	Alignment:	-VLSPADKTNVKAAWGKVGAHAGEYGAEALERMFLSFPTTKTYFPHF-------DLSHGS
Sample 69	Alignment:	AQVKGHGKKVADALTNAVAH-VDD---M-----PNALSALSDLHAHKLRVDPVNFKLLSH
Sample 69	Alignment:	CLLVTLAAHLPAEFTPAVHASLDKFLASVSTVLTSKYR--------
Sample 69	Tree:	(1lh1:0.28311976307301107,((2mm1:1.2540007527211388,2hhba:0.8984913198484639)[4]:0.23769679105058672,1urva:0.3523921981238729)[5]:1.728646906312972)[6];
Acceptance rates: R: 0.354331 Lambda: 0.152000 Rho: 0.211340 Theta: 0.260638 Subst: NaN Alignment_0_0.9: 0.091195 Alignment_1_0.99: 0.098361 Alignment_2_0.999: 0.109375 Alignment_3_0.9999: 0.093750 Alignment_4_0.99999: 0.115830 Alignment_5_0.99999_3.0: 0.078571 Alignment_6_0.99999_2.5: 0.052632 Alignment_7_0.99999_2.0: 0.063492 Alignment_8_0.99999_1.5: 0.023438 Alignment_9_0.99999_1.0: 0.125984 S…
Report	LogLikelihood	-1628.5025075788967	R	0.7168297711281554	Lambda	0.04155720790973345	Mu	0.04527814538066872
Sample 70	Loglikelihood:	-1626.134570767553
Sample 70	Alignment:	>1urva
Sample 70	Alignment:	-ELSEAERKAVQAMWARLYANSEDVGVAILVRFFVNFPSAKQYFSQFKHMEDPLEMER-S
Sample 70	Alignment:	PQLRKHASRVMGALNTVVENL-HDPDKV-----SSVLALVGKAHALKHKVEPVYFKILSG
Sample 70	Alignment:	VILEVVAEEFASDFPPETQRAWAKLRGLIYSHVTAAYK--EVGW--
Sample 70	Alignment:	>1lh1
Sample 70	Alignment:	GALTESQAALVKSSWEEFNANIPKHTHRFFILVLEIAPAAKDLFSFLKGTSEVPQ--N-N
Sample 70	Alignment:	PELQAHAGKVFKLVYEAAIQL-EV---TGVVVTDATLKNLGSVHVSKGVADA-HFPVVKE
Sample 70	Alignment:	AILKTIKEVVGAKWSEELNSAWTIAYDELAIVIKKE--MDD-AA--
Sample 70	Alignment:	>2mm1
Sample 70	Alignment:	-GLSDGEWQLVLNVWGKVEADIPGHGQEVLIRLFKGHPETLEKFDRFKHLKSEDEMKA-S
Sample 70	Alignment:	EDLKKHGATVLTALGGILKKKGHH---E-----AEIKP-LAQSHATKHKIPVKYLEFISE
Sample 70	Alignment:	AIIQVLQSKHPGDFGADAQGAMNKALELFRKDMASNYK--ELGFQG
Sample 70	Alignment:	>2hhba
Sample 70	Alignment:	-VLSPADKTNVKAAWGKVGAHAGEYGAEALERMFLSFPTTKTYFPHF-------DLSHGS
Sample 70	Alignment:	AQVKGHGKKVADALTNAVAHV-DD---M-----PNALSALSDLHAHKLRVDPVNFKLLSH
Sample 70	Alignment:	CLLVTLAAHLPAEFTPAVHASLDKFLASVSTVLTSKYR--------
Sample 70	Tree:	(1lh1:0.22383307149139625,((2hhba:0.8770282782198267,1urva:0.3669010301058233)[4]:0.07775819238813142,2mm1:1.015905956013455)[5]:1.4624503428905313)[6];
Acceptance rates: R: 0.351923 Lambda: 0.156863 Rho: 0.214286 Theta: 0.259259 Subst: NaN Alignment_0_0.9: 0.089783 Alignment_1_0.99: 0.103175 Alignment_2_0.999: 0.106870 Alignment_3_0.9999: 0.093023 Alignment_4_0.99999: 0.116412 Alignment_5_0.99999_3.0: 0.078014 Alignment_6_0.99999_2.5: 0.051724 Alignment_7_0.99999_2.0: 0.062992 Alignment_8_0.99999_1.5: 0.023256 Alignment_9_0.99999_1.0: 0.124514 S…
Report	LogLikelihood	-1626.134570767553	R	0.7175729568325829	Lambda	0.0696762788429779	Mu	0.07166748397617385
Sample 71	Loglikelihood:	-1628.3682724962746
Sample 71	Alignment:	>1urva
Sample 71	Alignment:	-ELSEAERKAVQAMWARLYANSEDVGVAILVRFFVNFPSAKQYFSQFKHMEDPLEMER-S
Sample 71	Alignment:	PQLRKHASRVMGALNTVVENL-HDP-----DKVSSVLALVGKAHALKHKVEPVYFKILSG
Sample 71	Alignment:	VILEVVAEEFASDFPPETQRAWAKLRGLIYSHVTAAYK--EVGW--
Sample 71	Alignment:	>1lh1
Sample 71	Alignment:	GALTESQAALVKSSWEEFNANIPKHTHRFFILVLEIAPAAKDLFSFLKGTSEVPQ--N-N
Sample 71	Alignment:	PELQAHAGKVFKLVYEAAIQL-EVTGVVVT---DATLKNLGSVHVSKGVADA-HFPVVKE
Sample 71	Alignment:	AILKTIKEVVGAKWSEELNSAWTIAYDELAIVIKKE--MDD-AA--
Sample 71	Alignment:	>2mm1
Sample 71	Alignment:	-GLSDGEWQLVLNVWGKVEADIPGHGQEVLIRLFKGHPETLEKFDRFKHLKSEDEMKA-S
Sample 71	Alignment:	EDLKKHGATVLTALGGILKKKGHHE--------AEI-KPLAQSHATKHKIPVKYLEFISE
Sample 71	Alignment:	AIIQVLQSKHPGDFGADAQGAMNKALELFRKDMASNYK--ELGFQG
Sample 71	Alignment:	>2hhba
Sample 71	Alignment:	-VLSPADKTNVKAAWGKVGAHAGEYGAEALERMFLSFPTTKTYFPHF-------DLSHGS
Sample 71	Alignment:	AQVKGHGKKVADALTNAVAHV-DDM--------PNALSALSDLHAHKLRVDPVNFKLLSH
Sample 71	Alignment:	CLLVTLAAHLPAEFTPAVHASLDKFLASVSTVLTSKYR--------
Sample 71	Tree:	(1lh1:0.22570890174233993,((1urva:0.2787921200655019,2hhba:0.8775350969214222)[4]:0.15844412566042898,2mm1:1.031506384190924)[5]:1.4747063896642203)[6];
Acceptance rates: R: 0.352720 Lambda: 0.159533 Rho: 0.210526 Theta: 0.253230 Subst: NaN Alignment_0_0.9: 0.089506 Alignment_1_0.99: 0.102362 Alignment_2_0.999: 0.106870 Alignment_3_0.9999: 0.091603 Alignment_4_0.99999: 0.118199 Alignment_5_0.99999_3.0: 0.077465 Alignment_6_0.99999_2.5: 0.059322 Alignment_7_0.99999_2.0: 0.062016 Alignment_8_0.99999_1.5: 0.030769 Alignment_9_0.99999_1.0: 0.122137 S…
Report	LogLikelihood	-1628.3682724962746	R	0.7917385361204577	Lambda	0.06574360035150609	Mu	0.07166748397617387
Sample 72	Loglikelihood:	-1616.9045681474765
Sample 72	Alignment:	>1urva
Sample 72	Alignment:	-ELSEAERKAVQAMWARLYANSEDVGVAILVRFFVNFPSAKQYFSQFKHMEDPLEMER-S
Sample 72	Alignment:	PQLRKHASRVMGALNTVVENL-HDPDKVSSVLA-----LVGKAHALKHKVEPVYFKILSG
Sample 72	Alignment:	VILEVVAEEFASDFPPETQRAWAKLRGLIYSHVTAAYKEVGW--
Sample 72	Alignment:	>1lh1
Sample 72	Alignment:	GALTESQAALVKSSWEEFNANIPKHTHRFFILVLEIAPAAKDLFSFLKGTSEVPQ--N-N
Sample 72	Alignment:	PELQAHAGKVFKLVYEAAIQL-EVT---GVVVTDATLKNLGSVHVSK-GVADAHFPVVKE
Sample 72	Alignment:	AILKTIKEVVGAKWSEELNSAWTIAYDELAIVIKKEMDDAA---
Sample 72	Alignment:	>2mm1
Sample 72	Alignment:	-GLSDGEWQLVLNVWGKVEADIPGHGQEVLIRLFKGHPETLEKFDRFKHLKSEDEMKA-S
Sample 72	Alignment:	EDLKKHGATVLTALGGILKKKGHHE---AEI-K-----PLAQSHATKHKIPVKYLEFISE
Sample 72	Alignment:	AIIQVLQSKHPGDFGADAQGAMNKALELFRKDMASNYKELGFQG
Sample 72	Alignment:	>2hhba
Sample 72	Alignment:	-VLSPADKTNVKAAWGKVGAHAGEYGAEALERMFLSFPTTKTYFPHF-------DLSHGS
Sample 72	Alignment:	AQVKGHGKKVADALTNAVAHV-DDM---PNALS-----ALSDLHAHKLRVDPVNFKLLSH
Sample 72	Alignment:	CLLVTLAAHLPAEFTPAVHASLDKFLASVSTVLTSKYR------
Sample 72	Tree:	(1lh1:0.23119028291590715,((1urva:0.5329922691807931,2hhba:0.9284986484866006)[4]:0.29092211921969113,2mm1:1.297539370916012)[5]:1.2747679215331966)[6];
Acceptance rates: R: 0.350649 Lambda: 0.163498 Rho: 0.217284 Theta: 0.252525 Subst: NaN Alignment_0_0.9: 0.093093 Alignment_1_0.99: 0.100775 Alignment_2_0.999: 0.106061 Alignment_3_0.9999: 0.090909 Alignment_4_0.99999: 0.117100 Alignment_5_0.99999_3.0: 0.076923 Alignment_6_0.99999_2.5: 0.059322 Alignment_7_0.99999_2.0: 0.061538 Alignment_8_0.99999_1.5: 0.030303 Alignment_9_0.99999_1.0: 0.123596 S…
Report	LogLikelihood	-1616.9045681474765	R	0.7953962432289408	Lambda	0.05680050780081272	Mu	0.05870685181348136
Sample 73	Loglikelihood:	-1613.3690628918978
Sample 73	Alignment:	>1urva
Sample 73	Alignment:	-ELSEAERKAVQAMWARLYANSEDVGVAILVRFFVNFPSAKQYFSQFKHMEDPLEMER-S
Sample 73	Alignment:	PQLRKHASRVMGALNTVVENL-HDPDKVSSVLA-----LVGKAHALKHKVEPVYFKILSG
Sample 73	Alignment:	VILEVVAEEFASDFPPETQRAWAKLRGLIYSHVTAAYKEVGW--
Sample 73	Alignment:	>1lh1
Sample 73	Alignment:	GALTESQAALVKSSWEEFNANIPKHTHRFFILVLEIAPAAKDLFSFLKGTSEVPQ--N-N
Sample 73	Alignment:	PELQAHAGKVFKLVYEAAIQL-EVT---GVVVTDATLKNLGSVHVSK-GVADAHFPVVKE
Sample 73	Alignment:	AILKTIKEVVGAKWSEELNSAWTIAYDELAIVIKKEMDDAA---
Sample 73	Alignment:	>2mm1
Sample 73	Alignment:	-GLSDGEWQLVLNVWGKVEADIPGHGQEVLIRLFKGHPETLEKFDRFKHLKSEDEMKA-S
Sample 73	Alignment:	EDLKKHGATVLTALGGILKKKGHHE---AEI-K-----PLAQSHATKHKIPVKYLEFISE
Sample 73	Alignment:	AIIQVLQSKHPGDFGADAQGAMNKALELFRKDMASNYKELGFQG
Sample 73	Alignment:	>2hhba
Sample 73	Alignment:	-VLSPADKTNVKAAWGKVGAHAGEYGAEALERMFLSFPTTKTYFPHF-------DLSHGS
Sample 73	Alignment:	AQVKGHGKKVADALTNAVAHV-DDM---PNALS-----ALSDLHAHKLRVDPVNFKLLSH
Sample 73	Alignment:	CLLVTLAAHLPAEFTPAVHASLDKFLASVSTVLTSKYR------
Sample 73	Tree:	(1lh1:0.5501013319633061,((1urva:0.5423493951879099,2mm1:1.1069202454090576)[4]:0.1558364177739422,2hhba:0.7882852808783487)[5]:1.2625630788114146)[6];
Acceptance rates: R: 0.351201 Lambda: 0.162879 Rho: 0.218978 Theta: 0.249377 Subst: NaN Alignment_0_0.9: 0.091445 Alignment_1_0.99: 0.099237 Alignment_2_0.999: 0.105263 Alignment_3_0.9999: 0.090226 Alignment_4_0.99999: 0.115809 Alignment_5_0.99999_3.0: 0.075342 Alignment_6_0.99999_2.5: 0.058333 Alignment_7_0.99999_2.0: 0.061538 Alignment_8_0.99999_1.5: 0.036765 Alignment_9_0.99999_1.0: 0.122222 S…
Report	LogLikelihood	-1613.3690628918978	R	0.7737196792102764	Lambda	0.05588892689560657	Mu	0.0577646763437548
Sample 74	Loglikelihood:	-1616.5902519901933
Sample 74	Alignment:	>1urva
Sample 74	Alignment:	-ELSEAERKAVQAMWARLYANSEDVGVAILVRFFVNFPSAKQYFSQFKHMEDPLEMER-S
Sample 74	Alignment:	PQLRKHASRVMGALNTVVENL-HDPDKVSSVLA-----LVGKAHALKHKVEPVYFKILSG
Sample 74	Alignment:	VILEVVAEEFASDFPPETQRAWAKLRGLIYSHVTAAYKEVGW--
Sample 74	Alignment:	>1lh1
Sample 74	Alignment:	GALTESQAALVKSSWEEFNANIPKHTHRFFILVLEIAPAAKDLFSFLKGTSEVPQN---N
Sample 74	Alignment:	PELQAHAGKVFKLVYEAAIQL-EVT---GVVVTDATLKNLGSVHVSKGVADA-HFPVVKE
Sample 74	Alignment:	AILKTIKEVVGAKWSEELNSAWTIAYDELAIVIKKEMDDAA---
Sample 74	Alignment:	>2mm1
Sample 74	Alignment:	-GLSDGEWQLVLNVWGKVEADIPGHGQEVLIRLFKGHPETLEKFDRFKHLKSEDEMKA-S
Sample 74	Alignment:	EDLKKHGATVLTALGGILKKKGHHE---AEI-K-----PLAQSHATKHKIPVKYLEFISE
Sample 74	Alignment:	AIIQVLQSKHPGDFGADAQGAMNKALELFRKDMASNYKELGFQG
Sample 74	Alignment:	>2hhba
Sample 74	Alignment:	-VLSPADKTNVKAAWGKVGAHAGEYGAEALERMFLSFPTTKTYFPHF-------DLSHGS
Sample 74	Alignment:	AQVKGHGKKVADALTNAVAHV-DDM---PNALS-----ALSDLHAHKLRVDPVNFKLLSH
Sample 74	Alignment:	CLLVTLAAHLPAEFTPAVHASLDKFLASVSTVLTSKYR------
Sample 74	Tree:	(1lh1:0.5475479570490245,((1urva:0.3188530190254427,2mm1:1.1002917848471965)[4]:0.19426145435104247,2hhba:0.9252542406526483)[5]:1.0857121755904824)[6];
Acceptance rates: R: 0.348624 Lambda: 0.161049 Rho: 0.220339 Theta: 0.245098 Subst: NaN Alignment_0_0.9: 0.095652 Alignment_1_0.99: 0.096296 Alignment_2_0.999: 0.103704 Alignment_3_0.9999: 0.090226 Alignment_4_0.99999: 0.113309 Alignment_5_0.99999_3.0: 0.075342 Alignment_6_0.99999_2.5: 0.057377 Alignment_7_0.99999_2.0: 0.061069 Alignment_8_0.99999_1.5: 0.036232 Alignment_9_0.99999_1.0: 0.124088 S…
Report	LogLikelihood	-1616.5902519901933	R	0.7737196792102764	Lambda	0.0617676181355561	Mu	0.06384066877486458
Sample 75	Loglikelihood:	-1616.0124786004915
Sample 75	Alignment:	>1urva
Sample 75	Alignment:	-ELSEAERKAVQAMWARLYANSEDVGVAILVRFFVNFPSAKQYFSQFKHMEDPLEMER-S
Sample 75	Alignment:	PQLRKHASRVMGALNTVVENL-HDPDKVSSVLA-----LVGKAHALKHKVEPVYFKILSG
Sample 75	Alignment:	VILEVVAEEFASDFPPETQRAWAKLRGLIYSHVTAAYKEVGW--
Sample 75	Alignment:	>1lh1
Sample 75	Alignment:	GALTESQAALVKSSWEEFNANIPKHTHRFFILVLEIAPAAKDLFSFLK--GTSEVPQN-N
Sample 75	Alignment:	PELQAHAGKVFKLVYEAAIQL-EVT---GVVVTDATLKNLGSVHVSKGVADA-HFPVVKE
Sample 75	Alignment:	AILKTIKEVVGAKWSEELNSAWTIAYDELAIVIKKEMDDAA---
Sample 75	Alignment:	>2mm1
Sample 75	Alignment:	-GLSDGEWQLVLNVWGKVEADIPGHGQEVLIRLFKGHPETLEKFDRFKHLKSEDEMKA-S
Sample 75	Alignment:	EDLKKHGATVLTALGGILKKKGHHE---AEI-K-----PLAQSHATKHKIPVKYLEFISE
Sample 75	Alignment:	AIIQVLQSKHPGDFGADAQGAMNKALELFRKDMASNYKELGFQG
Sample 75	Alignment:	>2hhba
Sample 75	Alignment:	-VLSPADKTNVKAAWGKVGAHAGEYGAEALERMFLSFPTTKTYFPHF-------DLSHGS
Sample 75	Alignment:	AQVKGHGKKVADALTNAVAHV-DDM---PNALS-----ALSDLHAHKLRVDPVNFKLLSH
Sample 75	Alignment:	CLLVTLAAHLPAEFTPAVHASLDKFLASVSTVLTSKYR------
Sample 75	Tree:	(1lh1:0.568360313286129,((2hhba:0.8492781063433565,1urva:0.5010490824943246)[4]:0.38671605730112857,2mm1:0.9072310567194992)[5]:1.1269802111633516)[6];
Acceptance rates: R: 0.345455 Lambda: 0.161765 Rho: 0.221154 Theta: 0.246973 Subst: NaN Alignment_0_0.9: 0.094017 Alignment_1_0.99: 0.094203 Alignment_2_0.999: 0.101449 Alignment_3_0.9999: 0.088235 Alignment_4_0.99999: 0.114286 Alignment_5_0.99999_3.0: 0.074830 Alignment_6_0.99999_2.5: 0.056911 Alignment_7_0.99999_2.0: 0.058824 Alignment_8_0.99999_1.5: 0.035971 Alignment_9_0.99999_1.0: 0.125899 S…
Report	LogLikelihood	-1616.0124786004915	R	0.7737196792102764	Lambda	0.06213882574824504	Mu	0.06391021934367455
Sample 76	Loglikelihood:	-1614.9392855720093
Sample 76	Alignment:	>1urva
Sample 76	Alignment:	-ELSEAERKAVQAMWARLYANSEDVGVAILVRFFVNFPSAKQYFSQFKHMEDPLEMER-S
Sample 76	Alignment:	PQLRKHASRVMGALNTVVENL-HDPDKVSSVLA-----LVGKAHALKHKVEPVYFKILSG
Sample 76	Alignment:	VILEVVAEEFASDFPPETQRAWAKLRGLIYSHVTAAYKEVGW--
Sample 76	Alignment:	>1lh1
Sample 76	Alignment:	GALTESQAALVKSSWEEFNANIPKHTHRFFILVLEIAPAAKDLFSFLK--GTSEVPQN-N
Sample 76	Alignment:	PELQAHAGKVFKLVYEAAIQL-EVT---GVVVTDATLKNLGSVHVSKGVADA-HFPVVKE
Sample 76	Alignment:	AILKTIKEVVGAKWSEELNSAWTIAYDELAIVIKKEMDDAA---
Sample 76	Alignment:	>2mm1
Sample 76	Alignment:	-GLSDGEWQLVLNVWGKVEADIPGHGQEVLIRLFKGHPETLEKFDRFKHLKSEDEMKA-S
Sample 76	Alignment:	EDLKKHGATVLTALGGILKKKGHHE---AEI-K-----PLAQSHATKHKIPVKYLEFISE
Sample 76	Alignment:	AIIQVLQSKHPGDFGADAQGAMNKALELFRKDMASNYKELGFQG
Sample 76	Alignment:	>2hhba
Sample 76	Alignment:	-VLSPADKTNVKAAWGKVGAHAGEYGAEALERMFLSFPTTKTYFPHF-------DLSHGS
Sample 76	Alignment:	AQVKGHGKKVADALTNAVAHV-DDM---PNALS-----ALSDLHAHKLRVDPVNFKLLSH
Sample 76	Alignment:	CLLVTLAAHLPAEFTPAVHASLDKFLASVSTVLTSKYR------
Sample 76	Tree:	(1lh1:0.509524380426722,((2hhba:1.0034749023915197,1urva:0.5010490824943246)[4]:0.2864412946208361,2mm1:0.9862755567686157)[5]:1.028865441846079)[6];
Acceptance rates: R: 0.346642 Lambda: 0.172043 Rho: 0.224824 Theta: 0.248815 Subst: NaN Alignment_0_0.9: 0.092179 Alignment_1_0.99: 0.093525 Alignment_2_0.999: 0.099291 Alignment_3_0.9999: 0.086331 Alignment_4_0.99999: 0.112478 Alignment_5_0.99999_3.0: 0.080537 Alignment_6_0.99999_2.5: 0.056000 Alignment_7_0.99999_2.0: 0.057971 Alignment_8_0.99999_1.5: 0.035971 Alignment_9_0.99999_1.0: 0.125000 S…
Report	LogLikelihood	-1614.9392855720093	R	0.7152182616522049	Lambda	0.03557429478249837	Mu	0.03713153607578907
Sample 77	Loglikelihood:	-1615.0875270980187
Sample 77	Alignment:	>1urva
Sample 77	Alignment:	-ELSEAERKAVQAMWARLYANSEDVGVAILVRFFVNFPSAKQYFSQFKHMEDPLEMER-S
Sample 77	Alignment:	PQLRKHASRVMGALNTVVENL-HDPDKVSSVLA-----LVGKAHALKHKVEPVYFKILSG
Sample 77	Alignment:	VILEVVAEEFASDFPPETQRAWAKLRGLIYSHVTAAYKEVGW--
Sample 77	Alignment:	>1lh1
Sample 77	Alignment:	GALTESQAALVKSSWEEFNANIPKHTHRFFILVLEIAPAAKDLFSFLK--GTSEVPQN-N
Sample 77	Alignment:	PELQAHAGKVFKLVYEAAIQL-EVT---GVVVTDATLKNLGSVHVSKG-VADAHFPVVKE
Sample 77	Alignment:	AILKTIKEVVGAKWSEELNSAWTIAYDELAIVIKKEMDDAA---
Sample 77	Alignment:	>2mm1
Sample 77	Alignment:	-GLSDGEWQLVLNVWGKVEADIPGHGQEVLIRLFKGHPETLEKFDRFKHLKSEDEMKA-S
Sample 77	Alignment:	EDLKKHGATVLTALGGILKKKGHHE---AEI-K-----PLAQSHATKHKIPVKYLEFISE
Sample 77	Alignment:	AIIQVLQSKHPGDFGADAQGAMNKALELFRKDMASNYKELGFQG
Sample 77	Alignment:	>2hhba
Sample 77	Alignment:	-VLSPADKTNVKAAWGKVGAHAGEYGAEALERMFLSFPTTKTYFPHF-------DLSHGS
Sample 77	Alignment:	AQVKGHGKKVADALTNAVAHV-DDM---PNALS-----ALSDLHAHKLRVDPVNFKLLSH
Sample 77	Alignment:	CLLVTLAAHLPAEFTPAVHASLDKFLASVSTVLTSKYR------
Sample 77	Tree:	(1lh1:0.5116008176522081,((2mm1:1.3365808180150878,2hhba:0.9675554282860916)[4]:0.05214917933372165,1urva:0.39969525788988847)[5]:1.2320275821581659)[6];
Acceptance rates: R: 0.348921 Lambda: 0.170213 Rho: 0.224537 Theta: 0.250000 Subst: NaN Alignment_0_0.9: 0.091160 Alignment_1_0.99: 0.090909 Alignment_2_0.999: 0.098592 Alignment_3_0.9999: 0.085106 Alignment_4_0.99999: 0.111876 Alignment_5_0.99999_3.0: 0.078947 Alignment_6_0.99999_2.5: 0.056000 Alignment_7_0.99999_2.0: 0.057971 Alignment_8_0.99999_1.5: 0.042254 Alignment_9_0.99999_1.0: 0.124113 S…
Report	LogLikelihood	-1615.0875270980187	R	0.6950535522167105	Lambda	0.03103448300144474	Mu	0.03201023771769204
Sample 78	Loglikelihood:	-1614.9931259447887
Sample 78	Alignment:	>1urva
Sample 78	Alignment:	-ELSEAERKAVQAMWARLYANSEDVGVAILVRFFVNFPSAKQYFSQFKHMEDPLEMER-S
Sample 78	Alignment:	PQLRKHASRVMGALNTVVENL-HDPDKVSSVLA-----LVGKAHALKHKVEPVYFKILSG
Sample 78	Alignment:	VILEVVAEEFASDFPPETQRAWAKLRGLIYSHVTAAYKEVGW--
Sample 78	Alignment:	>1lh1
Sample 78	Alignment:	GALTESQAALVKSSWEEFNANIPKHTHRFFILVLEIAPAAKDLFSFLK--GTSEVPQN-N
Sample 78	Alignment:	PELQAHAGKVFKLVYEAAIQL-EVT---GVVVTDATLKNLGSVHVSKG-VADAHFPVVKE
Sample 78	Alignment:	AILKTIKEVVGAKWSEELNSAWTIAYDELAIVIKKEMDDAA---
Sample 78	Alignment:	>2mm1
Sample 78	Alignment:	-GLSDGEWQLVLNVWGKVEADIPGHGQEVLIRLFKGHPETLEKFDRFKHLKSEDEMKA-S
Sample 78	Alignment:	EDLKKHGATVLTALGGILKKKGHHE---AEI-K-----PLAQSHATKHKIPVKYLEFISE
Sample 78	Alignment:	AIIQVLQSKHPGDFGADAQGAMNKALELFRKDMASNYKELGFQG
Sample 78	Alignment:	>2hhba
Sample 78	Alignment:	-VLSPADKTNVKAAWGKVGAHAGEYGAEALERMFLSFPTTKTYFPHF-------DLSHGS
Sample 78	Alignment:	AQVKGHGKKVADALTNAVAHV-DDM---PNALS-----ALSDLHAHKLRVDPVNFKLLSH
Sample 78	Alignment:	CLLVTLAAHLPAEFTPAVHASLDKFLASVSTVLTSKYR------
Sample 78	Tree:	(1lh1:0.5145271815120633,((1urva:0.42359601279227066,2hhba:0.9730898589203831)[4]:0.09622583092107084,2mm1:1.2248554071021551)[5]:1.2390747972257998)[6];
Acceptance rates: R: 0.349911 Lambda: 0.168421 Rho: 0.224256 Theta: 0.247113 Subst: NaN Alignment_0_0.9: 0.090411 Alignment_1_0.99: 0.090278 Alignment_2_0.999: 0.097902 Alignment_3_0.9999: 0.083916 Alignment_4_0.99999: 0.112628 Alignment_5_0.99999_3.0: 0.077419 Alignment_6_0.99999_2.5: 0.055556 Alignment_7_0.99999_2.0: 0.057971 Alignment_8_0.99999_1.5: 0.041958 Alignment_9_0.99999_1.0: 0.122378 S…
Report	LogLikelihood	-1614.9931259447887	R	0.7698228364771521	Lambda	0.03630065948900054	Mu	0.03744198798149164
Sample 79	Loglikelihood:	-1616.189211605213
Sample 79	Alignment:	>1urva
Sample 79	Alignment:	-ELSEAERKAVQAMWARLYANSEDVGVAILVRFFVNFPSAKQYFSQFKHMEDPLEMER-S
Sample 79	Alignment:	PQLRKHASRVMGALNTVVENL-HDPDKVSSVLA-----LVGKAHALKHKVEPVYFKILSG
Sample 79	Alignment:	VILEVVAEEFASDFPPETQRAWAKLRGLIYSHVTAAYKEVGW--
Sample 79	Alignment:	>1lh1
Sample 79	Alignment:	GALTESQAALVKSSWEEFNANIPKHTHRFFILVLEIAPAAKDLFSFLK--GTSEVPQN-N
Sample 79	Alignment:	PELQAHAGKVFKLVYEAAIQL-EVT---GVVVTDATLKNLGSVHVSKG-VADAHFPVVKE
Sample 79	Alignment:	AILKTIKEVVGAKWSEELNSAWTIAYDELAIVIKKEMDDAA---
Sample 79	Alignment:	>2mm1
Sample 79	Alignment:	-GLSDGEWQLVLNVWGKVEADIPGHGQEVLIRLFKGHPETLEKFDRFKHLKSEDEMKA-S
Sample 79	Alignment:	EDLKKHGATVLTALGGILKKKGHHE---AEI-K-----PLAQSHATKHKIPVKYLEFISE
Sample 79	Alignment:	AIIQVLQSKHPGDFGADAQGAMNKALELFRKDMASNYKELGFQG
Sample 79	Alignment:	>2hhba
Sample 79	Alignment:	-VLSPADKTNVKAAWGKVGAHAGEYGAEALERMFLSFPTTKTYFPHF-------DLSHGS
Sample 79	Alignment:	AQVKGHGKKVADALTNAVAHV-DDM---PNALS-----ALSDLHAHKLRVDPVNFKLLSH
Sample 79	Alignment:	CLLVTLAAHLPAEFTPAVHASLDKFLASVSTVLTSKYR------
Sample 79	Tree:	(1lh1:0.5507182517967377,((2mm1:1.2280590633219512,2hhba:0.8648120350104771)[4]:0.2202950722526873,1urva:0.37782531058518815)[5]:1.2927759354153925)[6];
Acceptance rates: R: 0.351399 Lambda: 0.167247 Rho: 0.220721 Theta: 0.247113 Subst: NaN Alignment_0_0.9: 0.089189 Alignment_1_0.99: 0.089041 Alignment_2_0.999: 0.096552 Alignment_3_0.9999: 0.083916 Alignment_4_0.99999: 0.110368 Alignment_5_0.99999_3.0: 0.075949 Alignment_6_0.99999_2.5: 0.054688 Alignment_7_0.99999_2.0: 0.057971 Alignment_8_0.99999_1.5: 0.047945 Alignment_9_0.99999_1.0: 0.124138 S…
Report	LogLikelihood	-1616.189211605213	R	0.7696662937191241	Lambda	0.036300659489000534	Mu	0.03744198798149165
Sample 80	Loglikelihood:	-1618.2220187484957
Sample 80	Alignment:	>1urva
Sample 80	Alignment:	-ELSEAERKAVQAMWARLYANSEDVGVAILVRFFVNFPSAKQYFSQFKHMEDPLEMER-S
Sample 80	Alignment:	PQLRKHASRVMGALNTVVENL-HDPDKVSS-----VLALVGKAHALKHKVEPVYFKILSG
Sample 80	Alignment:	VILEVVAEEFASDFPPETQRAWAKLRGLIYSHVTAAYKEVGW--
Sample 80	Alignment:	>1lh1
Sample 80	Alignment:	GALTESQAALVKSSWEEFNANIPKHTHRFFILVLEIAPAAKDLFSFLK--GTSEVPQN-N
Sample 80	Alignment:	PELQAHAGKVFKLVYEAAIQL-EVT---GVVVTDATLKNLGSVHVSKG-VADAHFPVVKE
Sample 80	Alignment:	AILKTIKEVVGAKWSEELNSAWTIAYDELAIVIKKEMDDAA---
Sample 80	Alignment:	>2mm1
Sample 80	Alignment:	-GLSDGEWQLVLNVWGKVEADIPGHGQEVLIRLFKGHPETLEKFDRFKHLKSEDEMKA-S
Sample 80	Alignment:	EDLKKHGATVLTALGGILKKKGHHE---AE-----I-KPLAQSHATKHKIPVKYLEFISE
Sample 80	Alignment:	AIIQVLQSKHPGDFGADAQGAMNKALELFRKDMASNYKELGFQG
Sample 80	Alignment:	>2hhba
Sample 80	Alignment:	-VLSPADKTNVKAAWGKVGAHAGEYGAEALERMFLSFPTTKTYFPHF-------DLSHGS
Sample 80	Alignment:	AQVKGHGKKVADALTNAVAHV-DDM---PN-----ALSALSDLHAHKLRVDPVNFKLLSH
Sample 80	Alignment:	CLLVTLAAHLPAEFTPAVHASLDKFLASVSTVLTSKYR------
Sample 80	Tree:	(1lh1:0.4619692155507014,((2mm1:1.144708491343952,2hhba:0.728348873867797)[4]:0.1277284743678928,1urva:0.540954077308732)[5]:0.9485985756245439)[6];
Acceptance rates: R: 0.349398 Lambda: 0.168966 Rho: 0.222717 Theta: 0.250000 Subst: NaN Alignment_0_0.9: 0.090667 Alignment_1_0.99: 0.087248 Alignment_2_0.999: 0.100671 Alignment_3_0.9999: 0.082192 Alignment_4_0.99999: 0.108553 Alignment_5_0.99999_3.0: 0.075472 Alignment_6_0.99999_2.5: 0.053846 Alignment_7_0.99999_2.0: 0.057554 Alignment_8_0.99999_1.5: 0.047297 Alignment_9_0.99999_1.0: 0.123288 S…
Report	LogLikelihood	-1618.2220187484957	R	0.801457162468015	Lambda	0.04072344455025201	Mu	0.04247744180307311
Sample 81	Loglikelihood:	-1620.1480799545395
Sample 81	Alignment:	>1urva
Sample 81	Alignment:	-ELSEAERKAVQAMWARLYANSEDVGVAILVRFFVNFPSAKQYFSQFKHMEDPLEMER-S
Sample 81	Alignment:	PQLRKHASRVMGALNTVVENLHDPD-KVSS-----VLALVGKAHALKHKVEPVYFKILSG
Sample 81	Alignment:	VILEVVAEEFASDFPPETQRAWAKLRGLIYSHVTAAYKEVGW--
Sample 81	Alignment:	>1lh1
Sample 81	Alignment:	GALTESQAALVKSSWEEFNANIPKHTHRFFILVLEIAPAAKDLFSFLK--GTSEVPQN-N
Sample 81	Alignment:	PELQAHAGKVFKLVYEAAIQL---E-VTGVVVTDATLKNLGSVHVSKG-VADAHFPVVKE
Sample 81	Alignment:	AILKTIKEVVGAKWSEELNSAWTIAYDELAIVIKKEMDDAA---
Sample 81	Alignment:	>2mm1
Sample 81	Alignment:	-GLSDGEWQLVLNVWGKVEADIPGHGQEVLIRLFKGHPETLEKFDRFKHLKSEDEMKA-S
Sample 81	Alignment:	EDLKKHGATVLTALGGILKKK---GHHEAE-----I-KPLAQSHATKHKIPVKYLEFISE
Sample 81	Alignment:	AIIQVLQSKHPGDFGADAQGAMNKALELFRKDMASNYKELGFQG
Sample 81	Alignment:	>2hhba
Sample 81	Alignment:	-VLSPADKTNVKAAWGKVGAHAGEYGAEALERMFLSFPTTKTYFPHF-------DLSHGS
Sample 81	Alignment:	AQVKGHGKKVADALTNAVAHV---D-DMPN-----ALSALSDLHAHKLRVDPVNFKLLSH
Sample 81	Alignment:	CLLVTLAAHLPAEFTPAVHASLDKFLASVSTVLTSKYR------
Sample 81	Tree:	(1lh1:0.42644199500614144,((2hhba:0.7158772153251007,1urva:0.5472002994725571)[4]:0.12992245407458886,2mm1:0.9596033864029903)[5]:0.9201488080519179)[6];
Acceptance rates: R: 0.345826 Lambda: 0.167224 Rho: 0.221491 Theta: 0.249443 Subst: NaN Alignment_0_0.9: 0.089474 Alignment_1_0.99: 0.092105 Alignment_2_0.999: 0.099338 Alignment_3_0.9999: 0.081081 Alignment_4_0.99999: 0.107843 Alignment_5_0.99999_3.0: 0.074534 Alignment_6_0.99999_2.5: 0.052632 Alignment_7_0.99999_2.0: 0.056338 Alignment_8_0.99999_1.5: 0.046980 Alignment_9_0.99999_1.0: 0.125850 S…
Report	LogLikelihood	-1620.1480799545395	R	0.801457162468015	Lambda	0.03662609353868923	Mu	0.04287182276865549
Sample 82	Loglikelihood:	-1617.3632024207075
Sample 82	Alignment:	>1urva
Sample 82	Alignment:	-ELSEAERKAVQAMWARLYANSEDVGVAILVRFFVNFPSAKQYFSQFKHMEDPLEMER-S
Sample 82	Alignment:	PQLRKHASRVMGALNTVVENLHDPD-KVSS-----VLALVGKAHALKHKVEPVYFKILSG
Sample 82	Alignment:	VILEVVAEEFASDFPPETQRAWAKLRGLIYSHVTAAYKEVGW--
Sample 82	Alignment:	>1lh1
Sample 82	Alignment:	GALTESQAALVKSSWEEFNANIPKHTHRFFILVLEIAPAAKDLFSFLK--GTSEVPQN-N
Sample 82	Alignment:	PELQAHAGKVFKLVYEAAIQ---LE-VTGVVVTDATLKNLGSVHVSKG-VADAHFPVVKE
Sample 82	Alignment:	AILKTIKEVVGAKWSEELNSAWTIAYDELAIVIKKEMDDAA---
Sample 82	Alignment:	>2mm1
Sample 82	Alignment:	-GLSDGEWQLVLNVWGKVEADIPGHGQEVLIRLFKGHPETLEKFDRFKHLKSEDEMKA-S
Sample 82	Alignment:	EDLKKHGATVLTALGGILKK---KGHHEAE-----I-KPLAQSHATKHKIPVKYLEFISE
Sample 82	Alignment:	AIIQVLQSKHPGDFGADAQGAMNKALELFRKDMASNYKELGFQG
Sample 82	Alignment:	>2hhba
Sample 82	Alignment:	-VLSPADKTNVKAAWGKVGAHAGEYGAEALERMFLSFPTTKTYFPHF-------DLSHGS
Sample 82	Alignment:	AQVKGHGKKVADALTNAVAH---VD-DMPN-----ALSALSDLHAHKLRVDPVNFKLLSH
Sample 82	Alignment:	CLLVTLAAHLPAEFTPAVHASLDKFLASVSTVLTSKYR------
Sample 82	Tree:	(1lh1:0.4481564121100295,((2hhba:0.7530064418481681,1urva:0.44892256869771896)[4]:0.11889822533299177,2mm1:0.9383173564640506)[5]:1.1331215246023496)[6];
Acceptance rates: R: 0.346870 Lambda: 0.171617 Rho: 0.221505 Theta: 0.246696 Subst: NaN Alignment_0_0.9: 0.088083 Alignment_1_0.99: 0.091503 Alignment_2_0.999: 0.098684 Alignment_3_0.9999: 0.081081 Alignment_4_0.99999: 0.106796 Alignment_5_0.99999_3.0: 0.074074 Alignment_6_0.99999_2.5: 0.052239 Alignment_7_0.99999_2.0: 0.055172 Alignment_8_0.99999_1.5: 0.053333 Alignment_9_0.99999_1.0: 0.127517 S…
Report	LogLikelihood	-1617.3632024207075	R	0.5937763063050897	Lambda	0.022994940073622603	Mu	0.02368003341543329
Sample 83	Loglikelihood:	-1617.0798017834097
Sample 83	Alignment:	>1urva
Sample 83	Alignment:	-ELSEAERKAVQAMWARLYANSEDVGVAILVRFFVNFPSAKQYFSQFKHMEDPLEMER-S
Sample 83	Alignment:	PQLRKHASRVMGALNTVVENLHDPD-KVSS-----VLALVGKAHALKHKVEPVYFKILSG
Sample 83	Alignment:	VILEVVAEEFASDFPPETQRAWAKLRGLIYSHVTAAYKEVGW--
Sample 83	Alignment:	>1lh1
Sample 83	Alignment:	GALTESQAALVKSSWEEFNANIPKHTHRFFILVLEIAPAAKDLFSFLK--GTSEVPQN-N
Sample 83	Alignment:	PELQAHAGKVFKLVYEAAIQ---LE-VTGVVVTDATLKNLGSVHVSKG-VADAHFPVVKE
Sample 83	Alignment:	AILKTIKEVVGAKWSEELNSAWTIAYDELAIVIKKEMDDAA---
Sample 83	Alignment:	>2mm1
Sample 83	Alignment:	-GLSDGEWQLVLNVWGKVEADIPGHGQEVLIRLFKGHPETLEKFDRFKHLKSEDEMKA-S
Sample 83	Alignment:	EDLKKHGATVLTALGGILKK---KGHHEAE-----I-KPLAQSHATKHKIPVKYLEFISE
Sample 83	Alignment:	AIIQVLQSKHPGDFGADAQGAMNKALELFRKDMASNYKELGFQG
Sample 83	Alignment:	>2hhba
Sample 83	Alignment:	-VLSPADKTNVKAAWGKVGAHAGEYGAEALERMFLSFPTTKTYFPHF-------DLSHGS
Sample 83	Alignment:	AQVKGHGKKVADALTNAVAH---VD-DMPN-----ALSALSDLHAHKLRVDPVNFKLLSH
Sample 83	Alignment:	CLLVTLAAHLPAEFTPAVHASLDKFLASVSTVLTSKYR------
Sample 83	Tree:	(1lh1:0.5340505087347541,((2hhba:0.8461226102172004,1urva:0.5582790741252615)[4]:0.04825318390839528,2mm1:1.0871165429184435)[5]:1.3488521140592113)[6];
Acceptance rates: R: 0.347826 Lambda: 0.169935 Rho: 0.219873 Theta: 0.245119 Subst: NaN Alignment_0_0.9: 0.088083 Alignment_1_0.99: 0.089744 Alignment_2_0.999: 0.097403 Alignment_3_0.9999: 0.080000 Alignment_4_0.99999: 0.105096 Alignment_5_0.99999_3.0: 0.073171 Alignment_6_0.99999_2.5: 0.051095 Alignment_7_0.99999_2.0: 0.054795 Alignment_8_0.99999_1.5: 0.052980 Alignment_9_0.99999_1.0: 0.125828 S…
Report	LogLikelihood	-1617.0798017834097	R	0.7027600362094925	Lambda	0.027069593547536783	Mu	0.027192472356653487
Sample 84	Loglikelihood:	-1618.885786881977
Sample 84	Alignment:	>1urva
Sample 84	Alignment:	-ELSEAERKAVQAMWARLYANSEDVGVAILVRFFVNFPSAKQYFSQFKHMEDPLEMER-S
Sample 84	Alignment:	PQLRKHASRVMGALNTVVENLHDPD-KVSS-----VLALVGKAHALKHKVEPVYFKILSG
Sample 84	Alignment:	VILEVVAEEFASDFPPETQRAWAKLRGLIYSHVTAAYKEVGW--
Sample 84	Alignment:	>1lh1
Sample 84	Alignment:	GALTESQAALVKSSWEEFNANIPKHTHRFFILVLEIAPAAKDLFSFLKGTSEVPQN---N
Sample 84	Alignment:	PELQAHAGKVFKLVYEAAIQ---LE-VTGVVVTDATLKNLGSVHVSKG-VADAHFPVVKE
Sample 84	Alignment:	AILKTIKEVVGAKWSEELNSAWTIAYDELAIVIKKEMDDAA---
Sample 84	Alignment:	>2mm1
Sample 84	Alignment:	-GLSDGEWQLVLNVWGKVEADIPGHGQEVLIRLFKGHPETLEKFDRFKHLKSEDEMKA-S
Sample 84	Alignment:	EDLKKHGATVLTALGGILKK---KGHHEAE-----I-KPLAQSHATKHKIPVKYLEFISE
Sample 84	Alignment:	AIIQVLQSKHPGDFGADAQGAMNKALELFRKDMASNYKELGFQG
Sample 84	Alignment:	>2hhba
Sample 84	Alignment:	-VLSPADKTNVKAAWGKVGAHAGEYGAEALERMFLSFPTTKTYFPHF-------DLSHGS
Sample 84	Alignment:	AQVKGHGKKVADALTNAVAH---VD-DMPN-----ALSALSDLHAHKLRVDPVNFKLLSH
Sample 84	Alignment:	CLLVTLAAHLPAEFTPAVHASLDKFLASVSTVLTSKYR------
Sample 84	Tree:	(1lh1:0.4976722015351363,((2hhba:0.8114645011590536,2mm1:1.0834432817289323)[4]:0.1183347924914886,1urva:0.5212264859297089)[5]:1.2569713728754768)[6];
Acceptance rates: R: 0.350906 Lambda: 0.167742 Rho: 0.218487 Theta: 0.246253 Subst: NaN Alignment_0_0.9: 0.086957 Alignment_1_0.99: 0.088608 Alignment_2_0.999: 0.101911 Alignment_3_0.9999: 0.080000 Alignment_4_0.99999: 0.105346 Alignment_5_0.99999_3.0: 0.072289 Alignment_6_0.99999_2.5: 0.051095 Alignment_7_0.99999_2.0: 0.054054 Alignment_8_0.99999_1.5: 0.051948 Alignment_9_0.99999_1.0: 0.128289 S…
Report	LogLikelihood	-1618.885786881977	R	0.6646382848352088	Lambda	0.026541715949343465	Mu	0.027720349954846804
Sample 85	Loglikelihood:	-1616.6559654351486
Sample 85	Alignment:	>1urva
Sample 85	Alignment:	-ELSEAERKAVQAMWARLYANSEDVGVAILVRFFVNFPSAKQYFSQFKHMEDPLEMER-S
Sample 85	Alignment:	PQLRKHASRVMGALNTV-----VENLHDPD-KVSSVLALVGKAHALKHKVEPVYFKILSG
Sample 85	Alignment:	VILEVVAEEFASDFPPETQRAWAKLRGLIYSHVTAAYKEVGW--
Sample 85	Alignment:	>1lh1
Sample 85	Alignment:	GALTESQAALVKSSWEEFNANIPKHTHRFFILVLEIAPAAKDLFSFLKGTSEVPQN---N
Sample 85	Alignment:	PELQAHAGKVFKLVYEAAIQLEVTG---VV-VTDATLKNLGSVHVSKG-VADAHFPVVKE
Sample 85	Alignment:	AILKTIKEVVGAKWSEELNSAWTIAYDELAIVIKKEMDDAA---
Sample 85	Alignment:	>2mm1
Sample 85	Alignment:	-GLSDGEWQLVLNVWGKVEADIPGHGQEVLIRLFKGHPETLEKFDRFKHLKSEDEMKA-S
Sample 85	Alignment:	EDLKKHGATVLTALGGI-----LKK---KGHHEAEI-KPLAQSHATKHKIPVKYLEFISE
Sample 85	Alignment:	AIIQVLQSKHPGDFGADAQGAMNKALELFRKDMASNYKELGFQG
Sample 85	Alignment:	>2hhba
Sample 85	Alignment:	-VLSPADKTNVKAAWGKVGAHAGEYGAEALERMFLSFPTTKTYFPHF-------DLSHGS
Sample 85	Alignment:	AQVKGHGKKVADALTNA-----VAH---VD-DMPNALSALSDLHAHKLRVDPVNFKLLSH
Sample 85	Alignment:	CLLVTLAAHLPAEFTPAVHASLDKFLASVSTVLTSKYR------
Sample 85	Tree:	(1lh1:0.4787730988233014,((2mm1:1.0786603800596535,1urva:0.5235674910880465)[4]:0.030600227592849027,2hhba:0.7627319229159609)[5]:1.2733405954850585)[6];
Acceptance rates: R: 0.348609 Lambda: 0.168790 Rho: 0.217119 Theta: 0.247881 Subst: NaN Alignment_0_0.9: 0.086076 Alignment_1_0.99: 0.085890 Alignment_2_0.999: 0.100629 Alignment_3_0.9999: 0.078947 Alignment_4_0.99999: 0.105426 Alignment_5_0.99999_3.0: 0.071856 Alignment_6_0.99999_2.5: 0.050000 Alignment_7_0.99999_2.0: 0.052980 Alignment_8_0.99999_1.5: 0.051613 Alignment_9_0.99999_1.0: 0.127869 S…
Report	LogLikelihood	-1616.6559654351486	R	0.6646382848352088	Lambda	0.026150289823319912	Mu	0.027019298280936792
Sample 86	Loglikelihood:	-1618.5625124215119
Sample 86	Alignment:	>1urva
Sample 86	Alignment:	-ELSEAERKAVQAMWARLYANSEDVGVAILVRFFVNFPSAKQYFSQFKHMEDPLEMER-S
Sample 86	Alignment:	PQLRKHASRVMGALNTVVENLHDPD-KVSSVLAL-----VGKAHALKHKVEPVYFKILSG
Sample 86	Alignment:	VILEVVAEEFASDFPPETQRAWAKLRGLIYSHVTAAYKEVGW--
Sample 86	Alignment:	>1lh1
Sample 86	Alignment:	GALTESQAALVKSSWEEFNANIPKHTHRFFILVLEIAPAAKDLFSFLKGTSEVPQN---N
Sample 86	Alignment:	PELQAHAGKVFKLVYEAAIQ---LE-VTGVVVTDATLKNLGSVHVSKG-VADAHFPVVKE
Sample 86	Alignment:	AILKTIKEVVGAKWSEELNSAWTIAYDELAIVIKKEMDDAA---
Sample 86	Alignment:	>2mm1
Sample 86	Alignment:	-GLSDGEWQLVLNVWGKVEADIPGHGQEVLIRLFKGHPETLEKFDRFKHLKSEDEMKA-S
Sample 86	Alignment:	EDLKKHGATVLTALGGILKK---KGHHEAEIK-P-----LAQSHATKHKIPVKYLEFISE
Sample 86	Alignment:	AIIQVLQSKHPGDFGADAQGAMNKALELFRKDMASNYKELGFQG
Sample 86	Alignment:	>2hhba
Sample 86	Alignment:	-VLSPADKTNVKAAWGKVGAHAGEYGAEALERMFLSFPTTKTYFPHF-------DLSHGS
Sample 86	Alignment:	AQVKGHGKKVADALTNAVAH---VD-DMPNALSA-----LSDLHAHKLRVDPVNFKLLSH
Sample 86	Alignment:	CLLVTLAAHLPAEFTPAVHASLDKFLASVSTVLTSKYR------
Sample 86	Tree:	(1lh1:0.4796680657633636,((2hhba:1.0096704633778604,1urva:0.37367511742471915)[4]:0.020536843151435773,2mm1:0.9983032518238868)[5]:1.1592723256768158)[6];
Acceptance rates: R: 0.347334 Lambda: 0.167722 Rho: 0.215606 Theta: 0.247917 Subst: NaN Alignment_0_0.9: 0.085642 Alignment_1_0.99: 0.084848 Alignment_2_0.999: 0.100000 Alignment_3_0.9999: 0.078431 Alignment_4_0.99999: 0.105666 Alignment_5_0.99999_3.0: 0.071856 Alignment_6_0.99999_2.5: 0.048611 Alignment_7_0.99999_2.0: 0.052288 Alignment_8_0.99999_1.5: 0.057325 Alignment_9_0.99999_1.0: 0.125000 S…
Report	LogLikelihood	-1618.5625124215119	R	0.6950964475473657	Lambda	0.03548323799917639	Mu	0.037299802804210615
Sample 87	Loglikelihood:	-1619.8668998125186
Sample 87	Alignment:	>1urva
Sample 87	Alignment:	-ELSEAERKAVQAMWARLYANSEDVGVAILVRFFVNFPSAKQYFSQFKHMEDPLEMER-S
Sample 87	Alignment:	PQLRKHASRVMGALNTVVENLHDPD-KVSSVLA-----LVGKAHALKHKVEPVYFKILSG
Sample 87	Alignment:	VILEVVAEEFASDFPPETQRAWAKLRGLIYSHVTAAYKEVGW--
Sample 87	Alignment:	>1lh1
Sample 87	Alignment:	GALTESQAALVKSSWEEFNANIPKHTHRFFILVLEIAPAAKDLFSFLKGTSEVP--QN-N
Sample 87	Alignment:	PELQAHAGKVFKLVYEAAIQ---LE-VTGVVVTDATLKNLGSVHVSKG-VADAHFPVVKE
Sample 87	Alignment:	AILKTIKEVVGAKWSEELNSAWTIAYDELAIVIKKEMDDAA---
Sample 87	Alignment:	>2mm1
Sample 87	Alignment:	-GLSDGEWQLVLNVWGKVEADIPGHGQEVLIRLFKGHPETLEKFDRFKHLKSEDEMKA-S
Sample 87	Alignment:	EDLKKHGATVLTALGGILKK---KGHHEAEIK------PLAQSHATKHKIPVKYLEFISE
Sample 87	Alignment:	AIIQVLQSKHPGDFGADAQGAMNKALELFRKDMASNYKELGFQG
Sample 87	Alignment:	>2hhba
Sample 87	Alignment:	-VLSPADKTNVKAAWGKVGAHAGEYGAEALERMFLSFPTTKTYFPHF-------DLSHGS
Sample 87	Alignment:	AQVKGHGKKVADALTNAVAH---VD-DMPNALS-----ALSDLHAHKLRVDPVNFKLLSH
Sample 87	Alignment:	CLLVTLAAHLPAEFTPAVHASLDKFLASVSTVLTSKYR------
Sample 87	Tree:	(1lh1:0.6044844554354657,((2hhba:1.1265766691658377,2mm1:1.160809636559712)[4]:0.03730013649245182,1urva:0.606527559765382)[5]:1.2179830147209978)[6];
Acceptance rates: R: 0.348800 Lambda: 0.165625 Rho: 0.215447 Theta: 0.247423 Subst: NaN Alignment_0_0.9: 0.085000 Alignment_1_0.99: 0.083832 Alignment_2_0.999: 0.104294 Alignment_3_0.9999: 0.078431 Alignment_4_0.99999: 0.104387 Alignment_5_0.99999_3.0: 0.071006 Alignment_6_0.99999_2.5: 0.054422 Alignment_7_0.99999_2.0: 0.058065 Alignment_8_0.99999_1.5: 0.062893 Alignment_9_0.99999_1.0: 0.124204 S…
Report	LogLikelihood	-1619.8668998125186	R	0.5630186051528034	Lambda	0.027774354829278928	Mu	0.028333733102705535
Sample 88	Loglikelihood:	-1624.3985335387893
Sample 88	Alignment:	>1urva
Sample 88	Alignment:	-ELSEAERKAVQAMWARLYANSEDVGVAILVRFFVNFPSAKQYFSQFKHMEDPLEMER-S
Sample 88	Alignment:	PQLRKHASRVMGALNTVVENLHDPD-KVSSVLA-----LVGKAHALKHKVEPVYFKILSG
Sample 88	Alignment:	VILEVVAEEFASDFPPETQRAWAKLRGLIYSHVTAAYKEVGW--
Sample 88	Alignment:	>1lh1
Sample 88	Alignment:	GALTESQAALVKSSWEEFNANIPKHTHRFFILVLEIAPAAKDLFSFLKGTSEVPQNNP--
Sample 88	Alignment:	-ELQAHAGKVFKLVYEAAIQ---LE-VTGVVVTDATLKNLGSVHVSKG-VADAHFPVVKE
Sample 88	Alignment:	AILKTIKEVVGAKWSEELNSAWTIAYDELAIVIKKEMDDAA---
Sample 88	Alignment:	>2mm1
Sample 88	Alignment:	-GLSDGEWQLVLNVWGKVEADIPGHGQEVLIRLFKGHPETLEKFDRFKHLKSEDEMKA-S
Sample 88	Alignment:	EDLKKHGATVLTALGGILKK---KGHHEAEIK------PLAQSHATKHKIPVKYLEFISE
Sample 88	Alignment:	AIIQVLQSKHPGDFGADAQGAMNKALELFRKDMASNYKELGFQG
Sample 88	Alignment:	>2hhba
Sample 88	Alignment:	-VLSPADKTNVKAAWGKVGAHAGEYGAEALERMFLSFPTTKTYFPHF-------DLSHGS
Sample 88	Alignment:	AQVKGHGKKVADALTNAVAH---VD-DMPNALS-----ALSDLHAHKLRVDPVNFKLLSH
Sample 88	Alignment:	CLLVTLAAHLPAEFTPAVHASLDKFLASVSTVLTSKYR------
Sample 88	Tree:	(1lh1:0.41672115997681713,((2hhba:0.6946590666100396,1urva:0.5018443968515062)[4]:0.1565691659815632,2mm1:0.7026927726445924)[5]:0.8263160496622327)[6];
Acceptance rates: R: 0.347687 Lambda: 0.162577 Rho: 0.214429 Theta: 0.250000 Subst: NaN Alignment_0_0.9: 0.083951 Alignment_1_0.99: 0.082353 Alignment_2_0.999: 0.104294 Alignment_3_0.9999: 0.077419 Alignment_4_0.99999: 0.105422 Alignment_5_0.99999_3.0: 0.070175 Alignment_6_0.99999_2.5: 0.060403 Alignment_7_0.99999_2.0: 0.056962 Alignment_8_0.99999_1.5: 0.061350 Alignment_9_0.99999_1.0: 0.122642 S…
Report	LogLikelihood	-1624.3985335387893	R	0.5630186051528034	Lambda	0.03083579660293619	Mu	0.032043996413289866
Sample 89	Loglikelihood:	-1621.9971340969344
Sample 89	Alignment:	>1urva
Sample 89	Alignment:	-ELSEAERKAVQAMWARLYANSEDVGVAILVRFFVNFPSAKQYFSQFKHMEDPLEMER-S
Sample 89	Alignment:	PQLRKHASRVMGALNTVVENLHDPD-KVSSVLA-----LVGKAHALKHKVEPVYFKILSG
Sample 89	Alignment:	VILEVVAEEFASDFPPETQRAWAKLRGLIYSHVTAAYKEVGW--
Sample 89	Alignment:	>1lh1
Sample 89	Alignment:	GALTESQAALVKSSWEEFNANIPKHTHRFFILVLEIAPAAKDLFSFLKGTSEVPQNNP--
Sample 89	Alignment:	-ELQAHAGKVFKLVYEAAIQ---LE-VTGVVVTDATLKNLGSVHVSKG-VADAHFPVVKE
Sample 89	Alignment:	AILKTIKEVVGAKWSEELNSAWTIAYDELAIVIKKEMDDAA---
Sample 89	Alignment:	>2mm1
Sample 89	Alignment:	-GLSDGEWQLVLNVWGKVEADIPGHGQEVLIRLFKGHPETLEKFDRFKHLKSEDEMKA-S
Sample 89	Alignment:	EDLKKHGATVLTALGGILKK---KGHHEAEIK------PLAQSHATKHKIPVKYLEFISE
Sample 89	Alignment:	AIIQVLQSKHPGDFGADAQGAMNKALELFRKDMASNYKELGFQG
Sample 89	Alignment:	>2hhba
Sample 89	Alignment:	-VLSPADKTNVKAAWGKVGAHAGEYGAEALERMFLSFPTTKTYFPHF-------DLSHGS
Sample 89	Alignment:	AQVKGHGKKVADALTNAVAH---VD-DMPNALS-----ALSDLHAHKLRVDPVNFKLLSH
Sample 89	Alignment:	CLLVTLAAHLPAEFTPAVHASLDKFLASVSTVLTSKYR------
Sample 89	Tree:	(1lh1:1.1083463849570976,((1urva:0.7340203048444668,2mm1:1.09268927895221)[4]:0.16555929312579032,2hhba:0.9386607989908603)[5]:0.9098536181818098)[6];
Acceptance rates: R: 0.348509 Lambda: 0.164134 Rho: 0.215842 Theta: 0.248485 Subst: NaN Alignment_0_0.9: 0.083130 Alignment_1_0.99: 0.081395 Alignment_2_0.999: 0.103030 Alignment_3_0.9999: 0.076433 Alignment_4_0.99999: 0.104012 Alignment_5_0.99999_3.0: 0.068571 Alignment_6_0.99999_2.5: 0.060000 Alignment_7_0.99999_2.0: 0.055901 Alignment_8_0.99999_1.5: 0.060606 Alignment_9_0.99999_1.0: 0.122642 S…
Report	LogLikelihood	-1621.9971340969344	R	0.731331569952969	Lambda	0.03896167393620537	Mu	0.04085928910481503
Sample 90	Loglikelihood:	-1621.6702635343568
Sample 90	Alignment:	>1urva
Sample 90	Alignment:	-ELSEAERKAVQAMWARLYANSEDVGVAILVRFFVNFPSAKQYFSQFKHMEDPLEMER-S
Sample 90	Alignment:	PQLRKHASRVMGALNTVVENLHDPD-KVSSVLA-----LVGKAHALKHKVEPVYFKILSG
Sample 90	Alignment:	VILEVVAEEFASDFPPETQRAWAKLRGLIYSHVTAAYKEVGW--
Sample 90	Alignment:	>1lh1
Sample 90	Alignment:	GALTESQAALVKSSWEEFNANIPKHTHRFFILVLEIAPAAKDLFSFLKGTSEVPQNNP--
Sample 90	Alignment:	-ELQAHAGKVFKLVYEAAIQ---LE-VTGVVVTDATLKNLGSVH-VSKGVADAHFPVVKE
Sample 90	Alignment:	AILKTIKEVVGAKWSEELNSAWTIAYDELAIVIKKEMDDAA---
Sample 90	Alignment:	>2mm1
Sample 90	Alignment:	-GLSDGEWQLVLNVWGKVEADIPGHGQEVLIRLFKGHPETLEKFDRFKHLKSEDEMKA-S
Sample 90	Alignment:	EDLKKHGATVLTALGGILKK---KGHHEAEIK------PLAQSHATKHKIPVKYLEFISE
Sample 90	Alignment:	AIIQVLQSKHPGDFGADAQGAMNKALELFRKDMASNYKELGFQG
Sample 90	Alignment:	>2hhba
Sample 90	Alignment:	-VLSPADKTNVKAAWGKVGAHAGEYGAEALERMFLSFPTTKTYFPHF-------DLSHGS
Sample 90	Alignment:	AQVKGHGKKVADALTNAVAH---VD-DMPNALS-----ALSDLHAHKLRVDPVNFKLLSH
Sample 90	Alignment:	CLLVTLAAHLPAEFTPAVHASLDKFLASVSTVLTSKYR------
Sample 90	Tree:	(1lh1:1.028184318170529,((1urva:0.5962885135825395,2hhba:0.7695633421360963)[4]:0.3933670945208356,2mm1:0.762930210979138)[5]:0.6758425208216846)[6];
Acceptance rates: R: 0.345201 Lambda: 0.160237 Rho: 0.213307 Theta: 0.247012 Subst: NaN Alignment_0_0.9: 0.086747 Alignment_1_0.99: 0.080925 Alignment_2_0.999: 0.103030 Alignment_3_0.9999: 0.075472 Alignment_4_0.99999: 0.104258 Alignment_5_0.99999_3.0: 0.066667 Alignment_6_0.99999_2.5: 0.059211 Alignment_7_0.99999_2.0: 0.054878 Alignment_8_0.99999_1.5: 0.059880 Alignment_9_0.99999_1.0: 0.121875 S…
Report	LogLikelihood	-1621.6702635343568	R	0.6709934652393396	Lambda	0.0389269798562512	Mu	0.0408939831847692
Sample 91	Loglikelihood:	-1621.3937790469454
Sample 91	Alignment:	>1urva
Sample 91	Alignment:	-ELSEAERKAVQAMWARLYANSEDVGVAILVRFFVNFPSAKQYFSQFKHMEDPLEMER-S
Sample 91	Alignment:	PQLRKHASRVMGALNTVVENLHDPD-KVSSVLA-----LVGKAHALKHKVEPVYFKILSG
Sample 91	Alignment:	VILEVVAEEFASDFPPETQRAWAKLRGLIYSHVTAAYKEVGW--
Sample 91	Alignment:	>1lh1
Sample 91	Alignment:	GALTESQAALVKSSWEEFNANIPKHTHRFFILVLEIAPAAKDLFSFLKGTSEVPQNNP--
Sample 91	Alignment:	-ELQAHAGKVFKLVYEAAIQ---LE-VTGVVVTDATLKNLGSVH-VSKGVADAHFPVVKE
Sample 91	Alignment:	AILKTIKEVVGAKWSEELNSAWTIAYDELAIVIKKEMDDAA---
Sample 91	Alignment:	>2mm1
Sample 91	Alignment:	-GLSDGEWQLVLNVWGKVEADIPGHGQEVLIRLFKGHPETLEKFDRFKHLKSEDEMKA-S
Sample 91	Alignment:	EDLKKHGATVLTALGGILKK---KGHHEAEIK------PLAQSHATKHKIPVKYLEFISE
Sample 91	Alignment:	AIIQVLQSKHPGDFGADAQGAMNKALELFRKDMASNYKELGFQG
Sample 91	Alignment:	>2hhba
Sample 91	Alignment:	-VLSPADKTNVKAAWGKVGAHAGEYGAEALERMFLSFPTTKTYFPHF-------DLSHGS
Sample 91	Alignment:	AQVKGHGKKVADALTNAVAH---VD-DMPNALS-----ALSDLHAHKLRVDPVNFKLLSH
Sample 91	Alignment:	CLLVTLAAHLPAEFTPAVHASLDKFLASVSTVLTSKYR------
Sample 91	Tree:	(1lh1:1.1112820152605765,((1urva:0.5956480936861263,2hhba:0.7296741498445921)[4]:0.06425857312665073,2mm1:0.9168571917974736)[5]:1.3795505686819691)[6];
Acceptance rates: R: 0.344037 Lambda: 0.158824 Rho: 0.213052 Theta: 0.247036 Subst: NaN Alignment_0_0.9: 0.086331 Alignment_1_0.99: 0.079545 Alignment_2_0.999: 0.103030 Alignment_3_0.9999: 0.075472 Alignment_4_0.99999: 0.102899 Alignment_5_0.99999_3.0: 0.065574 Alignment_6_0.99999_2.5: 0.058824 Alignment_7_0.99999_2.0: 0.053892 Alignment_8_0.99999_1.5: 0.058824 Alignment_9_0.99999_1.0: 0.120000 S…
Report	LogLikelihood	-1621.3937790469454	R	0.7507728228370734	Lambda	0.032849421460422475	Mu	0.03436041925817327
Sample 92	Loglikelihood:	-1621.9346998215183
Sample 92	Alignment:	>1urva
Sample 92	Alignment:	-ELSEAERKAVQAMWARLYANSEDVGVAILVRFFVNFPSAKQYFSQFKHMEDPLEMER-S
Sample 92	Alignment:	PQLRKHASRVMGALNTVVENLHDPD-KVSSV-----LALVGKAHALKHKVEPVYFKILSG
Sample 92	Alignment:	VILEVVAEEFASDFPPETQRAWAKLRGLIYSHVTAAYKEVGW--
Sample 92	Alignment:	>1lh1
Sample 92	Alignment:	GALTESQAALVKSSWEEFNANIPKHTHRFFILVLEIAPAAKDLFSFLKGTSEVPQNNP--
Sample 92	Alignment:	-ELQAHAGKVFKLVYEAAIQ---LE-VTGVVVTDATLKNLGSVH-VSKGVADAHFPVVKE
Sample 92	Alignment:	AILKTIKEVVGAKWSEELNSAWTIAYDELAIVIKKEMDDAA---
Sample 92	Alignment:	>2mm1
Sample 92	Alignment:	-GLSDGEWQLVLNVWGKVEADIPGHGQEVLIRLFKGHPETLEKFDRFKHLKSEDEMKA-S
Sample 92	Alignment:	EDLKKHGATVLTALGGILKK---KGHHEAEI-----K-PLAQSHATKHKIPVKYLEFISE
Sample 92	Alignment:	AIIQVLQSKHPGDFGADAQGAMNKALELFRKDMASNYKELGFQG
Sample 92	Alignment:	>2hhba
Sample 92	Alignment:	-VLSPADKTNVKAAWGKVGAHAGEYGAEALERMFLSFPTTKTYFPHF-------DLSHGS
Sample 92	Alignment:	AQVKGHGKKVADALTNAVAH---VD-DMPNA-----LSALSDLHAHKLRVDPVNFKLLSH
Sample 92	Alignment:	CLLVTLAAHLPAEFTPAVHASLDKFLASVSTVLTSKYR------
Sample 92	Tree:	(1lh1:0.7702609945655087,((1urva:0.3933224892461757,2hhba:0.7995842171021472)[4]:0.1570303205749881,2mm1:0.7770842930113413)[5]:0.7382173064348756)[6];
Acceptance rates: R: 0.346445 Lambda: 0.159420 Rho: 0.216319 Theta: 0.244141 Subst: NaN Alignment_0_0.9: 0.085308 Alignment_1_0.99: 0.082873 Alignment_2_0.999: 0.103030 Alignment_3_0.9999: 0.074534 Alignment_4_0.99999: 0.104435 Alignment_5_0.99999_3.0: 0.065574 Alignment_6_0.99999_2.5: 0.058442 Alignment_7_0.99999_2.0: 0.053892 Alignment_8_0.99999_1.5: 0.058140 Alignment_9_0.99999_1.0: 0.119632 S…
Report	LogLikelihood	-1621.9346998215183	R	0.7667804956530576	Lambda	0.05695313997304904	Mu	0.05899199164916905
Sample 93	Loglikelihood:	-1620.4583445435073
Sample 93	Alignment:	>1urva
Sample 93	Alignment:	-ELSEAERKAVQAMWARLYANSEDVGVAILVRFFVNFPSAKQYFSQFKHMEDPLEMER-S
Sample 93	Alignment:	PQLRKHASRVMGALNTVVENLHDPD-KVSSV-----LALVGKAHALKHKVEPVYFKILSG
Sample 93	Alignment:	VILEVVAEEFASDFPPETQRAWAKLRGLIYSHVTAAYKEVGW--
Sample 93	Alignment:	>1lh1
Sample 93	Alignment:	GALTESQAALVKSSWEEFNANIPKHTHRFFILVLEIAPAAKDLFSFLKGTSEVPQNNP--
Sample 93	Alignment:	-ELQAHAGKVFKLVYEAAIQ---LE-VTGVVVTDATLKNLGSVH-VSKGVADAHFPVVKE
Sample 93	Alignment:	AILKTIKEVVGAKWSEELNSAWTIAYDELAIVIKKEMDDAA---
Sample 93	Alignment:	>2mm1
Sample 93	Alignment:	-GLSDGEWQLVLNVWGKVEADIPGHGQEVLIRLFKGHPETLEKFDRFKHLKSEDEMKA-S
Sample 93	Alignment:	EDLKKHGATVLTALGGILKK---KGHHEAEI-----K-PLAQSHATKHKIPVKYLEFISE
Sample 93	Alignment:	AIIQVLQSKHPGDFGADAQGAMNKALELFRKDMASNYKELGFQG
Sample 93	Alignment:	>2hhba
Sample 93	Alignment:	-VLSPADKTNVKAAWGKVGAHAGEYGAEALERMFLSFPTTKTYFPHF-------DLSHGS
Sample 93	Alignment:	AQVKGHGKKVADALTNAVAH---VD-DMPNA-----LSALSDLHAHKLRVDPVNFKLLSH
Sample 93	Alignment:	CLLVTLAAHLPAEFTPAVHASLDKFLASVSTVLTSKYR------
Sample 93	Tree:	(1lh1:1.022142546534797,((1urva:0.4900532163652991,2mm1:0.9807414395092701)[4]:0.1421451116446492,2hhba:0.9776265228338483)[5]:0.9716311257137769)[6];
Acceptance rates: R: 0.342302 Lambda: 0.160920 Rho: 0.219101 Theta: 0.246124 Subst: NaN Alignment_0_0.9: 0.083721 Alignment_1_0.99: 0.082873 Alignment_2_0.999: 0.101796 Alignment_3_0.9999: 0.074074 Alignment_4_0.99999: 0.103546 Alignment_5_0.99999_3.0: 0.065217 Alignment_6_0.99999_2.5: 0.056962 Alignment_7_0.99999_2.0: 0.053571 Alignment_8_0.99999_1.5: 0.057471 Alignment_9_0.99999_1.0: 0.119266 S…
Report	LogLikelihood	-1620.4583445435073	R	0.7667804956530576	Lambda	0.03929215955197453	Mu	0.041321172570461515
Sample 94	Loglikelihood:	-1623.4596475979827
Sample 94	Alignment:	>1urva
Sample 94	Alignment:	-ELSEAERKAVQAMWARLYANSEDVGVAILVRFFVNFPSAKQYFSQFKHMEDPLEMER-S
Sample 94	Alignment:	PQLRKHASRVM-----GALNTVVENLHDPD-KVSSVLALVGKAHALKHKVEPVYFKILSG
Sample 94	Alignment:	VILEVVAEEFASDFPPETQRAWAKLRGLIYSHVTAAYKEVGW--
Sample 94	Alignment:	>1lh1
Sample 94	Alignment:	GALTESQAALVKSSWEEFNANIPKHTHRFFILVLEIAPAAKDLFSFLKGTSEVPQNNP--
Sample 94	Alignment:	-ELQAHAGKVFKLVYEAAIQLEVTG---VV-VTDATLKNLGSVH-VSKGVADAHFPVVKE
Sample 94	Alignment:	AILKTIKEVVGAKWSEELNSAWTIAYDELAIVIKKEMDDAA---
Sample 94	Alignment:	>2mm1
Sample 94	Alignment:	-GLSDGEWQLVLNVWGKVEADIPGHGQEVLIRLFKGHPETLEKFDRFKHLKSEDEMKA-S
Sample 94	Alignment:	EDLKKHGATVL-----TALGGILKK---KGHHEAEIK-PLAQSHATKHKIPVKYLEFISE
Sample 94	Alignment:	AIIQVLQSKHPGDFGADAQGAMNKALELFRKDMASNYKELGFQG
Sample 94	Alignment:	>2hhba
Sample 94	Alignment:	-VLSPADKTNVKAAWGKVGAHAGEYGAEALERMFLSFPTTKTYFPHF-------DLSHGS
Sample 94	Alignment:	AQVKGHGKKVA-----DALTNAVAH---VD-DMPNALSALSDLHAHKLRVDPVNFKLLSH
Sample 94	Alignment:	CLLVTLAAHLPAEFTPAVHASLDKFLASVSTVLTSKYR------
Sample 94	Tree:	(1lh1:0.7958872663336818,((2hhba:0.9531433818629954,2mm1:1.1266705677606859)[4]:0.08684913604959865,1urva:0.25595733698428447)[5]:1.2588244217679188)[6];
Acceptance rates: R: 0.342222 Lambda: 0.158192 Rho: 0.218519 Theta: 0.247619 Subst: NaN Alignment_0_0.9: 0.082949 Alignment_1_0.99: 0.087912 Alignment_2_0.999: 0.101190 Alignment_3_0.9999: 0.072289 Alignment_4_0.99999: 0.103787 Alignment_5_0.99999_3.0: 0.064516 Alignment_6_0.99999_2.5: 0.056250 Alignment_7_0.99999_2.0: 0.053254 Alignment_8_0.99999_1.5: 0.056818 Alignment_9_0.99999_1.0: 0.118541 S…
Report	LogLikelihood	-1623.4596475979827	R	0.5163089499744494	Lambda	0.027871915468985937	Mu	0.03016657938117181
Sample 95	Loglikelihood:	-1618.9424323113276
Sample 95	Alignment:	>1urva
Sample 95	Alignment:	-ELSEAERKAVQAMWARLYANSEDVGVAILVRFFVNFPSAKQYFSQFKHMEDPLEMER-S
Sample 95	Alignment:	PQLRKHASRVM-----GALNTVVENLHDPD-KVSSVLALVGKAHALKHKVEPVYFKILSG
Sample 95	Alignment:	VILEVVAEEFASDFPPETQRAWAKLRGLIYSHVTAAYKEVGW--
Sample 95	Alignment:	>1lh1
Sample 95	Alignment:	GALTESQAALVKSSWEEFNANIPKHTHRFFILVLEIAPAAKDLFSFLKGTSEVPQNNP--
Sample 95	Alignment:	-ELQAHAGKVFKLVYEAAIQLEVTG---VV-VTDATLKNLGSVH-VSKGVADAHFPVVKE
Sample 95	Alignment:	AILKTIKEVVGAKWSEELNSAWTIAYDELAIVIKKEMDDAA---
Sample 95	Alignment:	>2mm1
Sample 95	Alignment:	-GLSDGEWQLVLNVWGKVEADIPGHGQEVLIRLFKGHPETLEKFDRFKHLKSEDEMKA-S
Sample 95	Alignment:	EDLKKHGATVL-----TALGGILKK---KGHHEAEIK-PLAQSHATKHKIPVKYLEFISE
Sample 95	Alignment:	AIIQVLQSKHPGDFGADAQGAMNKALELFRKDMASNYKELGFQG
Sample 95	Alignment:	>2hhba
Sample 95	Alignment:	-VLSPADKTNVKAAWGKVGAHAGEYGAEALERMFLSFPTTKTYFPHF-------DLSHGS
Sample 95	Alignment:	AQVKGHGKKVA-----DALTNAVAH---VD-DMPNALSALSDLHAHKLRVDPVNFKLLSH
Sample 95	Alignment:	CLLVTLAAHLPAEFTPAVHASLDKFLASVSTVLTSKYR------
Sample 95	Tree:	(1lh1:0.789856211472719,((2hhba:0.9067281239718707,2mm1:1.1529198728407368)[4]:0.09484682820882817,1urva:0.33427402657032346)[5]:1.2492853331693845)[6];
Acceptance rates: R: 0.340176 Lambda: 0.157303 Rho: 0.217550 Theta: 0.248120 Subst: NaN Alignment_0_0.9: 0.083710 Alignment_1_0.99: 0.087432 Alignment_2_0.999: 0.100592 Alignment_3_0.9999: 0.071429 Alignment_4_0.99999: 0.102778 Alignment_5_0.99999_3.0: 0.064171 Alignment_6_0.99999_2.5: 0.055901 Alignment_7_0.99999_2.0: 0.052941 Alignment_8_0.99999_1.5: 0.056497 Alignment_9_0.99999_1.0: 0.115385 S…
Report	LogLikelihood	-1618.9424323113276	R	0.6446099530342798	Lambda	0.02256676437156412	Mu	0.022593107443919788
Sample 96	Loglikelihood:	-1623.2595190626978
Sample 96	Alignment:	>1urva
Sample 96	Alignment:	-ELSEAERKAVQAMWARLYANSEDVGVAILVRFFVNFPSAKQYFSQFKHMEDPLEMER-S
Sample 96	Alignment:	PQLRKHASRVM-----GALNTVVENLHDPD-KVSSVLALVGKAHALKHKVEPVYFKILSG
Sample 96	Alignment:	VILEVVAEEFASDFPPETQRAWAKLRGLIYSHVTAAYKEVGW--
Sample 96	Alignment:	>1lh1
Sample 96	Alignment:	GALTESQAALVKSSWEEFNANIPKHTHRFFILVLEIAPAAKDLFSFLKGTSEVPQNNP--
Sample 96	Alignment:	-ELQAHAGKVFKLVYEAAIQLEVTG---VV-VTDATLKNLGSVHVSKG-VADAHFPVVKE
Sample 96	Alignment:	AILKTIKEVVGAKWSEELNSAWTIAYDELAIVIKKEMDDAA---
Sample 96	Alignment:	>2mm1
Sample 96	Alignment:	-GLSDGEWQLVLNVWGKVEADIPGHGQEVLIRLFKGHPETLEKFDRFKHLKSEDEMKA-S
Sample 96	Alignment:	EDLKKHGATVL-----TALGGILKK---KGHHEAEIK-PLAQSHATKHKIPVKYLEFISE
Sample 96	Alignment:	AIIQVLQSKHPGDFGADAQGAMNKALELFRKDMASNYKELGFQG
Sample 96	Alignment:	>2hhba
Sample 96	Alignment:	-VLSPADKTNVKAAWGKVGAHAGEYGAEALERMFLSFPTTKTYFPHF-------DLSHGS
Sample 96	Alignment:	AQVKGHGKKVA-----DALTNAVAH---VD-DMPNALSALSDLHAHKLRVDPVNFKLLSH
Sample 96	Alignment:	CLLVTLAAHLPAEFTPAVHASLDKFLASVSTVLTSKYR------
Sample 96	Tree:	(1lh1:0.9258441596072248,((1urva:0.6191967232742162,2mm1:1.2457012012423332)[4]:0.37074326751679776,2hhba:0.7894386299783585)[5]:1.0454876776963578)[6];
Acceptance rates: R: 0.339623 Lambda: 0.156425 Rho: 0.217786 Theta: 0.247655 Subst: NaN Alignment_0_0.9: 0.082960 Alignment_1_0.99: 0.086022 Alignment_2_0.999: 0.100592 Alignment_3_0.9999: 0.069364 Alignment_4_0.99999: 0.101370 Alignment_5_0.99999_3.0: 0.064171 Alignment_6_0.99999_2.5: 0.055556 Alignment_7_0.99999_2.0: 0.057471 Alignment_8_0.99999_1.5: 0.055556 Alignment_9_0.99999_1.0: 0.113703 S…
Report	LogLikelihood	-1623.2595190626978	R	0.6428207815962721	Lambda	0.0200933591616844	Mu	0.020116814930776918
Sample 97	Loglikelihood:	-1625.7152513394021
Sample 97	Alignment:	>1urva
Sample 97	Alignment:	-ELSEAERKAVQAMWARLYANSEDVGVAILVRFFVNFPSAKQYFSQFKHMEDPLEMER-S
Sample 97	Alignment:	PQLRKHASRV-----MGALNTVVENLHDPD-KVSSVLALVGKAHALKHKVEPVYFKILSG
Sample 97	Alignment:	VILEVVAEEFASDFPPETQRAWAKLRGLIYSHVTAAYKEVGW--
Sample 97	Alignment:	>1lh1
Sample 97	Alignment:	GALTESQAALVKSSWEEFNANIPKHTHRFFILVLEIAPAAKDLFSFLKGTSEVPQNNP--
Sample 97	Alignment:	-ELQAHAGKVFKLVYEAAIQLEVTG---VV-VTDATLKNLGSVHVSKGVADA-HFPVVKE
Sample 97	Alignment:	AILKTIKEVVGAKWSEELNSAWTIAYDELAIVIKKEMDDAA---
Sample 97	Alignment:	>2mm1
Sample 97	Alignment:	-GLSDGEWQLVLNVWGKVEADIPGHGQEVLIRLFKGHPETLEKFDRFKHLKSEDEMKA-S
Sample 97	Alignment:	EDLKKHGATV-----LTALGGILKK---KGHHEAEIK-PLAQSHATKHKIPVKYLEFISE
Sample 97	Alignment:	AIIQVLQSKHPGDFGADAQGAMNKALELFRKDMASNYKELGFQG
Sample 97	Alignment:	>2hhba
Sample 97	Alignment:	-VLSPADKTNVKAAWGKVGAHAGEYGAEALERMFLSFPTTKTYFPHF-------DLSHGS
Sample 97	Alignment:	AQVKGHGKKV-----ADALTNAVAH---VD-DMPNALSALSDLHAHKLRVDPVNFKLLSH
Sample 97	Alignment:	CLLVTLAAHLPAEFTPAVHASLDKFLASVSTVLTSKYR------
Sample 97	Tree:	(1lh1:0.9326858966879612,((1urva:0.5993890382342093,2mm1:1.1667003717535185)[4]:0.6974154822380387,2hhba:0.3184777267136285)[5]:1.163770935038731)[6];
Acceptance rates: R: 0.339542 Lambda: 0.155556 Rho: 0.219424 Theta: 0.250464 Subst: NaN Alignment_0_0.9: 0.082405 Alignment_1_0.99: 0.086022 Alignment_2_0.999: 0.105263 Alignment_3_0.9999: 0.069364 Alignment_4_0.99999: 0.101215 Alignment_5_0.99999_3.0: 0.063830 Alignment_6_0.99999_2.5: 0.054217 Alignment_7_0.99999_2.0: 0.057143 Alignment_8_0.99999_1.5: 0.054945 Alignment_9_0.99999_1.0: 0.114943 S…
Report	LogLikelihood	-1625.7152513394021	R	0.6541195825669923	Lambda	0.019329018394230672	Mu	0.02007817431793154
Sample 98	Loglikelihood:	-1622.8369299289884
Sample 98	Alignment:	>1urva
Sample 98	Alignment:	-ELSEAERKAVQAMWARLYANSEDVGVAILVRFFVNFPSAKQYFSQFKHMEDPLEMER-S
Sample 98	Alignment:	PQLRKHASRV-----MGALNTVVENLHDPD-KVSSVLALVGKAHALKHKVEPVYFKILSG
Sample 98	Alignment:	VILEVVAEEFASDFPPETQRAWAKLRGLIYSHVTAAYKEVGW--
Sample 98	Alignment:	>1lh1
Sample 98	Alignment:	GALTESQAALVKSSWEEFNANIPKHTHRFFILVLEIAPAAKDLFSFLKGTSEVPQNNP--
Sample 98	Alignment:	-ELQAHAGKVFKLVYEAAIQLEVTG---VV-VTDATLKNLGSVHVSKGVADA-HFPVVKE
Sample 98	Alignment:	AILKTIKEVVGAKWSEELNSAWTIAYDELAIVIKKEMDDAA---
Sample 98	Alignment:	>2mm1
Sample 98	Alignment:	-GLSDGEWQLVLNVWGKVEADIPGHGQEVLIRLFKGHPETLEKFDRFKHLKSEDEMKA-S
Sample 98	Alignment:	EDLKKHGATV-----LTALGGILKK---KGHHEAEIK-PLAQSHATKHKIPVKYLEFISE
Sample 98	Alignment:	AIIQVLQSKHPGDFGADAQGAMNKALELFRKDMASNYKELGFQG
Sample 98	Alignment:	>2hhba
Sample 98	Alignment:	-VLSPADKTNVKAAWGKVGAHAGEYGAEALERMFLSFPTTKTYFPHF-------DLSHGS
Sample 98	Alignment:	AQVKGHGKKV-----ADALTNAVAH---VD-DMPNALSALSDLHAHKLRVDPVNFKLLSH
Sample 98	Alignment:	CLLVTLAAHLPAEFTPAVHASLDKFLASVSTVLTSKYR------
Sample 98	Tree:	(1lh1:0.8887930507140426,((1urva:0.5993890382342093,2mm1:1.2364096431724365)[4]:0.31613378335283193,2hhba:0.7660779808124927)[5]:0.6162827164573759)[6];
Acceptance rates: R: 0.339943 Lambda: 0.155125 Rho: 0.220036 Theta: 0.250457 Subst: NaN Alignment_0_0.9: 0.081140 Alignment_1_0.99: 0.084211 Alignment_2_0.999: 0.104651 Alignment_3_0.9999: 0.068182 Alignment_4_0.99999: 0.100671 Alignment_5_0.99999_3.0: 0.063158 Alignment_6_0.99999_2.5: 0.053571 Alignment_7_0.99999_2.0: 0.056497 Alignment_8_0.99999_1.5: 0.054645 Alignment_9_0.99999_1.0: 0.116477 S…
Report	LogLikelihood	-1622.8369299289884	R	0.5325470803692572	Lambda	0.0232157283456235	Mu	0.023374744140094772
Sample 99	Loglikelihood:	-1620.9245899880466
Sample 99	Alignment:	>1urva
Sample 99	Alignment:	-ELSEAERKAVQAMWARLYANSEDVGVAILVRFFVNFPSAKQYFSQFKHMEDPLEMER-S
Sample 99	Alignment:	PQLRKHASRV-----MGALNTVVENLHDPD-KVSSVLALVGKAHALKHKVEPVYFKILSG
Sample 99	Alignment:	VILEVVAEEFASDFPPETQRAWAKLRGLIYSHVTAAYKEVGW--
Sample 99	Alignment:	>1lh1
Sample 99	Alignment:	GALTESQAALVKSSWEEFNANIPKHTHRFFILVLEIAPAAKDLFSFLKGTSEVPQNNP--
Sample 99	Alignment:	-ELQAHAGKVFKLVYEAAIQLEVTG---VV-VTDATLKNLGSVH-VSKGVADAHFPVVKE
Sample 99	Alignment:	AILKTIKEVVGAKWSEELNSAWTIAYDELAIVIKKEMDDAA---
Sample 99	Alignment:	>2mm1
Sample 99	Alignment:	-GLSDGEWQLVLNVWGKVEADIPGHGQEVLIRLFKGHPETLEKFDRFKHLKSEDEMKA-S
Sample 99	Alignment:	EDLKKHGATV-----LTALGGILKK---KGHHEAEIK-PLAQSHATKHKIPVKYLEFISE
Sample 99	Alignment:	AIIQVLQSKHPGDFGADAQGAMNKALELFRKDMASNYKELGFQG
Sample 99	Alignment:	>2hhba
Sample 99	Alignment:	-VLSPADKTNVKAAWGKVGAHAGEYGAEALERMFLSFPTTKTYFPHF-------DLSHGS
Sample 99	Alignment:	AQVKGHGKKV-----ADALTNAVAH---VD-DMPNALSALSDLHAHKLRVDPVNFKLLSH
Sample 99	Alignment:	CLLVTLAAHLPAEFTPAVHASLDKFLASVSTVLTSKYR------
Sample 99	Tree:	(1lh1:1.0061253370634962,((1urva:0.5258831867148903,2mm1:1.2034659564958154)[4]:0.06383833549791362,2hhba:0.8277116402478962)[5]:0.8706918475721415)[6];
Acceptance rates: R: 0.339888 Lambda: 0.154270 Rho: 0.222615 Theta: 0.249091 Subst: NaN Alignment_0_0.9: 0.081897 Alignment_1_0.99: 0.083770 Alignment_2_0.999: 0.104046 Alignment_3_0.9999: 0.067416 Alignment_4_0.99999: 0.101064 Alignment_5_0.99999_3.0: 0.062827 Alignment_6_0.99999_2.5: 0.052941 Alignment_7_0.99999_2.0: 0.055866 Alignment_8_0.99999_1.5: 0.054348 Alignment_9_0.99999_1.0: 0.116992 S…
Report	LogLikelihood	-1620.9245899880466	R	0.6439273918443775	Lambda	0.027938973865930004	Mu	0.028130341462064053
[truncated: 38,000 more rows]
